# Supplementary material for: Specific elements of the glyoxylate pathway play a significant role in the functional transition of the soybean cotyledon during seedling development
Source: BMC Genomics. 2007 Dec 19;8:468. doi: 10.1186/1471-2164-8-468 (PMC2234262; doi:10.1186/1471-2164-8-468)
Supplement: Additional file 1 — Complete collection of 3,594 genes with statistically significant data. The data provided enumerates clone identifiers, p-value, gene ontology and cluster analysis classification, BlastX hit ID and description and individual ratios per time measurement for each one of the genes with statistical significant data found in this study. [file 1471-2164-8-468-S1.xls]

## Sheet: Sheet1
Systematic Name	Clone ID	P-value	GO Class	Set Number	BlastX Hit GI #	Hit Description	Time 1 Germination Stage normalized	Time 1 Germination Stage t-test p-value	Time 2 Germination Stage normalized	Time 2 Germination Stage t-test p-value	Time 3 Germination Stage normalized	Time 3 Germination Stage t-test p-value	Time 4 Germination Stage normalized	Time 4 Germination Stage t-test p-value	Time 5 Germination Stage normalized	Time 5 Germination Stage t-test p-value	Time 6 Germination Stage normalized	Time 6 Germination Stage t-test p-value
GM00020P001A20	Gm-c1004-483	0.0294	Cell growth/maintenance-Transport	1	30683505	expressed protein [Arabidopsis thaliana]	15.89 (8.8 to 28.7)	0.134	ND	ND	ND	ND	0.454 (0.442 to 0.467)	0.0226	ND	ND	3.038 (1.201 to 13.97)	0.0247
GM00027P001B03	Gm-c1004-571	0.05	No hits BlastX below 10-6	2		No hits BlastX below 10-6	5.046 (1.173 to 18.4)	0.051	7.757 (2.347 to 29.7)	0.0181	6.891 (1.572 to 22.3)	0.00384	8.356 (1.94 to 33.5)	0.00714	2.337 (0.884 to 14.6)	0.152	0.631 (0.264 to 1.476)	0.452
GM00028P001B04	Gm-c1004-603	0.013	Metabolism	1	50926237	OSJNBa0014K14.6 [Oryza sativa (japonica cultivar-group)]	18.7	no replicates	ND	ND	ND	ND	1.57 (1.297 to 1.902)	0.256	2.547	no replicates	9.021 (2.874 to 52.5)	0.00509
GM00033P001B09	Gm-c1004-632	0.0209	Cell Growth and Maintenance Transport	1	34098913	At3g26830 [Arabidopsis thaliana]	5.819 (0.416 to 94.8)	0.137	19.11 (11.3 to 29.7)	0.00902	6.411 (2.888 to 14.23)	0.258	1.957 (0.01 to 29.7)	0.593	2.166	no replicates	2.077 (1.202 to 3.412)	0.00254
GM00061P001C13	Gm-c1004-991	0.0255	Metabolism - Protein	1	21436051	unknown protein [Arabidopsis thaliana]	8.665 (5.595 to 15.1)	0.0179	12.3	no replicates	7.217 (4.414 to 11.8)	0.155	0.67 (0.537 to 0.836)	0.321	1.833	no replicates	0.995 (0.353 to 5.312)	0.994
GM00069P001C21	Gm-c1004-1041	0.00735	Metabolism	3	28558782	RING/C3HC4/PHD zinc finger-like protein [Cucumis melo]	0.627 (0.109 to 35.5)	0.753	0.01*	no replicates	0.032 (0.01 to 0.329)	0.098	0.01*	1	0.01*	no replicates	0.21 (0.01 to 0.907)	0.0136
GM00080P001D08	Gm-c1004-1095	0.00234	No hits BlastX below 10-6	4		No hits BlastX below 10-6	ND	ND	0.01*	no replicates	2.215 (2.115 to 2.32)	0.037	1.196 (1.086 to 1.316)	0.314	0.66 (0.627 to 0.695)	0.0782	1.865 (0.49 to 5.466)	0.162
GM00085P001D13	Gm-c1004-1145	0.0254	Metabolism	5	51968594	ZCW7 [Arabidopsis thaliana]	1.745 (1.545 to 1.971)	0.137	ND	ND	ND	ND	0.417 (0.375 to 0.464)	0.0766	0.0606 (0.01 to 0.367)	0.364	0.2 (0.198 to 0.201)	0.00337
GM00114P001E18	Gm-c1004-1415	2.68e-14	Catalytic Activity	4	30690850	protein phosphatase 2C, putative / PP2C, putative [Arabidopsis thaliana]	0.247 (0.01 to 23)	0.384	0.01*	1	0.222 (0.01 to 1.386)	0.436	0.101 (0.01 to 0.37)	0.186	1.299 (1.296 to 1.301)	0.00528	1.98 (0.871 to 6.218)	0.0195
GM00118P001E22	Gm-c1004-1464	0.0133	Membrane	4	7270816	putative protein [Arabidopsis thaliana]	0.136 (0.01 to 37.9)	0.167	0.01*	no replicates	1.115	no replicates	0.369 (0.191 to 0.547)	0.0957	1.074	no replicates	2.076 (1.308 to 6.305)	0.0099
GM00119P001E23	Gm-c1004-1478	0.00289	Mitochondrion	4	9758957	unnamed protein product [Arabidopsis thaliana]	0.01*	1	0.01*	no replicates	ND	ND	0.0385 (0.01 to 0.368)	0.0171	0.0935	no replicates	0.376 (0.138 to 0.972)	0.13
GM00137P001F17	Gm-c1004-1795	0.00171	No hits BlastX below 10-6	6		No hits BlastX below 10-6	13.39 (1.661 to 76)	0.00194	3.05 (0.01 to 88)	0.419	17.62 (4.078 to 46.7)	0.000941	12.46 (1.332 to 81.9)	0.0165	1.55 (0.197 to 18.6)	0.711	1.265 (0.724 to 4.129)	0.319
GM00139P001F19	Gm-c1004-1809	0.0145	Metabolism - Protein	5	34907924	B1088C09.9 [Oryza sativa (japonica cultivar-group)]	1.146 (0.505 to 3.469)	0.495	1.339 (0.442 to 2.322)	0.228	0.888 (0.311 to 2.663)	0.725	0.813 (0.37 to 1.921)	0.344	0.374 (0.152 to 0.567)	0.00501	0.822 (0.478 to 2.239)	0.266
GM00145P001G01	Gm-c1004-1877	0.000226	Cell growth/maintenance-Transport	4	22331862	ABC transporter family protein [Arabidopsis thaliana]	ND	ND	0.01*	1	0.341	no replicates	0.454 (0.444 to 0.464)	0.0184	0.29	no replicates	0.406 (0.101 to 1.125)	0.338
GM00157P001G13	Gm-c1004-2035	0.0131	No hits BlastX below 10-6	7		No hits BlastX below 10-6	0.773 (0.01 to 227.5)	0.849	0.137 (0.01 to 3.76)	0.101	2.172 (0.01 to 35.34)	0.56	0.0542 (0.01 to 0.177)	0.00128	0.0385 (0.01 to 0.913)	0.00323	0.33 (0.192 to 0.758)	0.00113
GM00158P001G14	Gm-c1004-2078	0.00196	Binding	2	462013	Endoplasmin homolog precursor (GRP94 homolog)	6.56 (1.024 to 65.5)	0.128	24.5 (18.4 to 34.6)	0.00332	14.59 (12.2 to 17.45)	0.00148	8.938 (1.963 to 26.5)	0.00354	0.366	no replicates	0.521 (0.328 to 1.084)	0.221
GM00159P001G15	Gm-c1004-2082	0.0158	Catalytic activity	8	2385376	G protein beta subunit-like [Medicago sativa subsp. x varia]	2.93 (0.614 to 56.7)	0.146	2.811 (0.24 to 10.56)	0.306	10.13 (0.352 to 74.1)	0.0141	5.194 (0.777 to 63)	0.0704	0.172 (0.01 to 0.925)	0.344	0.361 (0.143 to 1.847)	0.0206
GM00172P001H04	Gm-c1004-2206	0.00754	Metabolism Nucleic Acid	6	19032260	RNA-binding protein precursor [Persea americana]	15.37 (1.379 to 89.8)	0.000546	29.63 (4.455 to 102.7)	7.9e-05	64.93 (15.88 to 364.9)	2.2e-05	31.5 (10.98 to 117.1)	1.55e-05	8.46 (3.012 to 33.1)	0.000757	7.879 (2.999 to 64.49)	0.000373
GM00174P001H06	Gm-c1004-2241	0.000327	Metabolism Nucleic Acid ribosomal	2	44662864	ribosomal protein S6 [Glycine max]	4.464 (1.291 to 25.85)	0.00698	11.36 (1.329 to 49.3)	0.0216	6.422 (1.765 to 69.6)	0.0103	6.129 (2.209 to 39.6)	0.0112	0.735 (0.492 to 1.099)	0.315	0.449 (0.244 to 2.465)	0.0164
GM00179P001H11	Gm-c1004-2306	7.91e-05	unknown [Oryza sativa (japonica cultivar-group)] (1)	2	19387268	unknown [Oryza sativa (japonica cultivar-group)]	24.84 (24.2 to 25.5)	0.00518	19.1	no replicates	7.155 (1.981 to 22.3)	0.0327	2.994 (2.806 to 3.194)	0.0376	1.078 (0.513 to 2.589)	0.889	0.983 (0.306 to 3.256)	0.978
GM00185P001H17	Gm-c1004-2398	0.0466	No hits BlastX below 10-6	1		No hits BlastX below 10-6	0.501 (0.01 to 18)	0.546	5.199 (3.812 to 7.091)	0.118	14.84 (2.972 to 28)	0.0155	0.592 (0.107 to 13.9)	0.562	0.237 (0.01 to 4.117)	0.335	1.867 (0.465 to 6.085)	0.106
GM00192P001H24	Gm-c1004-2546	1.05e-07	Putative Protein	3	7270152	putative protein [Arabidopsis thaliana]	0.0269 (0.01 to 0.251)	0.000356	0.0112 (0.01 to 0.0252)	1.96e-09	0.01*	1	0.0144 (0.01 to 0.046)	4.22e-07	0.0214 (0.01 to 0.0742)	5.32e-06	0.126 (0.0738 to 0.347)	1.34e-05
GM00196P001I04	Gm-c1004-2565	0.0239	Mitochondrion	3	3152605	hypothetical protein [Arabidopsis thaliana]	0.01*	1	0.01*	no replicates	0.0411 (0.01 to 0.169)	0.265	0.0316 (0.01 to 0.317)	0.0956	0.01*	no replicates	0.209 (0.0315 to 0.574)	0.00545
GM00223P001J07	Gm-c1004-2866	0.00153	Metabolism-Secondary	9	29293718	chalcone synthase [Glycine max]	0.687 (0.126 to 10.32)	0.508	0.126 (0.01 to 1.312)	0.0135	0.201 (0.01 to 1.097)	0.0234	0.0891 (0.01 to 0.547)	0.00115	0.0341 (0.01 to 2.9)	0.00448	0.03 (0.0177 to 0.0891)	6.43e-06
GM00231P001J15	Gm-c1004-2946	0.000722	Metabolism	10	1575729	SGF14C [Glycine max]	2.825 (0.554 to 63.55)	0.125	0.588 (0.01 to 42.1)	0.776	7.249 (1.025 to 48.4)	0.00195	4.967 (2.193 to 49)	0.051	0.461 (0.395 to 0.538)	0.125	1.451 (0.721 to 7.528)	0.255
GM00245P001K05	Gm-c1004-3122	0.043	No hits BlastX below 10-6	11		No hits BlastX below 10-6	0.289	no replicates	11.9	no replicates	0.151	no replicates	4.677 (2.175 to 8)	0.0592	ND	ND	0.449 (0.287 to 0.702)	0.325
GM00256P001K16	Gm-c1004-3259	0.00366	hypothetical protein [Arabidopsis thaliana]	2	6056204	hypothetical protein [Arabidopsis thaliana]	5.531 (1.625 to 39.76)	0.00849	3.432 (0.252 to 26.2)	0.248	4.229 (0.417 to 20.9)	0.111	4.066 (2.135 to 23.3)	0.0142	0.333 (0.255 to 0.435)	0.151	1.464 (0.774 to 9.439)	0.281
GM00259P001K19	Gm-c1004-3325	0.0302	No hits BlastX below 10-6	5		No hits BlastX below 10-6	6.698 (1.903 to 607)	0.0541	0.899 (0.01 to 10.14)	0.93	2.172 (0.01 to 162)	0.504	0.849 (0.101 to 5.667)	0.767	0.0404 (0.01 to 0.34)	0.0199	1.018 (0.471 to 3.089)	0.934
GM00264P001K24	Gm-c1004-3352	0.0346	Metabolism-Biosynthesis-Anabolism	6	33325957	methionine synthase [Glycine max]	1.555 (0.219 to 111.8)	0.707	12.9 (10.4 to 16)	0.0535	1.836 (0.01 to 14.62)	0.751	10.5 (0.503 to 103.9)	0.0516	2.777 (2.03 to 3.8)	0.19	1.401 (0.307 to 9.912)	0.484
GM00268P001L04	Gm-c1004-3418	0.000272	Cell growth/maintenance-Transport	1	16508162	type IIB calcium ATPase [Medicago truncatula]	2.464 (0.609 to 12.04)	0.272	12.01 (10.58 to 16.1)	0.000142	8.09 (0.98 to 32.2)	0.0236	1.549 (1.299 to 1.848)	0.244	1.771 (1.11 to 2.752)	0.0597	1.511 (0.0875 to 23.6)	0.484
GM00272P001L08	Gm-c1004-3516	0.00183	Catalytic activity	1	401322	Vacuolar ATP synthase catalytic subunit A (V-ATPase A subunit) (Vacuolar proton pump alpha subunit) (V-ATPase 69 kDa subunit)	ND	ND	ND	ND	11.36 (5.895 to 25)	0.00406	0.939 (0.852 to 1.035)	0.633	2.37	no replicates	2.676 (0.536 to 17.4)	0.154
GM00289P001M01	Gm-c1004-3806	0.0327	Metabolism	6	52218784	At3g09860 [Arabidopsis thaliana]	4.452 (0.413 to 27.8)	0.0572	7.242 (0.806 to 52.7)	0.00597	18.46 (4.047 to 63.3)	0.000151	11.32 (5.072 to 22.4)	0.000133	3.498 (1.795 to 13.1)	0.0034	5.683 (2.605 to 13.12)	2.79e-05
GM00298P001M10	Gm-c1004-3946	0.0429	Metabolism	1	50929601	OSJNBa0018M05.15 [Oryza sativa (japonica cultivar-group)]	ND	ND	ND	ND	ND	ND	0.578 (0.532 to 0.628)	0.0951	1.029	no replicates	1.542 (0.639 to 2.382)	0.245
GM00299P001M11	Gm-c1004-3955	0.00845	Metabolism - Protein	7	38638690	At5g42440 [Arabidopsis thaliana]	0.97 (0.01 to 40.94)	0.978	0.315 (0.0171 to 35.4)	0.283	1.75 (0.281 to 3.9)	0.103	0.237 (0.01 to 6.77)	0.138	0.333 (0.0589 to 1.175)	0.01	1.567 (0.871 to 3.429)	0.0351
GM00339P001O03	Gm-c1004-4549	0.0479	Endomembrane System	10	1165322	extensin	2.025 (0.678 to 21.86)	0.176	0.575 (0.01 to 2.275)	0.426	3.002 (0.622 to 14.26)	0.0175	1.683 (0.342 to 6.407)	0.241	0.451 (0.0762 to 2.237)	0.0968	1.901 (1.158 to 7.011)	0.0188
GM00347P001O11	Gm-c1004-4736	0.024	Plastid - Chloroplast	3	30088964	lethal leaf spot 1-like protein [Vigna unguiculata]	0.654 (0.117 to 41.47)	0.579	0.0597 (0.01 to 0.306)	0.0189	0.106 (0.01 to 0.5)	0.0348	0.281 (0.01 to 5.138)	0.152	0.128 (0.01 to 0.484)	0.248	1.352 (0.567 to 3.199)	0.308
GM00350P001O14	Gm-c1004-4779	0.03	Metabolism	9	6478922	putative oxysterol-binding protein [Arabidopsis thaliana]	0.702 (0.119 to 3.724)	0.362	0.344 (0.0684 to 0.979)	0.0105	0.503 (0.21 to 2.049)	0.0536	0.362 (0.0847 to 2.632)	0.0259	0.15 (0.0667 to 0.265)	0.000723	0.478 (0.276 to 1.304)	0.00457
GM00352P001O16	Gm-c1004-4823	0.00426	Chloroplast	8	510190	chloroplast outer envelope protein 34 [Pisum sativum]	2.744 (0.884 to 20.9)	0.0453	1.7 (0.01 to 48.6)	0.729	3.536 (0.94 to 33.7)	0.0151	5.347 (1.666 to 33.7)	0.00422	0.164 (0.01 to 0.531)	0.15	0.172 (0.0414 to 1)	0.0283
GM00356P001O20	Gm-c1004-4911	0.0439	Catalytic Activity	5	7269205	phosphatase like protein [Arabidopsis thaliana]	1.07 (0.33 to 6.923)	0.858	0.745 (0.01 to 20.9)	0.807	2.123 (1.11 to 4.571)	0.00795	1.482 (0.398 to 15.26)	0.417	0.165 (0.0146 to 0.577)	0.276	0.62 (0.378 to 1.809)	0.0758
GM00360P001O24	Gm-c1004-4969	0.00196	Plastid - Chloroplast	11		No hits BlastX below 10-6	1.476 (0.191 to 55.1)	0.544	11.96 (9 to 15.9)	0.0727	0.852 (0.447 to 1.194)	0.409	1.314 (0.374 to 12.4)	0.559	0.395 (0.179 to 0.996)	0.204	0.588 (0.241 to 2.382)	0.126
GM00363P001P03	Gm-c1004-4977	0.00999	Catalytic Activity	6	6469117	putative enoyl CoA hydratase [Cicer arietinum]	4.9 (1.127 to 10.13)	0.00205	15.86 (3.224 to 45.4)	9.46e-05	6.185 (0.856 to 67.7)	0.0264	6.542 (2.904 to 16.9)	0.00166	1.585 (0.376 to 6.1)	0.274	3.009 (1.635 to 10.32)	0.00262
GM00371P001P11	Gm-c1004-5165	0.0206	No hits BlastX below 10-6	3		No hits BlastX below 10-6	0.321 (0.0596 to 49.17)	0.239	0.319 (0.01 to 8.4)	0.483	0.0792 (0.01 to 0.715)	0.00536	0.0244 (0.01 to 0.199)	0.00128	0.0251 (0.01 to 0.114)	0.00284	0.246 (0.117 to 0.765)	0.00116
GM00386P002A02	Gm-c1004-5463	0.00351	Plastid - Chloroplast	9	9757759	unnamed protein product [Arabidopsis thaliana]	0.349 (0.01 to 3.928)	0.126	0.473 (0.196 to 1.421)	0.0532	0.293 (0.162 to 0.568)	0.000963	0.0748 (0.01 to 0.913)	0.0126	0.044 (0.01 to 0.391)	0.00034	0.548 (0.309 to 1.521)	0.0083
GM00398P002A14	Gm-c1004-5656	0.00235	No hits BlastX below 10-6	5		No hits BlastX below 10-6	0.825 (0.01 to 68.1)	0.972	1.406 (0.01 to 18.4)	0.903	15.68 (4.671 to 39.3)	0.0489	ND	ND	0.01*	1	0.361 (0.13 to 1.088)	0.0229
GM00399P002A15	Gm-c1004-5662	0.0133	Endomembrane System	8	15982771	At1g76160/T23E18_10 [Arabidopsis thaliana]	11.19 (3.308 to 40.9)	0.0349	33.15 (17.2 to 47.9)	0.00871	16.83 (8.5 to 32.1)	0.00211	2.083 (1.556 to 2.788)	0.241	ND	ND	0.325 (0.0633 to 1.537)	0.346
GM00416P002B08	Gm-c1004-5836	0.00786	Catalytic Activity	7	1163181	arginine decarboxylase [Glycine max]	0.397 (0.298 to 0.591)	0.046	0.112	no replicates	8.767 (4.475 to 22.3)	0.0103	0.402 (0.173 to 1.94)	0.367	0.142 (0.01 to 0.548)	0.28	1.494 (0.95 to 4.438)	0.0565
GM00444P002C12	Gm-c1004-6337	0.00824	Catalytic Activity	3	42573143	nucleotidyltransferase family protein [Arabidopsis thaliana]	0.34 (0.01 to 57.96)	0.4	0.01*	1	0.0261 (0.01 to 0.306)	0.0216	0.0706 (0.01 to 0.398)	0.0303	0.0442 (0.01 to 0.195)	0.283	0.17 (0.0458 to 1.288)	0.00439
GM00482P002E02	Gm-c1004-6825	1.46e-05	Metabolism - Carbohydrate Metabolism	3	38605538	Probable xyloglucan endotransglucosylase/hydrolase precursor	0.238 (0.0619 to 1.69)	0.00516	0.102 (0.0372 to 0.425)	6.1e-05	0.181 (0.0515 to 0.339)	5.83e-05	0.147 (0.048 to 0.433)	0.000162	0.124 (0.0454 to 0.353)	2.48e-05	0.762 (0.512 to 2.248)	0.152
GM00503P002E23	Gm-c1004-7052	1.68e-07	Metabolism	3	8778753	T30E16.31 [Arabidopsis thaliana]	0.0796 (0.01 to 32.4)	0.13	0.01*	1	0.0196 (0.01 to 0.0758)	0.0283	0.03 (0.01 to 0.297)	0.00393	0.054 (0.01 to 0.125)	0.0145	0.594 (0.335 to 1.192)	0.0108
GM00507P002F03	Gm-c1004-7104	0.0447	Binding	12	13878155	putative mitochondrial dicarboxylate carrier protein [Arabidopsis thaliana]	9.064 (1.353 to 52.7)	0.0376	21.04 (5.434 to 42.2)	0.046	50.65 (42.6 to 65.8)	7.51e-07	8.814 (1.639 to 50.5)	0.0236	ND	ND	19.58 (8.228 to 165.4)	5.11e-05
GM00530P002G02	Gm-c1004-7449	0.0494	No hits BlastX below 10-6	3		No hits BlastX below 10-6	0.841 (0.347 to 5.116)	0.736	0.06 (0.01 to 1.44)	0.097	0.593 (0.301 to 1.12)	0.303	0.263 (0.14 to 0.622)	0.0956	0.142 (0.0682 to 0.28)	0.0412	1.106 (0.639 to 4.63)	0.664
GM00560P002H08	Gm-c1004-7951	0.00032	Metabolism - Carbohydrate Metabolism	3		No hits BlastX below 10-6	0.0157 (0.01 to 0.0893)	8.28e-05	0.01*	1	0.0161 (0.01 to 0.283)	0.000132	0.0266 (0.01 to 0.294)	0.00222	0.0144 (0.01 to 0.0453)	1.42e-05	0.111 (0.0275 to 0.431)	0.000219
GM00582P002I06	Gm-c1004-8328	0.00239	Metabolism - Protein - Biosynthesis	12	5725342	ribosomal protein S5 [Spinacia oleracea]	4.346 (1.007 to 61.6)	0.0448	2.226 (0.01 to 47.8)	0.62	28.77 (4.843 to 71.4)	9.62e-05	14.39 (3.275 to 139.4)	0.00568	17.42 (5.713 to 50.7)	0.0112	2.447 (1.167 to 6.717)	0.00445
GM00590P002I14	Gm-c1004-8461	0.0419	Metabolism - Protein	7	16394	leucine aminopeptidase [Arabidopsis thaliana]	0.956 (0.055 to 58.2)	0.954	0.17 (0.01 to 15.5)	0.391	1.439 (0.592 to 2.49)	0.215	1.237 (0.748 to 2.188)	0.566	0.0638 (0.01 to 0.227)	0.0117	1.034 (0.578 to 2.112)	0.88
GM00603P002J03	Gm-c1004-8632	0.0352	Metabolism - Nucleic acid	11	9858775	BAC19.7 [Lycopersicon esculentum]	1.31 (0.0345 to 10.51)	0.753	6.157 (1.261 to 19.9)	0.158	0.547 (0.01 to 3.684)	0.685	4.033 (1.874 to 6.216)	0.0683	0.212 (0.141 to 0.319)	0.163	0.567 (0.257 to 2.528)	0.166
GM00610P002J10	Gm-c1004-8748	0.0465	Putative Protein	6	48057668	putative ZF-HD homeobox protein [Solanum demissum]	31.9	no replicates	11.9	no replicates	26.78 (19.6 to 36.6)	0.0603	12.66 (2.121 to 58.6)	0.00446	7.285 (2.916 to 18.2)	0.275	2.387 (0.769 to 6.283)	0.0107
GM00638P002K14	Gm-c1005-28	0.00361	Endomembrane System	2	31711980	At1g05500 [Arabidopsis thaliana]	3.733 (1.027 to 39.3)	0.38	2.039 (0.0122 to 22.6)	0.711	17.76 (13.9 to 22.7)	0.0541	2.17 (0.562 to 10.4)	0.313	0.985	no replicates	0.85 (0.438 to 1.626)	0.377
GM00639P002K15	Gm-c1005-29	0.042	Metabolism - Biosynthesis - Anabolism	10	3695295	nodule-specific glutamine synthetase [Glycine max]	6.275 (1.415 to 48.4)	0.1	0.106 (0.01 to 12)	0.443	9.458 (2.784 to 21.1)	0.00271	0.277 (0.01 to 3.949)	0.404	1.168 (0.91 to 1.498)	0.645	2.934 (1.203 to 11.04)	0.00278
GM00640P002K16	Gm-c1005-35	0.0123	Endomembrane System	1	21593162	unknown [Arabidopsis thaliana]	1.827 (0.488 to 71.2)	0.462	1.148 (0.01 to 40.5)	0.913	4.019 (2.266 to 12.91)	0.00377	1.057 (0.01 to 21.7)	0.951	0.741 (0.414 to 1.873)	0.188	1.584 (0.921 to 3.293)	0.0177
GM00646P002K22	Gm-c1005-70	0.00901	Metabolism Protein	8	3377794	proteasome IOTA subunit [Glycine max]	3.021 (0.585 to 17.55)	0.0231	1.226 (0.018 to 39.6)	0.855	3.742 (0.432 to 79.1)	0.0555	2.473 (0.813 to 19.6)	0.065	0.667 (0.411 to 1.287)	0.0794	0.659 (0.281 to 2.106)	0.15
GM00647P002K23	Gm-c1005-73	0.000396	unknown [Glycine max]	3	9857931	unknown [Glycine max]	0.497 (0.199 to 1.563)	0.0747	0.18 (0.0829 to 0.446)	0.0066	0.044 (0.01 to 0.21)	0.00183	0.045 (0.01 to 0.253)	0.0381	0.115 (0.01 to 0.411)	0.0273	1.562 (0.983 to 5.67)	0.0948
GM00652P002L04	Gm-c1005-94	0.0316	No hits BlastX below 10-6	3		No hits BlastX below 10-6	0.726 (0.248 to 3.218)	0.328	0.167 (0.01 to 1.29)	0.108	0.0355 (0.01 to 0.505)	0.0145	0.0953 (0.01 to 0.408)	0.0592	0.0382 (0.01 to 0.258)	0.0272	0.352 (0.1 to 2.285)	0.0255
GM00669P002L21	Gm-c1007-7	0.0212	No hits BlastX below 10-6	1		No hits BlastX below 10-6	1.102 (0.235 to 11.09)	0.861	1.965 (0.832 to 4.64)	0.576	4.768 (1.288 to 24.5)	0.0114	1.035 (0.01 to 10.7)	0.969	0.38 (0.187 to 0.733)	0.0419	2.314 (1.544 to 5.253)	0.000488
GM00688P002M16	Gm-c1007-351	0.0317	No hits BlastX below 10-6	4		No hits BlastX below 10-6	0.01*	1	0.01*	no replicates	ND	ND	0.574 (0.464 to 0.709)	0.232	ND	ND	ND	ND
GM00711P002N15	Gm-c1007-887	0.0385	Metabolism -Protein	2	25348002	26S proteasome regulatory subunit S2 [imported] - Arabidopsis thaliana	1.606 (0.535 to 3.189)	0.0552	2.644 (0.588 to 14.78)	0.0271	3.599 (0.443 to 58.9)	0.0688	2.408 (0.683 to 8.074)	0.0443	0.824 (0.476 to 2.607)	0.475	0.766 (0.292 to 3.239)	0.395
GM00712P002N16	Gm-c1007-892	0.0358	Metabolism Nucleic Acid ribosomal	1	38327504	ribosomal protein L3 [Lycopersicon esculentum]	1.855	no replicates	17.5	no replicates	10.54 (3.578 to 24.8)	0.0152	0.704	no replicates	0.572	no replicates	0.594 (0.347 to 1.016)	0.51
GM00771P003A03	Gm-c1008-199	0.00144	Endomembrane System	8	21593231	prohibitin [Arabidopsis thaliana]	7.027 (1 to 25.2)	0.0728	9.6	no replicates	7.286 (1.844 to 36.7)	0.0733	1.843 (1.725 to 1.969)	0.0685	ND	ND	0.0749 (0.0627 to 0.0896)	0.0439
GM00773P003A05	Gm-c1008-290	0.00126	No hits BlastX below 10-6	2		No hits BlastX below 10-6	3.66 (0.15 to 35.1)	0.142	8.372 (3.74 to 18.4)	0.0127	6.609 (1.995 to 21.9)	0.0067	9.969 (2.019 to 41.6)	0.0201	0.793 (0.292 to 1.45)	0.555	0.71 (0.37 to 1.164)	0.183
GM00781P003A13	Gm-c1008-419	0.0344	No hits BlastX below 10-6	12		No hits BlastX below 10-6	0.784 (0.129 to 2.19)	0.463	1.311 (0.432 to 4.45)	0.416	2.446 (1.018 to 11.57)	0.0307	3.795 (0.984 to 40.29)	0.0345	3.252 (0.565 to 9.511)	0.00599	2.722 (1.653 to 9.048)	0.0011
GM00795P003B03	Gm-c1008-875	0.0071	No hits BlastX below 10-6	1		No hits BlastX below 10-6	5.697 (0.73 to 18.8)	0.234	11.02 (7.6 to 16.75)	0.00902	0.889	no replicates	3.511 (1.147 to 22.6)	0.312	0.634 (0.509 to 0.788)	0.284	3.165 (0.822 to 29.1)	0.24
GM00800P003B08	Gm-c1008-1011	0.00625	Metabolism - Protein - Biosynthesis	2	3702338	expressed protein [Arabidopsis thaliana]	12.82 (3.802 to 38.6)	0.00384	20.17 (9.9 to 29.7)	8.76e-05	15.99 (4.3 to 47.2)	0.0112	3.264 (2.8 to 3.805)	0.0821	0.769	no replicates	0.217 (0.123 to 0.384)	0.227
GM00802P003B10	Gm-c1008-1080	0.00398	Metabolism - Carbohydrate Metabolism	6	100452	starch phosphorylase (EC 2.4.1.1) H [similarity] - potato	4.053 (0.988 to 15.4)	0.129	13 (11.9 to 14.2)	0.0219	14.19 (5.652 to 28.7)	0.00434	7.496 (1.054 to 51.5)	0.0234	1.714 (0.835 to 2.513)	0.273	2.524 (1.165 to 8.292)	0.0173
GM00818P003C02	Gm-c1008-1629	1.61e-05	No hits BlastX below 10-6	2		No hits BlastX below 10-6	13.88 (6.058 to 28.68)	1.11e-05	23.35 (5.097 to 136.3)	0.000534	13.81 (2.831 to 156)	0.00115	5.959 (1.064 to 45.9)	0.00335	0.655 (0.296 to 2.205)	0.304	0.283 (0.0742 to 1.744)	0.0779
GM00828P003C12	Gm-c1008-1977	0.0276	No hits BlastX below 10-6	Unclassified		No hits BlastX below 10-6	ND	ND	ND	ND	ND	ND	ND	ND	3.009 (2.985 to 3.033)	0.00465	33.81 (15.45 to 61.9)	0.0133
GM00837P003C21	Gm-c1008-2162	0.00012	No hits BlastX below 10-6	8		No hits BlastX below 10-6	1.455 (0.313 to 7.073)	0.448	4.431 (1.969 to 15.8)	0.0164	3.969 (0.767 to 20.75)	0.0242	3.195 (1.106 to 20.1)	0.0175	0.418 (0.118 to 1)	0.0701	0.463 (0.397 to 0.543)	2.84e-05
GM00839P003C23	Gm-c1008-2333	0.0336	Translation regulatory activity	2	2341025	F19P19.2 [Arabidopsis thaliana]	3.449 (2.566 to 6.051)	0.00764	5.663 (0.904 to 20.3)	0.207	12.35 (4.237 to 28.5)	7.84e-05	8.138 (1.234 to 34.6)	0.0363	0.816 (0.368 to 1.808)	0.84	1.428 (0.625 to 4.485)	0.236
GM00845P003D05	Gm-c1008-2594	0.00129	Metabolism - Nucleic acid	2	6911885	putative protein [Arabidopsis thaliana]	7.077 (4.687 to 11.2)	0.0163	31.6	no replicates	2.667	no replicates	4.361 (1.428 to 20.4)	0.0625	0.622	no replicates	0.61 (0.321 to 1.148)	0.0889
GM00846P003D06	Gm-c1008-2599	0.0466	Endomembrane System	3	25518158	Hypothetical 55.6 kDa protein - Arabidopsis thaliana	0.453 (0.115 to 3.982)	0.111	0.772 (0.67 to 0.889)	0.318	0.0742 (0.01 to 0.495)	0.0354	0.483 (0.269 to 0.648)	0.0349	0.374 (0.239 to 0.752)	0.109	1.436 (0.727 to 4.849)	0.173
GM00847P003D07	Gm-c1008-2604	0.0389	No hits BlastX below 10-6	2		No hits BlastX below 10-6	2.714 (0.742 to 19.8)	0.0618	9.094 (1.956 to 23.8)	0.0287	1.925 (0.01 to 17.4)	0.498	4.032 (1.226 to 15.69)	0.0577	0.649 (0.369 to 1.439)	0.402	0.589 (0.131 to 8.265)	0.393
GM00866P003E02	Gm-c1008-4393	0.0182	Metabolism -Protein	8	24745880	26S proteasome AAA-ATPase subunit RPT4a [Solanum tuberosum]	6.19 (0.854 to 56.1)	0.17	5.876 (0.861 to 58.2)	0.287	5.604 (3.109 to 12.35)	0.0524	2.662 (0.793 to 21)	0.281	0.0228 (0.01 to 0.118)	0.0441	0.677 (0.275 to 3.129)	0.417
GM00868P003E04	Gm-c1009-1	0.00153	Metabolism	3	6180055	indole-3-acetic acid induced protein ARG-2 homolog [Glycine max]	0.431 (0.01 to 5.067)	0.228	0.301 (0.0305 to 0.918)	0.0272	0.454 (0.0214 to 3.408)	0.27	0.0635 (0.01 to 0.529)	0.0209	0.072 (0.01 to 0.237)	0.00314	1.229 (0.716 to 4.371)	0.365
GM00869P003E05	Gm-c1009-10	1.46e-05	Response to external stimulus	9	19320	wound induced protein [Lycopersicon esculentum]	0.659 (0.0966 to 4.487)	0.33	0.3 (0.13 to 0.73)	0.00265	1.074 (0.254 to 17.9)	0.914	0.0446 (0.01 to 0.999)	0.00564	0.0133 (0.01 to 0.0309)	0.000601	0.116 (0.0205 to 3.7)	0.0782
GM00877P003E13	Gm-c1009-119	0.029	Metabolism Nucleic Acid	6	12322730	putative elongation factor P (EF-P); 66839-65711 [Arabidopsis thaliana]	16.37 (5.589 to 87.8)	0.00119	22.26 (8.4 to 66.9)	0.000158	29.09 (10.02 to 92.9)	1.76e-05	22.57 (9.155 to 83.4)	0.000452	5.87 (3.83 to 10.21)	0.0258	1.651 (0.398 to 18.38)	0.59
GM00895P003F07	Gm-c1009-365	0.0185	Endomembrane System	3	51535371	putative phi-1 [Oryza sativa (japonica cultivar-group)]	0.3 (0.174 to 0.834)	0.000199	0.241 (0.0704 to 0.964)	0.00128	0.455 (0.131 to 0.773)	0.00528	0.269 (0.0476 to 1.57)	0.0105	0.0571 (0.01 to 0.413)	0.00181	0.502 (0.311 to 1.512)	0.00477
GM00897P003F09	Gm-c1009-382	0.00598	Endomembrane System	9	58038194	alpha-dioxygenase [Pisum sativum]	0.631 (0.01 to 93.85)	0.68	0.145 (0.01 to 9.3)	0.11	0.131 (0.01 to 1.122)	0.127	0.0269 (0.01 to 0.221)	0.00219	0.01*	1	0.197 (0.01 to 2.9)	0.211
GM00901P003F13	Gm-c1009-454	0.00696	No hits BlastX below 10-6	2		No hits BlastX below 10-6	0.643 (0.01 to 3.528)	0.627	3.255 (1.408 to 22.7)	0.0432	3.103 (0.495 to 47.8)	0.134	3.209 (0.132 to 16.9)	0.128	0.889 (0.441 to 2.32)	0.681	0.245 (0.102 to 1.075)	0.0103
GM00902P003F14	Gm-c1009-461	0.034	expressed protein [Oryza sativa (japonica cultivar-group)]	8	50540759	expressed protein [Oryza sativa (japonica cultivar-group)]	7.058 (1.264 to 64.8)	0.129	0.353	no replicates	10.45 (2.02 to 43.4)	0.119	1.716	no replicates	ND	ND	0.302 (0.19 to 0.56)	0.065
GM00903P003F15	Gm-c1009-476	0.00124	No hits BlastX below 10-6	10		No hits BlastX below 10-6	1.757 (0.499 to 19.19)	0.272	0.916 (0.0763 to 2.741)	0.841	4.467 (2.273 to 8.917)	5.87e-05	3.244 (0.771 to 9.53)	0.00589	0.915 (0.349 to 3.348)	0.791	1.434 (0.691 to 2.804)	0.0496
GM00911P003F23	Gm-c1009-586	0.0152	Metabolism - Protein	3	28916446	ser-thr protein kinase [Gossypium hirsutum]	0.274 (0.01 to 2.11)	0.134	0.0454 (0.01 to 0.304)	0.04	0.0292 (0.01 to 0.248)	0.0807	0.0494 (0.01 to 0.359)	0.00891	0.216 (0.01 to 1.215)	0.254	1.109 (0.492 to 2.327)	0.66
GM00922P003G10	Gm-c1009-809	0.00429	No hits BlastX below 10-6	7		No hits BlastX below 10-6	0.673 (0.169 to 4.276)	0.258	0.458 (0.215 to 1.103)	0.0115	0.691 (0.15 to 1.771)	0.21	0.465 (0.145 to 1.171)	0.0103	0.0832 (0.01 to 0.785)	0.00286	0.972 (0.685 to 1.839)	0.827
GM00934P003G22	Gm-c1009-985	0.000477	Metabolism - Biosynthesis - Anabolism	7	21593705	4-coumarate-CoA ligase-like protein [Arabidopsis thaliana]	0.635 (0.0769 to 21.79)	0.523	0.188 (0.01 to 2.083)	0.0619	0.7 (0.173 to 1.714)	0.215	0.209 (0.01 to 2.121)	0.027	0.0464 (0.01 to 0.23)	0.000389	1.086 (0.616 to 3.083)	0.665
GM00936P003G24	Gm-c1009-1002	0.0451	Catalytic Activity	3	7269312	glucose-6-phosphate isomerase [Arabidopsis thaliana]	0.141 (0.01 to 20.1)	0.513	ND	ND	0.01*	no replicates	0.0128 (0.01 to 0.0165)	0.0364	0.172	no replicates	0.48 (0.0645 to 2.413)	0.411
GM00938P003H02	Gm-c1009-1051	6.93e-06	Mitochondrion	3	21592444	unknown [Arabidopsis thaliana]	0.28 (0.0671 to 2.332)	0.028	0.0213 (0.01 to 0.176)	9.47e-05	0.0227 (0.01 to 0.195)	6.31e-05	0.0118 (0.01 to 0.02)	1.41e-09	0.01*	1	0.0621 (0.0268 to 0.204)	5.94e-05
GM00952P003H16	Gm-c1009-1190	0.000658	Metabolism- Catabolism	5	59668642	pyruvate kinase [Glycine max]	1.381 (0.337 to 3.734)	0.242	1.028 (0.0632 to 12.14)	0.964	1.717 (0.44 to 7.697)	0.183	1.455 (0.01 to 39.4)	0.705	0.331 (0.228 to 0.488)	9.11e-05	0.681 (0.178 to 3.011)	0.287
GM00956P003H20	Gm-c1009-1232	0.0257	Cell growth/maintenance-Transport	2	50920701	putative transmembrane protein [Oryza sativa]	1.668 (0.326 to 5.078)	0.294	4.651 (1.197 to 13.6)	0.165	2.349 (0.289 to 24.1)	0.225	6.269 (2.745 to 12.7)	0.0197	0.544 (0.211 to 0.837)	0.153	0.717 (0.235 to 11.7)	0.586
GM00958P003H22	Gm-c1009-1238	0.00105	Endomembrane System	12	21700811	At1g27930/F13K9_4 [Arabidopsis thaliana]	0.312 (0.266 to 0.367)	0.0879	2.015 (1.807 to 2.247)	0.0983	2.635 (1.33 to 25.4)	0.0885	5.373 (1.435 to 20.8)	0.0231	1.448 (0.921 to 2.122)	0.147	2.038 (0.807 to 9.227)	0.0372
GM00961P003I01	Gm-c1009-1268	0.00122	Metabolism	9	38454154	At5g13200 [Arabidopsis thaliana]	0.221 (0.01 to 2.639)	0.0321	0.056 (0.01 to 0.459)	0.00113	0.106 (0.0331 to 0.456)	0.000563	0.0254 (0.01 to 0.112)	0.000106	0.0142 (0.01 to 0.0385)	9.3e-06	0.0518 (0.01 to 0.18)	4.97e-05
GM00967P003I07	Gm-c1009-1322	2.94e-05	Secondary Metabolism	9	478407	naringenin-chalcone synthase (EC 2.3.1.74) - soybean	0.616 (0.167 to 2.911)	0.196	0.411 (0.222 to 2.859)	0.0199	0.356 (0.105 to 0.742)	0.00528	0.233 (0.01 to 0.843)	0.0403	0.0365 (0.01 to 0.205)	0.000406	0.0563 (0.0249 to 0.122)	2.68e-06
GM00986P003J02	Gm-c1009-2322	0.043	Catalytic Activity	6	15223133	BURP domain-containing protein / polygalacturonase, putative [Arabidopsis thaliana]	7.279 (1.413 to 37.5)	0.439	13.74 (12.1 to 15.6)	0.0308	21.02 (3.362 to 79.2)	0.00126	15.82 (2.227 to 167.1)	0.0099	1.486 (0.656 to 3.364)	0.713	2.081 (0.903 to 8.364)	0.0402
GM00991P003J07	Gm-c1009-2353	0.0101	No hits BlastX below 10-6	10		No hits BlastX below 10-6	0.709 (0.01 to 31.4)	0.861	ND	ND	8.723 (2.118 to 28.6)	0.104	1.796 (0.505 to 13.6)	0.468	0.308 (0.267 to 0.357)	0.0783	1.314 (0.597 to 3.627)	0.249
GM00996P003J12	Gm-c1009-2389	0.0174	Catalytic Activity	4	34419216	TPA: cellulose synthase-like C1 [Oryza sativa (japonica cultivar-group)]	0.01*	1	ND	ND	ND	ND	0.272 (0.111 to 0.666)	0.384	0.0324 (0.01 to 0.105)	0.21	0.641 (0.386 to 1.439)	0.222
GM01001P003J17	Gm-c1009-2431	0.0452	No hits BlastX below 10-6	12		No hits BlastX below 10-6	1.44 (0.987 to 2.021)	0.221	4.608 (2.633 to 8.063)	0.223	8.335 (2.18 to 17.8)	0.000146	11.98 (1.43 to 45.3)	0.0311	3.364 (1.209 to 41.7)	0.131	2.708 (1.277 to 17.02)	0.0457
GM01008P003J24	Gm-c1009-2488	0.000785	Metabolism - Lipid	5	62319241	hypothetical protein [Arabidopsis thaliana]	0.913 (0.314 to 4.236)	0.774	1.607 (0.463 to 13.14)	0.294	1.321 (0.0856 to 38.42)	0.726	1.342 (0.375 to 30.7)	0.577	0.136 (0.01 to 0.509)	0.00276	0.222 (0.112 to 0.558)	0.00036
GM01017P003K09	Gm-c1009-2545	0.00578	No hits BlastX below 10-6	2		No hits BlastX below 10-6	3.639 (0.435 to 15.9)	0.0581	8.131 (2.468 to 18.6)	0.0161	2.302 (0.348 to 13)	0.267	1.735 (0.01 to 21.2)	0.658	0.645 (0.458 to 0.785)	0.126	0.832 (0.512 to 2.168)	0.469
GM01029P003K21	Gm-c1009-2709	0.0239	No hits BlastX below 10-6	5		No hits BlastX below 10-6	0.631 (0.01 to 10.18)	0.557	2.202 (0.795 to 4.778)	0.076	0.859 (0.01 to 7.875)	0.861	0.548 (0.194 to 1.654)	0.107	0.0897 (0.01 to 0.265)	0.0524	0.43 (0.238 to 1.655)	0.0156
GM01034P003L02	Gm-c1009-2755	0.00101	No hits BlastX below 10-6	9		No hits BlastX below 10-6	0.264 (0.0739 to 0.946)	0.00513	0.104 (0.0519 to 0.196)	2.13e-05	0.0796 (0.0128 to 0.634)	0.00165	0.0403 (0.01 to 0.326)	0.000267	0.0152 (0.01 to 0.0799)	0.000545	0.0313 (0.01 to 0.183)	4.78e-05
GM01036P003L04	Gm-c1009-2772	2.02e-07	No hits BlastX below 10-6	5		No hits BlastX below 10-6	2.367 (0.99 to 4.645)	0.00295	1.757 (0.461 to 3.871)	0.0863	1.639 (0.514 to 4.854)	0.17	1.864 (0.474 to 7.371)	0.0773	0.0898 (0.01 to 0.3)	0.00188	0.132 (0.0676 to 0.599)	5.58e-05
GM01053P003L21	Gm-c1009-2991	0.0245	Putative Protein	11	23198390	putative protein [Arabidopsis thaliana]	0.313 (0.19 to 0.438)	0.0448	8.6	no replicates	0.468 (0.26 to 1.216)	0.255	0.188 (0.01 to 1.05)	0.374	0.359 (0.184 to 0.659)	0.048	2.794 (0.907 to 18.15)	0.0138
GM01056P003L24	Gm-c1009-3068	4.08e-09	Catalytic Activity	3	9758317	TCH4 protein [Arabidopsis thaliana]	0.203 (0.01 to 0.939)	0.0121	0.134 (0.0453 to 0.477)	0.00029	0.164 (0.0624 to 0.809)	0.000907	0.0753 (0.01 to 0.18)	0.000126	0.0125 (0.01 to 0.0256)	1.32e-08	0.275 (0.171 to 0.915)	0.000177
GM01063P003M07	Gm-c1009-3129	8.21e-05	No hits BlastX below 10-6	4		No hits BlastX below 10-6	0.371 (0.01 to 1.591)	0.239	0.0125 (0.01 to 0.0269)	1.33e-06	0.166 (0.01 to 0.977)	0.0765	0.124 (0.01 to 0.634)	0.126	0.246 (0.01 to 7.8)	0.379	0.647 (0.256 to 6.329)	0.268
GM01067P003M11	Gm-c1009-3178	4.71e-05	No hits BlastX below 10-6	3		No hits BlastX below 10-6	0.15 (0.01 to 4.117)	0.0535	0.0234 (0.01 to 0.247)	0.00116	0.0654 (0.01 to 0.37)	0.00197	0.0554 (0.01 to 0.446)	0.000644	0.0127 (0.01 to 0.0421)	9.11e-06	0.171 (0.113 to 0.509)	0.000108
GM01069P003M13	Gm-c1009-3181	1.29e-09	Putative Protein	4	6735366	putative protein [Arabidopsis thaliana]	0.33 (0.01 to 31)	0.465	0.01*	1	0.596 (0.539 to 0.659)	0.121	0.585 (0.581 to 0.589)	0.00755	0.376 (0.163 to 0.627)	0.147	0.378 (0.166 to 1.249)	0.03
GM01072P003M16	Gm-c1009-3198	0.0171	Mitochondrion	2	50947997	putative small zinc finger-related protein [Oryza sativa (japonica cultivar-group)]	3.933 (0.966 to 36)	0.346	13.92 (11.1 to 17.45)	0.0545	2.506 (0.47 to 15.4)	0.343	4.417 (1.818 to 18.9)	0.18	0.636	no replicates	0.701 (0.387 to 1.316)	0.421
GM01087P003N07	Gm-c1009-3413	2e-05	Signal transducer activity	4	50940629	putative B' regulatory subunit of PP2A (AtB'gamma) [Oryza sativa (japonica cultivar-group)]	0.476 (0.162 to 1.082)	0.0936	0.131 (0.121 to 0.141)	0.0238	1.448 (0.417 to 7.3)	0.705	1.416 (1.352 to 1.483)	0.084	0.38	no replicates	0.71 (0.333 to 1.887)	0.22
GM01095P003N15	Gm-c1009-3521	0.00795	Metabolism	1	34911180	P0019E03.5 [Oryza sativa (japonica cultivar-group)]	5.195 (1.445 to 39.2)	0.248	ND	ND	11.25 (7.817 to 16.2)	0.0951	0.39 (0.368 to 0.413)	0.0394	3.248	no replicates	2.288 (0.956 to 7.485)	0.0136
GM01103P003N23	Gm-c1009-3592	0.0314	Metabolism	2	21928093	AT3g61860/F21F14_30 [Arabidopsis thaliana]	3.421 (0.988 to 11.6)	0.111	4.096 (1.441 to 13.9)	0.0204	4.676 (1.528 to 24.2)	0.0894	3.237 (0.977 to 21.9)	0.0762	0.947 (0.694 to 1.216)	0.695	0.958 (0.322 to 1.706)	0.871
GM01124P003O20	Gm-c1009-3846	0.000648	No hits BlastX below 10-6	3		No hits BlastX below 10-6	0.232 (0.063 to 1.109)	0.00187	0.0456 (0.01 to 0.281)	0.00065	0.0201 (0.01 to 0.074)	1.97e-06	0.0228 (0.01 to 0.088)	7.52e-06	0.0853 (0.01 to 12.8)	0.132	0.0797 (0.0174 to 0.366)	0.000631
GM01128P003O24	Gm-c1009-3910	0.0363	unknown [Arabidopsis thaliana]	3	21593924	unknown [Arabidopsis thaliana]	0.23 (0.0549 to 1.683)	0.00878	0.0231 (0.01 to 0.376)	9.14e-05	0.0439 (0.01 to 0.162)	0.000278	0.0285 (0.01 to 0.227)	4.23e-05	0.033 (0.01 to 3.9)	0.046	0.0302 (0.0234 to 0.0391)	0.0468
GM01132P003P04	Gm-c1009-3955	7.72e-07	Metabolism - Carbohydrate Metabolism	3	19911573	syringolide-induced protein 19-1-5 [Glycine max]	0.194 (0.01 to 1.134)	0.0125	0.0628 (0.0186 to 0.36)	0.000224	0.169 (0.0889 to 0.336)	3.11e-05	0.0776 (0.01 to 0.445)	0.000541	0.0153 (0.01 to 0.0336)	6.9e-08	0.154 (0.0985 to 0.803)	0.000125
GM01142P003P14	Gm-c1009-4054	1.67e-05	Metabolism - Biosynthesis - Anabolism	3	60265773	trehalose-6-phosphate synthase [Ginkgo biloba]	0.0914 (0.01 to 0.688)	0.0127	0.0118 (0.01 to 0.0319)	1.78e-07	0.0135 (0.01 to 0.0331)	0.000728	0.0291 (0.01 to 0.167)	6.41e-05	0.0628 (0.01 to 0.338)	0.00689	0.15 (0.0805 to 0.22)	0.000539
GM01148P003P20	Gm-c1009-4136	0.00378	Nucleus	3	42561972	ethylene-responsive factor-like protein 1 [Capsicum annuum]	0.6 (0.0666 to 131.2)	0.607	0.0313 (0.01 to 0.152)	0.000285	0.0594 (0.01 to 14.71)	0.0163	0.0196 (0.01 to 0.12)	0.000102	0.01*	1	0.162 (0.01 to 3)	0.181
GM01154P004A02	Gm-c1009-4199	0.00123	Metabolism - Protein	4	42568291	aspartyl protease family protein [Arabidopsis thaliana]	0.228 (0.0531 to 0.979)	0.495	0.01*	1	0.057 (0.0301 to 0.108)	0.14	0.0842 (0.01 to 0.377)	0.152	1.292 (0.619 to 2.538)	0.595	6.276 (1.502 to 33.24)	0.00177
GM01155P004A03	Gm-c1009-4217	0.0182	Nucleus	4	14249015	myb-like transcription factor Myb 5 [Gossypium hirsutum]	0.0343 (0.01 to 0.23)	0.00209	0.0161 (0.01 to 0.042)	0.0132	0.01*	1	0.0453 (0.01 to 0.212)	0.0382	3.2	no replicates	0.131 (0.0434 to 0.675)	0.0137
GM01157P004A05	Gm-c1010-41	0.0291	Metabolism	3	225651	Glycinin A1aBx	0.135 (0.0121 to 2.135)	0.0108	0.0731 (0.01 to 0.378)	0.0112	0.0118 (0.01 to 0.0273)	1.43e-06	0.0397 (0.01 to 0.269)	0.0298	0.051 (0.01 to 2.2)	0.02	0.0192 (0.011 to 0.0261)	0.00497
GM01162P004A10	Gm-c1010-129	0.00457	Endomembrane System	2		No hits BlastX below 10-6	2.155 (0.462 to 23.8)	0.592	13.11 (1.223 to 47.5)	0.0525	17.74 (17.2 to 18.3)	0.00686	4.388 (1.222 to 27.2)	0.048	1.143	no replicates	1.898 (0.556 to 5.305)	0.0976
GM01174P004A22	Gm-c1010-773	0.00726	Binding-Nucleic acid-DNA-transcription factor activity	7	1234900	homeobox-leucine zipper protein [Glycine max]	ND	ND	ND	ND	ND	ND	0.561 (0.489 to 0.643)	0.148	0.245	no replicates	1.783 (0.646 to 7.349)	0.0792
GM01184P004B08	Gm-c1010-1570	0.00513	Translation regulatory activity	5	20857380	AT5g27640/F15A18_100 [Arabidopsis thaliana]	1.801 (0.387 to 19.22)	0.196	0.568 (0.01 to 33.3)	0.638	1.664 (0.532 to 23.3)	0.281	0.665 (0.01 to 17.8)	0.7	0.056 (0.01 to 0.297)	0.0186	0.295 (0.131 to 0.55)	0.00101
GM01202P004C02	Gm-c1011-107	7.33e-05	Endomembrane System	3	3759184	phi-1 [Nicotiana tabacum]	0.416 (0.167 to 3.867)	0.0542	0.106 (0.01 to 0.474)	0.00443	0.407 (0.0567 to 1.054)	0.0312	0.0976 (0.01 to 0.445)	0.00135	0.0259 (0.01 to 0.104)	4.34e-05	0.445 (0.27 to 2.004)	0.00983
GM01212P004C12	Gm-c1011-235	0.0305	No hits BlastX below 10-6	6		No hits BlastX below 10-6	6.198 (0.701 to 75.3)	0.0516	7.248 (0.627 to 30.1)	0.058	26.05 (4.147 to 56)	0.00226	9.396 (3.194 to 43.2)	0.00441	3.934 (2.671 to 4.915)	0.0196	2.212 (0.985 to 11.96)	0.0438
GM01224P004C24	Gm-c1012-19	0.00889	Metabolism - Protein	11	7269961	signal recognition particle receptor-like protein [Arabidopsis thaliana]	0.379 (0.01 to 41.2)	0.614	14.8	no replicates	0.172 (0.01 to 2.941)	0.646	0.01*	1	33.5	no replicates	0.532 (0.241 to 1.754)	0.163
GM01227P004D03	Gm-c1012-38	0.00447	Binding-Nucleic acid-DNA-transcription factor activity	1	29824137	unknown protein [Arabidopsis thaliana]	1.873 (0.0581 to 31.2)	0.515	10.3	no replicates	10.68 (8.328 to 13.7)	0.0667	0.661 (0.267 to 1.638)	0.31	0.47 (0.01 to 3.53)	0.607	1.537 (0.799 to 6.136)	0.0927
GM01234P004D10	Gm-c1012-123	0.0299	No hits BlastX below 10-6	1		No hits BlastX below 10-6	ND	ND	16.15 (12.6 to 20.7)	0.0567	4.22 (1.883 to 15)	0.0489	0.993 (0.497 to 1.983)	0.993	0.264	no replicates	1.504 (0.883 to 5.524)	0.123
GM01242P004D18	Gm-c1012-161	0.00248	Catalytic Activity	5	551428	tetrafunctional protein [Cucumis sativus]	4.622 (1.392 to 193.1)	0.0529	2.889 (0.01 to 37.43)	0.415	1.701 (0.01 to 153.4)	0.719	0.824 (0.164 to 1.604)	0.744	0.0181 (0.01 to 0.0594)	0.0212	0.175 (0.114 to 0.407)	0.00135
GM01248P004D24	Gm-c1012-211	9.07e-05	Plastid - Chloroplast	9	51854438	unknown protein [Oryza sativa (japonica cultivar-group)]	0.897 (0.135 to 307.4)	0.915	0.0792 (0.01 to 0.923)	0.0208	0.172 (0.01 to 1.575)	0.0577	0.035 (0.01 to 0.198)	8.24e-05	0.0132 (0.01 to 0.04)	9.86e-05	0.267 (0.0756 to 0.836)	0.00466
GM01251P004E03	Gm-c1012-225	1.38e-06	Binding-Nucleic acid-DNA-transcription factor activity	4	21536889	putative WRKY-type DNA binding protein [Arabidopsis thaliana]	0.458 (0.01 to 16.1)	0.461	0.01*	1	1.338 (0.38 to 12.36)	0.732	2.133 (1.118 to 7.677)	0.182	0.116 (0.01 to 0.582)	0.226	1.315 (0.503 to 5.657)	0.312
GM01257P004E09	Gm-c1012-270	0.000822	No hits BlastX below 10-6	3		No hits BlastX below 10-6	0.199 (0.01 to 2.864)	0.0332	0.0348 (0.01 to 0.522)	0.00292	0.113 (0.01 to 0.937)	0.00666	0.0796 (0.01 to 0.849)	0.00628	0.0448 (0.01 to 0.111)	0.00127	0.506 (0.276 to 0.887)	0.00317
GM01272P004E24	Gm-c1012-428	0.0278	Metabolism	8	38564733	initiation factor eIF4A-15 [Helianthus annuus]	2.889 (0.444 to 67.6)	0.204	11.33 (1.548 to 75.9)	0.0921	7.899 (0.202 to 42.2)	0.0924	2.788 (0.114 to 75.8)	0.288	0.0389 (0.01 to 0.347)	0.099	0.53 (0.235 to 1.079)	0.0494
GM01274P004F02	Gm-c1012-450	0.0131	Nucleus	7	9954112	tuber-specific and sucrose-responsive element binding factor [Solanum tuberosum]	0.874 (0.0773 to 130.6)	0.884	0.793 (0.203 to 5.276)	0.757	0.835 (0.01 to 22.5)	0.865	0.359 (0.01 to 2.4)	0.18	0.0235 (0.01 to 0.305)	0.0219	1.76 (1.233 to 3.962)	0.00294
GM01285P004F13	Gm-c1012-521	0.0293	Binding-Nucleic acid-DNA-transcription factor activity	7	21537240	ethylene responsive element binding factor, putative [Arabidopsis thaliana]	2.365 (0.595 to 45.21)	0.153	0.443 (0.01 to 4.342)	0.356	1.574 (0.277 to 4.947)	0.262	0.637 (0.0657 to 2.232)	0.291	0.119 (0.01 to 0.631)	0.0253	1.548 (0.896 to 3.758)	0.0279
GM01287P004F15	Gm-c1012-535	0.0334	Plastid - Chloroplast	3	56785364	copine III-like [Oryza sativa (japonica cultivar-group)]	0.586 (0.042 to 7.418)	0.375	0.263 (0.01 to 0.815)	0.0375	0.721 (0.0509 to 2.86)	0.493	0.332 (0.0165 to 12.2)	0.156	0.326 (0.01 to 0.846)	0.076	1.344 (0.83 to 3.655)	0.115
GM01294P004F22	Gm-c1012-597	0.000438	Endomembrane System	9	2253442	LTCOR11 [Lavatera thuringiaca]	0.614 (0.201 to 4.664)	0.192	0.184 (0.01 to 0.588)	0.00819	0.128 (0.0385 to 0.335)	7.01e-05	0.0888 (0.01 to 0.418)	0.00129	0.0358 (0.01 to 0.199)	0.00031	0.069 (0.0505 to 0.129)	1.13e-07
GM01304P004G08	Gm-c1012-672	0.0408	unknown protein [Oryza sativa (japonica cultivar-group)]	1	34902106	unknown protein [Oryza sativa (japonica cultivar-group)]	ND	ND	21.7	no replicates	ND	ND	ND	ND	0.708 (0.265 to 1.809)	0.597	5.137 (1.182 to 42.74)	0.01
GM01330P004H10	Gm-c1012-960	0.037	Catalytic Activity	9	10177347	peptidylprolyl isomerase [Arabidopsis thaliana]	1.656 (0.105 to 43.3)	0.639	0.598 (0.193 to 1.849)	0.728	0.0353 (0.01 to 0.439)	0.118	0.28 (0.01 to 27.14)	0.318	0.0148 (0.01 to 0.0219)	0.0592	0.47 (0.0757 to 3.4)	0.342
GM01378P004J10	Gm-c1012-1374	0.00112	Endomembrane System	12	21592860	unknown [Arabidopsis thaliana]	ND	ND	ND	ND	11.62 (10.3 to 13.1)	0.0312	129.6 (82.9 to 280)	0.000355	12.69 (1.285 to 80.8)	0.0222	97.33 (40.07 to 273.6)	0.00201
GM01381P004J13	Gm-c1012-1403	0.0437	No hits BlastX below 10-6	1		No hits BlastX below 10-6	3.237 (0.845 to 12.4)	0.543	15.8	no replicates	26.12 (19.9 to 37.3)	0.00324	0.804 (0.506 to 1.276)	0.719	ND	ND	0.925 (0.342 to 6.25)	0.916
GM01388P004J20	Gm-c1012-1451	0.00672	Plastid - Chloroplast	8	21554100	unknown [Arabidopsis thaliana]	3.792 (0.723 to 21.31)	0.0631	0.813 (0.01 to 8.8)	0.826	3.041 (1.63 to 4.799)	0.000105	2.425 (0.56 to 16.1)	0.301	0.237 (0.162 to 0.347)	0.164	0.717 (0.321 to 2.728)	0.258
GM01391P004J23	Gm-c1012-1484	0.011	Plastid - Chloroplast	6	30689705	expressed protein [Arabidopsis thaliana]	30.2	no replicates	10.66 (9.8 to 11.6)	0.0227	11.7	no replicates	11.12 (1.377 to 60)	0.0152	1.602 (1.293 to 1.985)	0.271	4.547 (0.537 to 53.3)	0.216
GM01398P004K06	Gm-c1012-1868	0.0404	Plastid - Chloroplast	2	26450456	unknown protein [Arabidopsis thaliana]	2.22 (0.464 to 26.2)	0.588	15.94 (11.5 to 22.1)	0.0747	2.456 (1.565 to 3.855)	0.296	3.845 (1.739 to 18.3)	0.0919	0.509	no replicates	0.636 (0.26 to 3.485)	0.327
GM01404P004K12	Gm-c1012-1935	0.00256	Plastid - Chloroplast	6	21592912	unknown [Arabidopsis thaliana]	11.19 (6.8 to 22.4)	0.0213	16.9	no replicates	13.21 (9.7 to 18)	0.0759	20.63 (5.567 to 49.1)	0.00311	0.679 (0.595 to 0.775)	0.21	5.755 (1.612 to 23.5)	0.0502
GM01408P004K16	Gm-c1012-1957	0.00858	Metabolism -Protein	2	9758590	26S proteasome AAA-ATPase subunit RPT4a [Arabidopsis thaliana]	8.965 (1.706 to 26.4)	0.121	16.89 (15.5 to 18.4)	0.0193	10.3	no replicates	3.883 (0.762 to 17.2)	0.176	0.696	no replicates	0.653 (0.338 to 3.672)	0.399
GM01411P004K19	Gm-c1012-1983	0.00508	Catalytic Activity	2	62320504	3-hydroxyisobutyryl-coenzyme A hydrolase [Arabidopsis thaliana]	32.4	no replicates	10.3	no replicates	17.68 (13.58 to 23)	0.0582	8.921 (1.184 to 36.75)	0.0131	0.729 (0.547 to 0.971)	0.469	1.18 (0.558 to 4.261)	0.638
GM01415P004K23	Gm-c1012-2017	0.0474	No hits BlastX below 10-6	8		No hits BlastX below 10-6	1.235 (0.361 to 10.95)	0.597	1.759 (0.452 to 6.778)	0.146	2.058 (0.437 to 24.7)	0.196	1.326 (0.531 to 6.784)	0.364	0.285 (0.01 to 0.826)	0.0378	0.676 (0.315 to 1.783)	0.112
GM01420P004L04	Gm-c1012-2039	0.0224	Metabolism - Protein - Biosynthesis	10	37360880	eukaryotic translation initiation factor 4G [Arabidopsis thaliana]	3.968 (1.553 to 13.4)	0.0352	0.522 (0.01 to 27.3)	0.896	14.13 (5.701 to 35.8)	0.0113	1.274 (0.257 to 8)	0.696	0.716 (0.514 to 0.864)	0.182	1.839 (0.895 to 5.431)	0.136
GM01424P004L08	Gm-c1012-2068	0.00477	Cell Death	5	25809054	DEAD box RNA helicase [Pisum sativum]	2.363 (0.251 to 150.3)	0.261	0.509 (0.01 to 17.94)	0.565	2.262 (1.14 to 5.242)	0.00482	2.285 (0.362 to 42.83)	0.228	0.187 (0.01 to 1.132)	0.0522	0.782 (0.58 to 1.41)	0.0666
GM01445P004M05	Gm-c1012-2275	0.00593	Putative Protein	4	6899930	putative protein [Arabidopsis thaliana]	0.01*	1	ND	ND	0.769	no replicates	0.598	no replicates	ND	ND	0.347 (0.197 to 0.48)	0.0646
GM01466P004N02	Gm-c1012-2692	0.00028	No hits BlastX below 10-6	3		No hits BlastX below 10-6	1.885 (0.0526 to 67.33)	0.537	0.01*	1	0.522 (0.232 to 1.32)	0.193	0.0804 (0.01 to 0.646)	0.44	0.0825 (0.01 to 0.681)	0.447	0.996 (0.599 to 3.57)	0.987
GM01475P004N11	Gm-c1012-2775	0.00041	Secondary Metabolism	5	39725276	salt tolerance protein 1 [Beta vulgaris]	1.156 (0.334 to 5.448)	0.659	1.117 (0.191 to 4.606)	0.787	1.71 (0.411 to 8.198)	0.179	1.042 (0.466 to 2.577)	0.859	0.269 (0.157 to 0.448)	0.00022	0.523 (0.285 to 1.017)	0.00617
GM01478P004N14	Gm-c1012-2807	0.00182	Metabolism - Protein	9	25956267	unnamed protein product [Lotus corniculatus var. japonicus]	0.705 (0.01 to 14.11)	0.705	0.456 (0.01 to 12.9)	0.742	0.0668 (0.01 to 0.447)	0.39	0.754 (0.172 to 4.66)	0.709	0.0124 (0.01 to 0.0153)	0.031	0.501 (0.341 to 1.228)	0.0164
GM01488P004N24	Gm-c1012-2985	2.77e-05	No hits BlastX below 10-6	3		No hits BlastX below 10-6	0.0997 (0.01 to 14.5)	0.158	0.01*	1	0.01*	1	0.0818 (0.01 to 0.702)	0.0217	0.0329 (0.01 to 0.357)	0.103	0.366 (0.252 to 0.672)	0.00574
GM01494P004O06	Gm-c1012-3090	0.0323	Binding	3	50725024	hypothetical protein [Lotus corniculatus var. japonicus]	0.438 (0.212 to 3.851)	0.0497	0.0882 (0.01 to 0.432)	0.0198	0.204 (0.0216 to 1.127)	0.00707	0.228 (0.0714 to 0.503)	0.00443	0.026 (0.01 to 0.127)	0.00342	0.286 (0.187 to 0.903)	0.00319
GM01499P004O11	Gm-c1012-3189	3.25e-05	Endomembrane System	2	28416473	At1g47640/F16N3_6 [Arabidopsis thaliana]	15.21 (3.779 to 63.5)	0.00562	21.97 (19.4 to 23.6)	0.000407	12.12 (2.398 to 30.3)	0.00661	8.683 (0.902 to 38.1)	0.0172	1.044	no replicates	1.3 (0.572 to 4.758)	0.325
GM01511P004O23	Gm-c1012-3531	0.0376	No hits BlastX below 10-6	6		No hits BlastX below 10-6	4.398 (1.658 to 128.7)	0.0431	3.165 (0.466 to 38.6)	0.0693	7.309 (2.545 to 115.4)	0.00325	6.373 (1.364 to 44.33)	0.0136	1.666 (1.001 to 2.394)	0.00529	2.02 (1.501 to 4.662)	0.00115
GM01516P004P04	Gm-c1012-3645	0.0142	Nucleus	3	7268038	putative protein [Arabidopsis thaliana]	0.0973 (0.01 to 0.418)	0.0676	0.01*	1	0.485 (0.01 to 3.7)	0.626	0.0395 (0.01 to 0.208)	0.0679	0.0205 (0.01 to 0.0656)	0.000907	0.239 (0.0563 to 4.2)	0.0828
GM01517P004P05	Gm-c1012-3650	0.00026	No hits BlastX below 10-6	2		No hits BlastX below 10-6	13.78 (10.4 to 19.4)	0.000386	7.325 (2.679 to 16.3)	0.0644	8.331 (0.535 to 38.8)	0.0216	8.358 (0.781 to 27.3)	0.0179	0.431 (0.354 to 0.572)	0.0286	2.755 (0.209 to 36.4)	0.762
GM01520P004P08	Gm-c1012-3741	0.00551	Membrane	2	7378608	EIN2 [Arabidopsis thaliana]	ND	ND	12.21 (7.526 to 18.2)	0.0105	5.151 (1.016 to 11.6)	0.181	3.216 (0.776 to 16.3)	0.238	1.268 (1.017 to 1.447)	0.0619	1.425 (0.53 to 10.88)	0.547
GM01528P004P16	Gm-c1013-180	0.0178	Mitochondrion	1	21281259	unknown protein [Arabidopsis thaliana]	2.856 (1.331 to 9.8)	0.234	ND	ND	18.49 (14.3 to 23.9)	0.0559	1.241 (1.123 to 1.37)	0.275	0.271	no replicates	1.604 (0.31 to 30.67)	0.78
GM01532P004P20	Gm-c1013-312	0.0365	Metabolism	3	26449621	GPI-anchored protein [Arabidopsis thaliana]	0.145 (0.0942 to 0.292)	0.0317	0.199 (0.117 to 0.337)	0.201	0.04 (0.01 to 0.638)	0.146	0.0211 (0.01 to 0.0946)	0.0357	ND	ND	1.087 (0.507 to 3.13)	0.718
GM01549P005A13	Gm-c1013-874	0.00927	Metabolism	11	31711824	At5g47680 [Arabidopsis thaliana]	4.507 (2.55 to 7.968)	0.23	9.447 (8.5 to 10.5)	0.0299	1.02 (0.35 to 2.967)	0.988	1.069 (0.947 to 1.206)	0.679	ND	ND	0.577 (0.253 to 2.735)	0.178
GM01552P005A16	Gm-c1013-904	0.0403	No hits BlastX below 10-6	3		No hits BlastX below 10-6	0.425 (0.01 to 107.4)	0.413	0.01*	1	0.0281 (0.01 to 0.124)	0.00189	0.0211 (0.01 to 0.0947)	0.000444	0.01*	1	0.0462 (0.0167 to 0.269)	0.0738
GM01569P005B09	Gm-c1013-1225	0.0147	Catalytic Activity	11	22137082	At2g39940/T28M21.10 [Arabidopsis thaliana]	7.428 (1.175 to 112.8)	0.0678	5.498 (1.991 to 11.13)	0.027	1.411	no replicates	0.72 (0.392 to 1.549)	0.34	0.584 (0.514 to 0.663)	0.149	0.995 (0.635 to 1.512)	0.972
GM01576P005B16	Gm-c1013-1292	0.0436	Mitochondrion	9	31432120	putative polyprotein [Oryza sativa (japonica cultivar-group)]	1.24 (0.37 to 13.5)	0.651	0.164 (0.01 to 2.114)	0.0664	1.425 (0.523 to 27.1)	0.455	0.514 (0.0884 to 0.994)	0.0434	0.175 (0.01 to 0.75)	0.0509	0.364 (0.226 to 0.682)	0.000414
GM01582P005B22	Gm-c1013-1382	0.0035	Plastid - Chloroplast	4	30088964	lethal leaf spot 1-like protein [Vigna unguiculata]	0.322 (0.01 to 4.769)	0.108	0.176 (0.01 to 1.207)	0.0242	0.264 (0.0789 to 0.849)	0.014	0.716 (0.168 to 2.74)	0.323	0.261 (0.01 to 1.179)	0.0397	1.348 (0.777 to 3.28)	0.132
GM01586P005C02	Gm-c1013-1457	0.00203	No hits BlastX below 10-6	3		No hits BlastX below 10-6	0.206 (0.01 to 0.635)	0.0103	0.179 (0.01 to 0.545)	0.00613	0.2 (0.104 to 0.424)	0.000103	0.133 (0.01 to 0.371)	0.00302	0.0714 (0.0259 to 0.197)	3.18e-05	0.492 (0.236 to 2.143)	0.0205
GM01596P005C12	Gm-c1013-1643	0.0291	unknown [Arabidopsis thaliana]	6	21554083	unknown [Arabidopsis thaliana]	13.8	no replicates	ND	ND	ND	ND	29.89 (12.6 to 85.6)	0.00404	2.67	no replicates	5.027 (1.258 to 46.7)	0.027
GM01600P005C16	Gm-c1013-1906	0.0382	Metabolism	9	57900359	putative acyl-activating enzyme [Oryza sativa (japonica cultivar-group)]	0.343 (0.0365 to 7.764)	0.122	0.0395 (0.01 to 0.32)	0.00141	0.0559 (0.01 to 0.241)	0.00077	0.0768 (0.01 to 0.691)	0.00136	0.0246 (0.01 to 0.472)	0.000241	0.0246 (0.01 to 0.0934)	3.11e-05
GM01620P005D12	Gm-c1013-2461	0.00478	Unknown protein [Arabidopsis thaliana]	3	3540181	Unknown protein [Arabidopsis thaliana]	0.144 (0.01 to 36.7)	0.267	0.318 (0.0823 to 0.92)	0.249	0.0537 (0.01 to 1.552)	0.224	0.13 (0.0496 to 0.431)	0.0848	0.0185 (0.01 to 0.117)	0.00746	2.923 (1.028 to 10.39)	0.00469
GM01622P005D14	Gm-c1013-2554	0.00157	Mitochondrion	8	27311913	putative protein [Arabidopsis thaliana]	3.089 (1.687 to 18.27)	0.00444	4.615 (0.857 to 38.8)	0.0284	7.51 (1.911 to 62.2)	0.00483	1.642 (0.599 to 12.8)	0.535	0.46 (0.206 to 0.769)	0.076	0.77 (0.339 to 3.822)	0.339
GM01640P005E08	Gm-c1013-2926	0.0279	Plastid - Chloroplast	12	2773270	ferredoxin-dependent glutamate synthase [Glycine max]	ND	ND	9.8	no replicates	14.4	no replicates	46.15 (22.3 to 76.9)	0.000765	14.94 (2.992 to 43.2)	0.00443	160.9 (78.05 to 256.2)	0.00516
GM01643P005E11	Gm-c1013-3043	0.0318	Metabolism - Biosynthesis - Anabolism	6	19310713	putative lipase [Arabidopsis thaliana]	6.729 (0.893 to 28.29)	0.0316	3.524 (0.0319 to 40.2)	0.396	16.43 (2.612 to 139.9)	0.00491	17.29 (6.717 to 61.6)	0.000118	4.923 (0.548 to 43)	0.108	2.164 (0.887 to 12.3)	0.0626
GM01661P005F05	Gm-c1013-3261	0.000102	Mitochondrion	3	50938251	CHP-rich zinc finger protein-like [Oryza sativa (japonica cultivar-group)]	0.236 (0.01 to 38.8)	0.299	0.01*	1	0.229	no replicates	0.0909 (0.01 to 0.253)	0.0484	0.01*	no replicates	0.264 (0.0978 to 1.292)	0.00463
GM01662P005F06	Gm-c1013-3273	0.00393	Catalytic Activity	9	51949754	homogentisate phytylprenyltransferase [Medicago sativa]	0.739 (0.25 to 11.11)	0.552	0.195 (0.01 to 0.867)	0.0336	0.23 (0.01 to 1.074)	0.0546	0.0713 (0.01 to 0.199)	0.000544	0.0238 (0.01 to 2)	0.00236	0.047 (0.01 to 0.123)	6.02e-05
GM01671P005F15	Gm-c1013-3384	0.0104	Metabolism - Nucleic acid-transcription	3	50932645	putative AP2 domain protein [Oryza sativa (japonica cultivar-group)]	0.678 (0.0547 to 5.859)	0.457	0.204 (0.01 to 0.795)	0.0636	0.352 (0.0438 to 1.673)	0.0705	0.184 (0.01 to 1.127)	0.0601	0.31 (0.214 to 0.397)	0.000696	0.795 (0.488 to 1.685)	0.177
GM01678P005F22	Gm-c1013-3475	0.015	Catalytic Activity	12	13877511	glutamine synthetase precursor [Glycine max]	ND	ND	11.4	no replicates	21.9 (16 to 31.1)	0.00388	141.8 (33.6 to 322.7)	3.21e-05	162 (121.5 to 216.1)	0.036	979.5	no replicates
GM01687P005G07	Gm-c1013-3602	0.00112	Metabolism	3	47824946	putative F-Box protein [Solanum demissum]	1.042 (0.368 to 23.5)	0.942	0.0567 (0.01 to 1.07)	0.00298	0.0223 (0.01 to 0.151)	3.26e-05	0.0447 (0.01 to 0.589)	0.0013	0.0405 (0.01 to 0.179)	0.00145	0.136 (0.0722 to 0.284)	0.000319
GM01694P005G14	Gm-c1013-3766	0.00874	Endomembrane System	2	28827666	unknown protein [Arabidopsis thaliana]	2.789 (1.391 to 7.172)	0.000898	4.303 (2.206 to 31.5)	0.00224	4.771 (1.082 to 51.1)	0.0223	4.77 (1.351 to 21.2)	0.0854	1.222 (0.747 to 2)	0.754	0.405 (0.169 to 1.451)	0.0152
GM01697P005G17	Gm-c1013-3829	0.0198	Photosynthesis	6	18570	cytochrome oxidase subunit 2 [Glycine max]	2.78 (1.741 to 5.699)	0.000253	2.177 (0.141 to 17.07)	0.263	5.679 (0.966 to 24.69)	0.00909	6.948 (1.746 to 117.7)	0.00669	1.27 (0.479 to 2.147)	0.233	2.212 (0.726 to 12.19)	0.0496
GM01701P005G21	Gm-c1013-4277	0.0474	Binding Nucleici acid	2	17979129	putative male sterility 2 protein [Arabidopsis thaliana]	28.52 (14.5 to 85.1)	0.0261	49.72 (45.7 to 54.1)	0.0137	29.53 (19 to 45.9)	0.0825	15.04 (6.36 to 51)	0.00855	ND	ND	0.965 (0.577 to 1.614)	0.956
GM01748P005I20	Gm-c1014-182	0.0389	No hits BlastX below 10-6	7		No hits BlastX below 10-6	0.557 (0.01 to 57.5)	0.585	0.0995 (0.01 to 1.241)	0.181	2.848 (0.669 to 40.2)	0.0851	0.0569 (0.01 to 0.867)	0.0545	0.0751 (0.01 to 0.577)	0.0383	0.607 (0.378 to 1.228)	0.0114
GM01771P005J19	Gm-c1014-380	0.0372	Catalytic Activity	10	6692816	allyl alcohol dehydrogenase [Nicotiana tabacum]	0.625 (0.187 to 2.349)	0.44	0.384 (0.172 to 1.102)	0.131	2.408 (0.233 to 13.3)	0.181	4.563 (1.07 to 19)	0.0245	0.699 (0.221 to 3.057)	0.503	2.152 (0.969 to 10.44)	0.0466
GM01773P005J21	Gm-c1014-417	0.013	No hits BlastX below 10-6	12		No hits BlastX below 10-6	2.32 (0.375 to 253.6)	0.304	5.516 (0.956 to 40)	0.0348	39 (14.38 to 317)	2.26e-05	8.192 (1.366 to 84.48)	0.00452	21.11 (1.977 to 108.1)	0.000431	33.5 (7.747 to 76.1)	2.08e-06
GM01779P005K03	Gm-c1014-442	0.0394	Binding-Nucleic acid-DNA-transcription factor activity	3	22531114	putative CCCH-type zinc finger protein [Arabidopsis thaliana]	0.2 (0.01 to 6.625)	0.122	0.0685 (0.01 to 0.701)	0.00877	0.0659 (0.01 to 0.378)	0.0268	0.083 (0.01 to 0.519)	0.0154	0.0689 (0.01 to 0.346)	0.00846	0.407 (0.181 to 0.857)	0.00155
GM01798P005K22	Gm-c1014-642	5.98e-05	No hits BlastX below 10-6	2		No hits BlastX below 10-6	3.983 (1.556 to 67.4)	0.0186	6.271 (2.122 to 62.2)	0.00569	8.411 (2.043 to 61.37)	0.00127	4.007 (1.688 to 13.36)	0.000887	0.56 (0.347 to 1.429)	0.0775	0.963 (0.563 to 2.805)	0.862
GM01811P005L11	Gm-c1014-777	0.00393	Endomembrane System	3	7447408	xyloglucan endo-1,4-beta-D-glucanase (EC 3.2.1.-) BRU1 - soybean	0.25 (0.131 to 0.887)	0.000243	0.0786 (0.01 to 0.304)	0.00071	0.207 (0.0769 to 0.333)	3.96e-05	0.38 (0.114 to 0.775)	0.00907	0.113 (0.0101 to 0.408)	0.0122	0.612 (0.253 to 1.663)	0.047
GM01826P005M02	Gm-c1014-1012	0.0141	unknown protein [Oryza sativa (japonica cultivar-group)]	3	50940351	unknown protein [Oryza sativa (japonica cultivar-group)]	0.15 (0.01 to 1.792)	0.0441	0.0271 (0.01 to 0.2)	0.0688	0.0406 (0.01 to 0.165)	0.262	0.0368 (0.01 to 0.498)	0.127	0.01*	1	0.376 (0.155 to 1.829)	0.103
GM01848P005M24	Gm-c1014-1137	0.0136	Nucleus	4	1786134	PEThy;ZPT2-5 [Petunia x hybrida]	0.0403 (0.01 to 0.654)	0.148	ND	ND	1.685	no replicates	0.03 (0.01 to 0.306)	0.00399	1.2	no replicates	1.526 (0.709 to 8.517)	0.229
GM01852P005N04	Gm-c1014-1168	0.00731	unnamed protein product [Arabidopsis thaliana]	11	9758584	unnamed protein product [Arabidopsis thaliana]	1.148 (0.668 to 1.982)	0.703	8.709 (7.9 to 9.6)	0.0286	0.257	no replicates	0.484 (0.248 to 0.956)	0.203	ND	ND	0.234 (0.0744 to 1.292)	0.237
GM01853P005N05	Gm-c1014-1175	0.00724	unnamed protein product [Nicotiana tabacum] (1)	6	20005	unnamed protein product [Nicotiana tabacum]	10.74 (0.875 to 59.7)	0.0325	14.99 (13.7 to 16.4)	0.0211	17.68 (11.01 to 42.67)	0.00255	8.121 (1.654 to 38.2)	0.00805	1.571 (0.789 to 3.409)	0.399	4.163 (1.138 to 7.492)	0.00196
GM01857P005N09	Gm-c1014-1180	0.0495	Mitochondrion	2		No hits BlastX below 10-6	33.89 (33 to 34.8)	0.0048	13.08 (10 to 17.1)	0.0662	1.715	no replicates	7.126 (3.276 to 15.5)	0.24	0.981	no replicates	0.209 (0.137 to 0.319)	0.168
GM01874P005O02	Gm-c1014-1308	1.11e-06	No hits BlastX below 10-6	2		No hits BlastX below 10-6	2.711 (1.788 to 4.239)	4.64e-05	3.774 (1.628 to 12.97)	0.000962	2.845 (0.854 to 9.794)	0.0125	2.118 (0.98 to 6.375)	0.00641	0.665 (0.347 to 2.165)	0.0936	0.541 (0.323 to 1.196)	0.0063
GM01875P005O03	Gm-c1014-1315	0.00162	Response to stress	4	10177158	disease resistance protein-like [Arabidopsis thaliana]	0.049	no replicates	0.01*	1	0.448	no replicates	0.145 (0.0747 to 0.28)	0.209	0.224	no replicates	0.41 (0.313 to 0.871)	0.000516
GM01906P005P10	Gm-c1014-1702	0.00476	Mitochondrion	5	9651530	ClpB [Phaseolus lunatus]	1.492 (0.449 to 9.6)	0.428	0.359 (0.183 to 0.702)	0.369	3.678 (0.311 to 36.1)	0.14	1.916 (0.0523 to 46.9)	0.489	0.0875 (0.0171 to 0.459)	0.0362	0.056 (0.032 to 0.12)	0.0005
GM01928P006A08	Gm-c1015-227	0.00124	Metabolism	4	57834178	hypersensitive-induced response protein [Lotus corniculatus var. japonicus]	ND	ND	ND	ND	0.394	no replicates	0.618	no replicates	1.083 (1 to 1.173)	0.499	3.402 (1.936 to 9.286)	0.000977
GM01937P006A17	Gm-c1015-432	0.00918	Endomembrane System	12	11994125	nodulin MtN21-like protein [Arabidopsis thaliana]	12.6	no replicates	19.9 (12.3 to 37.7)	0.0122	ND	ND	2.058 (1.99 to 2.129)	0.0299	9.372 (2.534 to 29.53)	0.0884	18.25 (6.042 to 74.8)	0.00456
GM01939P006A19	Gm-c1015-462	4.05e-08	Catalytic Activity	3	14589309	lipoxygenase [Sesbania rostrata]	0.241 (0.0468 to 1.928)	0.0143	0.01*	1	0.0244 (0.01 to 0.102)	0.0003	0.019 (0.01 to 0.251)	0.00355	0.0339 (0.01 to 0.115)	0.00307	0.285 (0.134 to 0.575)	0.000269
GM01945P006B01	Gm-c1015-605	0.0163	Mitochondrion	1	15221505	31.2 kDa small heat shock family protein / hsp20 family protein [Arabidopsis thaliana]	ND	ND	ND	ND	ND	ND	1.873 (1.744 to 2.012)	0.0722	2.085	no replicates	30.38 (17.63 to 64.3)	0.0126
GM01950P006B06	Gm-c1015-627	0.00246	No hits BlastX below 10-6	4		No hits BlastX below 10-6	0.114 (0.01 to 0.728)	0.00709	0.041 (0.01 to 0.592)	0.0115	0.732 (0.212 to 2.202)	0.384	0.299 (0.01 to 1.213)	0.145	0.0547 (0.01 to 0.375)	0.00171	0.685 (0.484 to 1.656)	0.0344
GM01955P006B11	Gm-c1015-718	0.000823	No hits BlastX below 10-6	5		No hits BlastX below 10-6	1.309 (0.481 to 14.1)	0.578	1.41 (0.631 to 5.457)	0.242	1.358 (0.278 to 4.57)	0.417	1.079 (0.517 to 2.256)	0.693	0.234 (0.0478 to 0.681)	0.00584	0.333 (0.214 to 0.992)	0.00147
GM01966P006B22	Gm-c1015-1447	0.00235	No hits BlastX below 10-6	2		No hits BlastX below 10-6	4.526 (0.822 to 82.6)	0.0497	11.99 (3.39 to 33.4)	0.00245	1.15 (0.633 to 1.596)	0.686	5.137 (1.516 to 16.8)	0.076	0.945	no replicates	0.41 (0.132 to 1.118)	0.0718
GM01967P006B23	Gm-c1015-1473	0.0115	No hits BlastX below 10-6	12		No hits BlastX below 10-6	ND	ND	ND	ND	20.85 (12.9 to 27.4)	0.000401	31.76 (13.5 to 56.6)	1.02e-05	21.24 (3.122 to 108.2)	0.0077	351.7 (145.4 to 691.1)	0.00615
GM01980P006C12	Gm-c1015-1895	0.0152	No hits BlastX below 10-6	2		No hits BlastX below 10-6	4.367 (0.97 to 36.4)	0.0172	7.358 (2.083 to 40.9)	0.0323	5.76 (1.248 to 49.8)	0.0436	4.869 (0.708 to 35.7)	0.0395	0.931 (0.485 to 1.267)	0.771	1.041 (0.371 to 4.646)	0.909
GM01992P006C24	Gm-c1015-2088	0.0179	No hits BlastX below 10-6	5		No hits BlastX below 10-6	1.509 (0.983 to 2.943)	0.0232	0.939 (0.155 to 4.248)	0.868	1.763 (0.411 to 20.15)	0.31	1.173 (0.51 to 4.514)	0.558	0.293 (0.01 to 0.998)	0.0536	0.631 (0.329 to 1.878)	0.0459
GM01995P006D03	Gm-c1015-2287	0.0352	No hits BlastX below 10-6	12		No hits BlastX below 10-6	3.282 (1.927 to 5.588)	0.268	12.82 (4.153 to 25)	0.046	44.6 (18 to 116.3)	0.00227	14.01 (3.441 to 79.6)	0.00313	5.097 (3.285 to 8.8)	0.000745	23 (8.193 to 226.4)	0.000329
GM02008P006D16	Gm-c1015-2566	0.00472	No hits BlastX below 10-6	7		No hits BlastX below 10-6	ND	ND	ND	ND	ND	ND	1.316	no replicates	0.113 (0.105 to 0.123)	0.000456	4.33 (0.901 to 32.84)	0.0855
GM02013P006D21	Gm-c1015-2649	0.0248	Endomembrane System	7	56201682	unknown protein [Oryza sativa (japonica cultivar-group)]	0.933 (0.384 to 4.283)	0.884	2.867 (0.413 to 19.9)	0.683	2.05 (0.71 to 17)	0.124	0.379 (0.321 to 0.465)	0.0123	0.157 (0.0652 to 0.25)	0.0085	1.482 (0.417 to 22.79)	0.396
GM02014P006D22	Gm-c1015-2695	0.00595	Metabolism- Catabolism	11	50907133	putative Ubiquitin ligase SINAT5 [Oryza sativa (japonica cultivar-group)]	1.93 (0.308 to 19.76)	0.395	9.488 (5.795 to 15.68)	0.0159	1.265 (0.511 to 3.025)	0.542	2.055 (0.879 to 8.3)	0.413	0.136 (0.01 to 1.5)	0.0778	1.072 (0.581 to 4.209)	0.767
GM02028P006E12	Gm-c1015-3123	0.00488	Putative Protein	1	7267898	putative protein [Arabidopsis thaliana]	18.6	no replicates	10.89 (10.4 to 11.4)	0.0122	21.75 (19.4 to 27.2)	0.00132	1.95 (0.0431 to 22.3)	0.594	0.862 (0.324 to 2.124)	0.79	8.963 (3.833 to 27.3)	0.017
GM02029P006E13	Gm-c1015-3279	0.000328	No hits BlastX below 10-6	2		No hits BlastX below 10-6	7.136 (3.828 to 28.2)	0.00814	16.37 (4.105 to 68.3)	0.00417	7.98 (2.816 to 36.3)	0.00931	1.56 (0.532 to 11)	0.565	1.128 (0.812 to 1.565)	0.776	0.187 (0.137 to 0.226)	0.00857
GM02038P006E22	Gm-c1015-3567	0.00835	No hits BlastX below 10-6	3		No hits BlastX below 10-6	0.0336 (0.01 to 0.38)	0.107	0.01*	1	0.31	no replicates	0.0292 (0.01 to 0.278)	0.00345	0.0297 (0.01 to 0.0882)	0.191	0.163 (0.0708 to 0.321)	0.00158
GM02041P006F01	Gm-c1015-3595	0.00593	Metabolism - Nucleic acid	7	3075391	unknown protein [Arabidopsis thaliana]	1.177 (0.392 to 5.173)	0.605	0.815 (0.01 to 4.578)	0.781	2.501 (0.595 to 31.2)	0.137	0.692 (0.011 to 3.683)	0.627	0.397 (0.22 to 0.705)	0.00825	1.377 (0.583 to 2.813)	0.125
GM02048P006F08	Gm-c1015-3812	1.38e-06	No hits BlastX below 10-6	8		No hits BlastX below 10-6	1.763 (0.934 to 5.654)	0.0417	2.375 (1.062 to 7.76)	0.0107	1.888 (0.429 to 6.987)	0.108	1.467 (0.818 to 2.642)	0.0854	0.264 (0.0686 to 0.573)	0.0023	0.293 (0.141 to 0.674)	0.000115
GM02057P006F17	Gm-c1015-4229	0.00371	No hits BlastX below 10-6	2		No hits BlastX below 10-6	2.247 (1.001 to 4.036)	0.0017	2.215 (0.661 to 5.734)	0.0408	3.733 (0.956 to 18.62)	0.00625	1.71 (0.53 to 8.6)	0.146	1.09 (0.82 to 1.467)	0.267	1.171 (0.561 to 3.788)	0.437
GM02065P006G01	Gm-c1015-4450	0.00243	Endomembrane System	9	50912939	putative phi-1 [Oryza sativa (japonica cultivar-group)]	0.337 (0.0754 to 0.778)	0.00497	0.206 (0.0847 to 0.727)	0.000314	0.652 (0.159 to 4.949)	0.394	0.259 (0.147 to 0.534)	4.01e-05	0.0373 (0.01 to 0.183)	9.54e-05	0.462 (0.18 to 1.996)	0.0277
GM02066P006G02	Gm-c1015-4454	0.0403	Binding-Nucleic acid-DNA-transcription factor activity	3		No hits BlastX below 10-6	0.471 (0.104 to 1.997)	0.046	0.147 (0.01 to 0.479)	0.00866	0.193 (0.01 to 1.112)	0.0339	0.0523 (0.01 to 0.413)	0.00372	0.0505 (0.01 to 1.1)	0.00504	0.323 (0.0522 to 1.316)	0.00922
GM02068P006G04	Gm-c1015-4550	0.0318	No hits BlastX below 10-6	2		No hits BlastX below 10-6	1.666 (0.855 to 7.4)	0.0766	2.966 (0.859 to 23)	0.0551	2.14 (0.694 to 7.161)	0.0955	2.486 (0.626 to 32.7)	0.162	0.636 (0.237 to 1.718)	0.0934	1.749 (1.068 to 5.144)	0.02
GM02079P006G15	Gm-c1015-4738	0.00337	No hits BlastX below 10-6	5		No hits BlastX below 10-6	2.692 (1.375 to 5.074)	0.0544	8.123 (2.561 to 14.7)	0.013	0.409	no replicates	0.558 (0.515 to 0.604)	0.086	ND	ND	0.01*	no replicates
GM02096P006H08	Gm-c1015-5448	0.0143	Metabolism	8	23395153	putative coronatine-insensitive 1 [Glycine max]	2.539 (0.122 to 86.5)	0.186	0.843 (0.01 to 8.7)	0.891	1.394 (0.638 to 2.128)	0.0948	2.059 (0.433 to 22)	0.254	0.515 (0.386 to 0.754)	0.0211	1.03 (0.56 to 2.76)	0.888
GM02101P006H13	Gm-c1015-5796	0.00163	Cell growth/maintenance-Transport	4	22331862	ABC transporter family protein [Arabidopsis thaliana]	0.891	no replicates	0.01*	1	0.404	no replicates	0.815 (0.587 to 1.131)	0.644	0.155 (0.114 to 0.213)	0.00919	0.612 (0.179 to 1.898)	0.28
GM02106P006H18	Gm-c1015-5909	1.95e-05	No hits BlastX below 10-6	3		No hits BlastX below 10-6	0.0493 (0.01 to 12.3)	0.0227	0.619 (0.01 to 41)	0.796	0.018 (0.01 to 0.105)	0.00641	0.0283 (0.01 to 0.644)	0.0417	0.01*	1	0.156 (0.0806 to 0.276)	0.0001
GM02118P006I06	Gm-c1015-6485	0.000208	Catalytic Activity	4	32345694	galactinol synthase [Glycine max]	0.01*	1	ND	ND	1.659	no replicates	0.64	no replicates	0.617 (0.303 to 1.186)	0.346	0.682 (0.146 to 1.813)	0.246
GM02136P006I24	Gm-c1015-6961	0.0238	No hits BlastX below 10-6	2		No hits BlastX below 10-6	12.98 (1.726 to 52.1)	0.131	26.22 (14.2 to 48.4)	0.118	12.89 (1.144 to 46.1)	0.054	5.499 (1.391 to 65)	0.0521	0.341	no replicates	0.754 (0.539 to 1.191)	0.0707
GM02147P006J11	Gm-c1015-7198	0.0215	unknown protein [Arabidopsis thaliana]	2	7021731	unknown protein [Arabidopsis thaliana]	22.68 (17.8 to 28.9)	0.0493	13.96 (9.9 to 23.3)	0.00966	14.12 (7.039 to 24.3)	0.00327	6.304 (1.848 to 18.5)	0.0389	0.541	no replicates	0.846 (0.359 to 3.057)	0.75
GM02149P006J13	Gm-c1015-7210	0.0272	No hits BlastX below 10-6	1		No hits BlastX below 10-6	36.29 (28.5 to 46.2)	0.0428	18.56 (16.4 to 21)	0.0269	4.164 (1.606 to 10.8)	0.375	2.282 (1.82 to 2.86)	0.17	6.198 (2.002 to 15.85)	0.0946	6.953 (1.675 to 40.4)	0.0189
GM02159P006J23	Gm-c1015-7437	0.0432	No hits BlastX below 10-6	8		No hits BlastX below 10-6	1.556 (0.378 to 8.268)	0.511	1.222 (0.727 to 1.929)	0.553	3.433 (0.935 to 21.4)	0.0917	4.001 (1.769 to 11.8)	0.0123	0.139 (0.01 to 0.355)	0.11	0.74 (0.256 to 3.747)	0.376
GM02175P006K15	Gm-c1015-8045	0.0162	No hits BlastX below 10-6	4		No hits BlastX below 10-6	0.01*	1	ND	ND	ND	ND	0.0455 (0.01 to 0.943)	0.178	0.21 (0.146 to 0.301)	0.145	0.385 (0.0132 to 21.3)	0.316
GM02182P006K22	Gm-c1015-8220	7.31e-06	No hits BlastX below 10-6	9		No hits BlastX below 10-6	0.518 (0.277 to 1.426)	0.0186	0.21 (0.01 to 1.149)	0.0211	0.196 (0.0951 to 0.414)	0.000111	0.119 (0.01 to 0.592)	0.00404	0.0205 (0.01 to 0.187)	8.32e-05	0.0381 (0.013 to 0.0629)	5.03e-05
GM02189P006L05	Gm-c1015-8431	0.0103	No hits BlastX below 10-6	6		No hits BlastX below 10-6	4.92	no replicates	18.07 (15.4 to 21.2)	0.0351	10.35 (0.99 to 24.4)	0.000744	15.15 (2.799 to 46.2)	0.0067	2.808 (2.019 to 4.897)	0.0661	11.24 (1.913 to 122.2)	0.00283
GM02196P006L12	Gm-c1015-8572	0.0132	No hits BlastX below 10-6	5		No hits BlastX below 10-6	1.333 (0.33 to 6.528)	0.399	2.19 (0.822 to 8.457)	0.159	1.876 (0.208 to 34.73)	0.357	0.425 (0.01 to 13.7)	0.29	0.131 (0.01 to 0.362)	0.00745	0.587 (0.246 to 1.626)	0.0656
GM02197P006L13	Gm-c1015-8600	7.12e-07	Binding	4	61889383	putative receptor associated protein [Capsicum chinense]	0.224 (0.01 to 35.2)	0.196	0.01*	1	0.256 (0.01 to 7.444)	0.549	0.279 (0.01 to 23.1)	0.214	0.185 (0.01 to 0.805)	0.101	0.564 (0.287 to 2.029)	0.0417
GM02203P006L19	Gm-c1015-8724	0.000107	Metabolism	1	558543	C-terminal zinc-finger [Glycine max]	20.69 (12.7 to 29)	6.65e-05	17.07 (12.7 to 22.5)	0.00338	7.471 (1.839 to 23.5)	0.000862	1.472 (1.284 to 1.687)	0.216	ND	ND	0.855 (0.255 to 2.453)	0.758
GM02205P006L21	Gm-c1015-8748	0.00687	unknown protein [Arabidopsis thaliana]	3	6016696	unknown protein [Arabidopsis thaliana]	0.741 (0.131 to 66)	0.703	0.0691 (0.01 to 0.471)	0.00842	0.193 (0.01 to 17.9)	0.139	0.0817 (0.01 to 0.552)	0.00237	0.0231 (0.01 to 0.195)	0.000947	0.307 (0.162 to 0.928)	0.000715
GM02221P006M13	Gm-c1016-131	1.05e-05	Metabolism - Amino acid	3	23428804	L-asparaginase [Glycine max]	0.0486 (0.01 to 0.31)	0.00197	0.0586 (0.01 to 0.628)	0.0167	0.0268 (0.01 to 0.105)	0.0087	0.01*	1	0.0151 (0.01 to 0.0789)	0.000531	0.184 (0.0884 to 0.55)	0.000336
GM02257P006O01	Gm-c1016-797	0.000119	Metabolism - Electron transport	7	21592567	cytochrome c oxidase subunit, putative [Arabidopsis thaliana]	3.937 (0.889 to 56)	0.231	0.214 (0.01 to 27.8)	0.48	3.705 (0.132 to 17.2)	0.0857	0.295 (0.293 to 0.297)	0.00341	0.38 (0.126 to 0.838)	0.0935	1.614 (1.081 to 4.451)	0.0215
GM02261P006O05	Gm-c1016-1040	0.0033	Metabolism	9	2827992	UDP-glucuronosyltransferase [Pisum sativum]	0.757 (0.349 to 3.007)	0.247	0.561 (0.11 to 2.668)	0.167	0.916 (0.514 to 2.575)	0.684	0.431 (0.133 to 1.541)	0.0159	0.156 (0.0565 to 0.536)	0.000546	0.376 (0.0451 to 1.398)	0.029
GM02262P006O06	Gm-c1016-1077	0.000572	Metabolism	7	56542461	Avr9/Cf-9 rapidly elicited protein 76 [Nicotiana tabacum]	1.126 (0.336 to 4.786)	0.685	1.61 (0.408 to 9.688)	0.338	4.428 (0.819 to 31.3)	0.0181	1.893 (0.869 to 6.931)	0.0871	0.0526 (0.01 to 0.336)	0.00263	3.254 (1.433 to 16.64)	0.0032
GM02263P006O07	Gm-c1016-1084	0.00454	Catalytic activity	6	4006848	selenocysteine methyltransferase [Astragalus bisulcatus]	6.102 (1.86 to 32.5)	0.17	10.03 (5.32 to 22.5)	0.00454	13.73 (3.375 to 38.5)	0.000129	8.274 (1.597 to 27.9)	0.00848	1.926 (1.048 to 3.079)	0.09	1.83 (0.988 to 5.311)	0.0344
GM02264P006O08	Gm-c1016-1115	0.00927	hypothetical protein [Populus deltoides x Populus maximowiczii]	3	46911577	hypothetical protein [Populus deltoides x Populus maximowiczii]	0.541 (0.297 to 0.962)	0.00564	0.55 (0.199 to 1.345)	0.0941	0.0899 (0.01 to 0.481)	0.00661	0.148 (0.01 to 0.397)	0.0246	0.0552 (0.01 to 0.191)	0.00529	0.485 (0.311 to 0.896)	0.00224
GM02268P006O12	Gm-c1016-1170	0.00796	Putative Protein	5	16323366	putative von Hippel-Lindau binding protein [Arabidopsis thaliana]	1.861 (0.665 to 16.54)	0.19	1.144 (0.0442 to 33.6)	0.913	1.001 (0.01 to 25.2)	0.999	0.795 (0.0867 to 17)	0.722	0.0601 (0.01 to 0.169)	0.00551	0.332 (0.107 to 1.16)	0.00429
GM02275P006O19	Gm-c1016-1442	0.00239	Plastid - Chloroplast	10	15217439	MORN (Membrane Occupation and Recognition Nexus) repeat-containing protein /phosphatidylinositol-4-phosphate 5-kinase-related [Arabidopsis thaliana]	2.053 (1.125 to 6.267)	0.0251	0.574 (0.01 to 2.84)	0.562	1.777 (0.276 to 7.729)	0.245	2.373 (0.172 to 11.7)	0.15	0.565 (0.484 to 0.657)	0.00363	0.732 (0.361 to 3.455)	0.228
GM02277P006O21	Gm-c1016-1553	0.0344	No hits BlastX below 10-6	12		No hits BlastX below 10-6	1.496 (0.934 to 4.634)	0.062	2.261 (0.596 to 5.412)	0.019	1.831 (0.843 to 7.587)	0.0683	3.384 (1.996 to 7.438)	0.00034	1.658 (0.575 to 4.29)	0.0846	3.777 (1.626 to 13.77)	0.00045
GM02283P006P03	Gm-c1016-1700	0.0204	Catalytic Activity	3	7573319	cinnamoyl CoA reductase-like protein [Arabidopsis thaliana]	0.474 (0.0727 to 6.105)	0.138	0.0604 (0.01 to 0.412)	0.00578	0.0986 (0.01 to 0.718)	0.0321	0.0426 (0.01 to 0.558)	0.0136	0.0318 (0.01 to 0.102)	0.00211	0.209 (0.0905 to 0.716)	0.000308
GM02289P006P09	Gm-c1016-1842	0.044	No hits BlastX below 10-6	1		No hits BlastX below 10-6	13.06 (10.1 to 16.9)	0.0635	26.5	no replicates	ND	ND	0.836 (0.538 to 1.301)	0.755	ND	ND	3.426 (0.768 to 37.6)	0.271
GM02296P006P16	Gm-c1016-1943	0.04	expressed protein [Arabidopsis thaliana]	3	42572925	expressed protein [Arabidopsis thaliana]	0.559 (0.171 to 5.414)	0.196	0.093 (0.01 to 0.521)	0.00386	0.535 (0.216 to 1.741)	0.0587	0.341 (0.0635 to 1.092)	0.0108	0.196 (0.0345 to 0.662)	0.00941	0.699 (0.41 to 2.911)	0.161
GM02327P007A23	Gm-c1016-2274	0.0488	Plastid - Chloroplast	5	62867576	hypothetical protein [Nicotiana tabacum]	3.329 (0.538 to 167.8)	0.132	0.932 (0.01 to 107.1)	0.951	2.801 (0.457 to 15.81)	0.0461	1.059 (0.197 to 17.31)	0.918	0.149 (0.01 to 1.067)	0.0379	0.896 (0.498 to 2.432)	0.543
GM02328P007A24	Gm-c1016-2282	0.049	Plastid - Chloroplast	8	21618103	unknown [Arabidopsis thaliana]	2.943 (0.536 to 55.2)	0.253	1.465 (0.01 to 24.8)	0.848	4.11 (0.974 to 27.5)	0.0969	2.436 (0.373 to 61.2)	0.158	0.335 (0.01 to 1.397)	0.191	0.428 (0.156 to 1.165)	0.0227
GM02341P007B13	Gm-c1016-3261	0.0204	Metabolism - Electron transport	9	2765093	putative cytochrome P450 [Glycine max]	1.214 (0.475 to 4.805)	0.648	0.378 (0.01 to 2.585)	0.369	0.6 (0.235 to 13.2)	0.547	0.56	no replicates	0.0309 (0.01 to 0.0811)	0.0294	0.237 (0.0821 to 0.636)	0.00109
GM02346P007B18	Gm-c1016-3347	0.0002	No hits BlastX below 10-6	2		No hits BlastX below 10-6	6.527 (2.521 to 93.8)	0.00301	13.81 (2.405 to 86.2)	0.00231	17.61 (2.392 to 59.09)	0.000233	17.96 (4.634 to 113.2)	0.000534	1.301 (0.577 to 3.805)	0.447	0.834 (0.436 to 6.865)	0.688
GM02348P007B20	Gm-c1016-3447	0.0362	unnamed protein product [Arabidopsis thaliana]	Unclassified	8777349	unnamed protein product [Arabidopsis thaliana]	ND	ND	ND	ND	ND	ND	2.625 (2.185 to 3.154)	0.12	ND	ND	16.79 (8.905 to 38)	0.0223
GM02372P007C20	Gm-c1016-3956	0.00676	Metabolism	8	4097567	ATGP4 [Arabidopsis thaliana]	1.049 (0.472 to 2.683)	0.835	2.145 (0.713 to 15.5)	0.142	1.768 (0.339 to 8.351)	0.238	2.754 (1.116 to 22.24)	0.13	0.68 (0.465 to 1.146)	0.0584	0.339 (0.249 to 0.989)	0.00446
GM02405P007E05	Gm-c1016-5152	0.000619	Binding Nucleic Acids	6	34905148	30S ribosomal protein S16-like [Oryza sativa (japonica cultivar-group)]	6.185 (0.96 to 40.5)	0.0136	11.56 (8.75 to 15.1)	0.000523	10.38 (2.787 to 33.8)	0.000697	10.46 (3.095 to 40)	0.00754	1.934 (1.664 to 2.248)	0.143	1.465 (0.317 to 31.1)	0.654
GM02410P007E10	Gm-c1016-5500	0.00243	Mitochondrion	2	5107214	small zinc finger-like protein [Oryza sativa]	ND	ND	ND	ND	20.15 (19.9 to 20.4)	0.00263	3.934 (3.306 to 4.682)	0.0805	0.663 (0.631 to 0.697)	0.0762	0.384 (0.294 to 0.5)	0.172
GM02412P007E12	Gm-c1016-5555	0.000332	No hits BlastX below 10-6	2		No hits BlastX below 10-6	3.652 (0.956 to 18.42)	0.0101	6.386 (2.404 to 78.44)	0.00323	5.876 (1.641 to 30.11)	0.00261	4.346 (1.427 to 23.31)	0.00728	0.735 (0.118 to 2.612)	0.397	0.935 (0.547 to 2.215)	0.737
GM02414P007E14	Gm-c1016-5651	0.0349	unknown protein [Arabidopsis thaliana]	5	23296828	unknown protein [Arabidopsis thaliana]	0.824 (0.0369 to 2.841)	0.69	2.011 (0.451 to 37.2)	0.244	1.009 (0.393 to 4.488)	0.981	1.351 (0.01 to 12.7)	0.78	0.31 (0.137 to 0.589)	0.00158	0.367 (0.259 to 1.133)	0.00723
GM02416P007E16	Gm-c1016-5698	0.00111	No hits BlastX below 10-6	2		No hits BlastX below 10-6	13.87 (10.8 to 17.8)	0.0603	10.04 (8.3 to 10.9)	4.88e-05	18.52 (10.9 to 39.8)	0.00206	5.76 (1.118 to 22.7)	0.0711	1.766 (1.658 to 1.881)	0.0702	0.691 (0.307 to 1.555)	0.728
GM02420P007E20	Gm-c1016-5763	0.000713	No hits BlastX below 10-6	4		No hits BlastX below 10-6	0.01*	1	0.01*	no replicates	4.1	no replicates	0.315 (0.231 to 0.432)	0.169	0.102 (0.01 to 0.351)	0.188	1.212 (0.624 to 3.252)	0.364
GM02422P007E22	Gm-c1016-5824	0.00378	Metabolism-Biosynthesis-Anabolism	3	40457261	proline dehydrogenase [Glycine max]	0.0402 (0.01 to 0.73)	0.00104	0.0144 (0.01 to 0.126)	2.31e-05	0.108 (0.01 to 1.527)	0.0537	0.0569 (0.01 to 0.455)	0.00353	0.03 (0.01 to 0.202)	0.000292	0.106 (0.0689 to 0.19)	2.75e-06
GM02434P007F10	Gm-c1016-6101	0.000371	No hits BlastX below 10-6	12		No hits BlastX below 10-6	40.82 (17.9 to 87.7)	0.00171	99.65 (37.8 to 236.9)	1.08e-06	449.5 (175.5 to 650.4)	5.79e-08	615.1 (43 to 4,305)	3.47e-06	701.4 (327.8 to 1,451)	1.67e-05	162.9 (52.03 to 564.4)	0.00267
GM02444P007F20	Gm-c1016-6359	0.0105	Cell Differentiation	1	45934588	SF21C1 protein [Helianthus annuus]	ND	ND	ND	ND	30 (26.7 to 33.7)	0.0218	0.509 (0.272 to 0.954)	0.477	0.494	no replicates	1.478 (0.879 to 5.3)	0.208
GM02447P007F23	Gm-c1016-6435	0.0453	Transporter activity	4	21554682	Ca-dependent solute carrier-like protein [Arabidopsis thaliana]	0.0151	no replicates	0.01*	no replicates	ND	ND	0.132 (0.01 to 0.593)	0.109	0.0194 (0.01 to 0.142)	0.00956	0.349 (0.134 to 2.217)	0.101
GM02464P007G16	Gm-c1016-6957	2.08e-08	Metabolism	9	13344808	UVI1 [Pisum sativum]	0.394 (0.15 to 1.218)	0.00393	0.12 (0.01 to 0.242)	0.000863	0.139 (0.0314 to 0.42)	0.000443	0.0737 (0.01 to 0.369)	0.000333	0.0119 (0.01 to 0.0313)	1.55e-07	0.0505 (0.01 to 0.23)	0.000324
GM02470P007G22	Gm-c1016-7224	0.00352	No hits BlastX below 10-6	6		No hits BlastX below 10-6	23.62 (7.891 to 55.46)	4.44e-06	54.16 (14.4 to 156.2)	6.4e-05	119.1 (20.76 to 592.3)	1.16e-05	93.51 (23.18 to 680.4)	8.74e-06	34.82 (6.873 to 247.1)	0.000163	12.98 (6.187 to 36.62)	8.93e-05
GM02475P007H03	Gm-c1016-7347	0.00225	Plastid - Chloroplast	5	31433361	putative zinc finger protein [Oryza sativa (japonica cultivar-group)]	1.214 (0.739 to 2.688)	0.301	1.189 (0.351 to 2.682)	0.543	0.845 (0.207 to 2.481)	0.631	1.286 (0.489 to 4.778)	0.382	0.11 (0.0176 to 0.371)	0.00211	0.5 (0.126 to 2.688)	0.0655
GM02485P007H13	Gm-c1016-7606	5.76e-07	Putative Protein	6	7268539	putative protein [Arabidopsis thaliana]	37.46 (9.438 to 355.6)	3.58e-05	64.18 (14.53 to 334.9)	9.75e-05	35.12 (5.958 to 141.8)	9.51e-05	19.45 (4.819 to 58.1)	3.55e-05	1.572 (1.279 to 2.417)	0.0531	4.779 (1.399 to 24.08)	0.0453
GM02487P007H15	Gm-c1016-7729	0.0138	No hits BlastX below 10-6	6		No hits BlastX below 10-6	1.682 (0.54 to 3.372)	0.0832	6.707 (2.264 to 28)	0.0015	7.147 (0.744 to 23.3)	0.00757	2.789 (0.938 to 13.3)	0.0304	1.914 (0.216 to 11.7)	0.276	0.909 (0.338 to 6.595)	0.796
GM02492P007H20	Gm-c1016-7802	0.000531	No hits BlastX below 10-6	2		No hits BlastX below 10-6	6.774 (1.057 to 36.4)	0.0598	11.27 (8.2 to 17.8)	0.00923	10.97 (1.519 to 34.1)	0.0109	4.343 (0.936 to 17.4)	0.149	0.93 (0.542 to 2.366)	0.891	0.731 (0.546 to 1.019)	0.0926
GM02495P007H23	Gm-c1016-7888	0.0104	Metabolism - Protein	3	15221983	ubiquitin interaction motif-containing protein / LIM domain-containing protein [Arabidopsis thaliana]	0.325 (0.139 to 1.121)	0.00532	0.0433 (0.01 to 0.434)	0.0328	0.0342 (0.01 to 0.191)	0.00488	0.0395 (0.01 to 0.217)	0.0034	0.0315 (0.01 to 0.093)	0.0021	0.202 (0.0867 to 0.697)	0.00114
GM02496P007H24	Gm-c1016-7929	0.0291	Cell Death	11	30689664	disease resistance protein (CC-NBS-LRR class), putative [Arabidopsis thaliana]	0.908 (0.01 to 44.67)	0.925	1.517 (0.192 to 14.2)	0.77	0.252 (0.13 to 0.769)	0.011	0.682 (0.0833 to 10.2)	0.528	0.601 (0.26 to 1.79)	0.225	2.486 (0.768 to 15.3)	0.0368
GM02497P007I01	Gm-c1016-7949	0.00795	Endomembrane System	1	9280289	l-ascorbate oxidase; pectinesterase-like protein; pollen-specific protein-like [Arabidopsis thaliana]	12.98 (7.432 to 25.3)	0.0034	11.77 (2.533 to 43.2)	0.0965	12.05 (4.69 to 41.3)	0.00629	1.011	no replicates	4.355	no replicates	0.653 (0.321 to 4.929)	0.356
GM02501P007I05	Gm-c1016-8265	0.017	unknown protein [Oryza sativa (japonica cultivar-group)]	12	50909107	unknown protein [Oryza sativa (japonica cultivar-group)]	ND	ND	ND	ND	ND	ND	10.28 (4.653 to 20.5)	0.0326	14.2	no replicates	95.53 (32.2 to 290.9)	0.00214
GM02528P007J08	Gm-c1016-9218	0.00163	Catalytic Activity	5	55771340	putative oxidoreductase [Oryza sativa (japonica cultivar-group)]	1.501 (0.599 to 5.131)	0.195	2.088 (0.695 to 33.6)	0.197	0.594 (0.0686 to 2.734)	0.328	0.448 (0.01 to 3.261)	0.284	0.0796 (0.01 to 0.191)	0.00881	0.247 (0.0961 to 0.915)	0.00595
GM02536P007J16	Gm-c1016-9413	0.00689	Metabolism	2	24637539	heat shock protein 60 [Prunus dulcis]	7.362 (1.545 to 37)	0.00298	6.965 (1.866 to 14.3)	0.0238	12.71 (2.602 to 34.5)	0.00128	13.83 (3.008 to 64.2)	0.00787	ND	ND	0.372 (0.247 to 0.56)	0.25
GM02537P007J17	Gm-c1016-9419	0.00603	Mitochondrion	6	21555600	unknown [Arabidopsis thaliana]	1.673 (0.184 to 42.1)	0.527	10.88 (8.1 to 15.5)	0.000813	11.91 (1.37 to 39.5)	0.0173	7.38 (1.893 to 38.8)	0.0317	1.24 (0.642 to 1.789)	0.581	1.726 (0.659 to 42.1)	0.438
GM02541P007J21	Gm-c1016-9472	0.0359	Metabolism - Protein - Modification (7)	12	20259099	putative ubiquitin-conjugating enzyme E2 [Arabidopsis thaliana]	ND	ND	8.649 (6.3 to 13)	0.00969	11.5 (10 to 14.1)	6.44e-05	27.98 (21.74 to 38.4)	9.77e-05	58.5	no replicates	24.86 (16.53 to 37.41)	0.0805
GM02545P007K01	Gm-c1016-9561	0.0113	No hits BlastX below 10-6	3		No hits BlastX below 10-6	0.343 (0.01 to 30.8)	0.36	0.0121 (0.01 to 0.0309)	2.61e-06	0.0463 (0.01 to 1.8)	0.041	0.0265 (0.01 to 0.37)	0.0012	0.0211 (0.01 to 0.198)	0.014	0.143 (0.0357 to 0.944)	0.0107
GM02546P007K02	Gm-c1016-9573	0.0324	No hits BlastX below 10-6	8		No hits BlastX below 10-6	1.912 (1.053 to 4.847)	0.0618	1.95 (0.308 to 18.6)	0.405	3.408 (0.381 to 16.3)	0.155	1.8 (0.555 to 12.3)	0.337	0.556 (0.275 to 0.904)	0.06	0.439 (0.14 to 2.709)	0.0939
GM02551P007K07	Gm-c1016-9635	8.39e-05	unknown protein [Arabidopsis thaliana]	3	26450401	unknown protein [Arabidopsis thaliana]	0.0521 (0.01 to 1.602)	0.0181	0.01*	1	0.0149 (0.01 to 0.111)	0.000136	0.0924 (0.01 to 0.304)	0.0579	0.045 (0.01 to 0.117)	0.0107	0.216 (0.123 to 0.565)	0.00294
GM02554P007K10	Gm-c1016-9652	0.0238	Catalytic Activity	6	20260680	putative NADPH-dependent mannose 6-phosphate reductase [Arabidopsis thaliana]	10.28 (2.457 to 46.9)	0.00257	38 (17.9 to 141.3)	1.08e-05	83.55 (17.9 to 208.2)	1.35e-06	52.33 (14.3 to 239.8)	5.42e-05	18.43 (2.855 to 80)	0.00334	15.45 (6.142 to 143.1)	0.00843
GM02563P007K19	Gm-c1016-9788	0.047	Binding-Nucleic acid-DNA-transcription factor activity	9		No hits BlastX below 10-6	1.939 (0.54 to 14.63)	0.167	0.393 (0.01 to 11.3)	0.473	0.511 (0.316 to 0.99)	0.0104	0.152 (0.01 to 0.7)	0.0778	0.0715 (0.01 to 0.264)	0.119	0.281 (0.107 to 0.528)	0.00308
GM02574P007L06	Gm-c1016-9967	0.000754	Metabolism - Protein	2	9759187	importin beta [Arabidopsis thaliana]	7.004 (2.018 to 13.3)	0.0888	15.3	no replicates	10.54 (3.245 to 23)	0.0111	11.48 (2.468 to 28.7)	0.00401	0.344 (0.283 to 0.418)	0.115	1.244 (0.456 to 28.1)	0.746
GM02576P007L08	Gm-c1016-10015	0.00138	Catalytic Activity	5	51964700	PREDICTED OJ1066_B03.125 gene product [Oryza sativa (japonica cultivar-group)]	0.735 (0.142 to 2.966)	0.372	1.749 (0.837 to 12.7)	0.23	1.535 (0.28 to 6.049)	0.254	0.61 (0.01 to 7.937)	0.549	0.145 (0.01 to 0.603)	0.0235	0.31 (0.227 to 0.515)	7.92e-06
GM02585P007L17	Gm-c1016-10293	0.00774	No hits BlastX below 10-6	2		No hits BlastX below 10-6	2.004 (0.366 to 14.9)	0.179	2.313 (0.117 to 28.3)	0.331	3.872 (0.561 to 31.2)	0.0393	3.012 (0.974 to 15.3)	0.0718	0.608 (0.439 to 0.697)	0.02	0.987 (0.355 to 4.05)	0.959
GM02586P007L18	Gm-c1016-10300	7.21e-05	Metabolism	3	12006354	putative Hs1pro-1-like receptor [Glycine max]	0.478 (0.0424 to 67.7)	0.431	0.0171 (0.01 to 0.16)	5.11e-05	0.0354 (0.01 to 0.298)	0.026	0.0265 (0.01 to 0.13)	3.25e-05	0.0114 (0.01 to 0.0171)	5.84e-05	0.168 (0.0812 to 0.735)	0.000508
GM02595P007M03	Gm-c1016-10487	0.00394	No hits BlastX below 10-6	9		No hits BlastX below 10-6	0.471 (0.01 to 2.457)	0.313	1.845 (0.362 to 27.1)	0.343	0.322 (0.163 to 0.706)	0.00676	0.323 (0.01 to 1.433)	0.277	0.186 (0.01 to 0.896)	0.025	1.304 (0.809 to 2.278)	0.0641
GM02603P007M11	Gm-c1016-10718	0.000159	Metabolism	6	13430174	putative chaperon P13.9 [Castanea sativa]	12.79 (2.37 to 88)	0.000434	16.14 (3.361 to 64.4)	0.000468	31.86 (4.484 to 281.5)	0.000445	61.51 (14.8 to 308.8)	1.56e-05	14.97 (3.93 to 32)	1.42e-05	2.364 (0.917 to 15.3)	0.0227
GM02610P007M18	Gm-c1016-10884	0.0296	Metabolism	1	38603986	At4g32870 [Arabidopsis thaliana]	8.6	no replicates	ND	ND	ND	ND	0.689 (0.681 to 0.696)	0.0185	2.006	no replicates	1.965 (0.747 to 15.61)	0.117
GM02623P007N07	Gm-c1016-11287	6.25e-05	No hits BlastX below 10-6	8		No hits BlastX below 10-6	1.689 (0.67 to 3.157)	0.0249	2.644 (1.633 to 9.658)	0.00264	2.089 (0.286 to 23.2)	0.135	1.623 (0.781 to 4.576)	0.056	0.49 (0.152 to 1.053)	0.0222	0.348 (0.176 to 1.229)	0.0041
GM02626P007N10	Gm-c1016-11401	0.0267	Cell growth/maintenance-Transport	9	4165323	p-type H+-ATPase [Vicia faba]	0.606 (0.144 to 5.541)	0.227	0.164 (0.01 to 1.853)	0.0603	0.266 (0.0672 to 0.505)	0.00043	0.122 (0.01 to 0.493)	0.00271	0.0442 (0.01 to 0.373)	0.0012	0.166 (0.0839 to 0.461)	2.77e-05
GM02628P007N12	Gm-c1016-11444	0.0133	No hits BlastX below 10-6	2		No hits BlastX below 10-6	14.31 (6.273 to 36.8)	0.0354	10.01 (6.353 to 13.5)	0.00992	ND	ND	5.61 (0.615 to 22.6)	0.0863	0.468	no replicates	0.967 (0.36 to 3.062)	0.932
GM02656P007O16	Gm-c1016-12048	0.00296	Cell Death	1	30689664	disease resistance protein (CC-NBS-LRR class), putative [Arabidopsis thaliana]	1.673 (0.827 to 10.7)	0.235	2.574 (0.268 to 20.9)	0.196	3.66 (0.866 to 21.7)	0.0534	0.803 (0.01 to 8.5)	0.86	0.395 (0.26 to 0.561)	0.0102	1.698 (0.64 to 9.372)	0.16
GM02657P007O17	Gm-c1016-12070	0.0399	Metabolism - Electron transport	12	8978270	FRO2-like protein; NADPH oxidase-like [Arabidopsis thaliana]	ND	ND	ND	ND	ND	ND	4.419 (0.835 to 19.1)	0.126	4.872 (1.602 to 9.6)	0.106	52.31 (14.85 to 350.1)	0.000415
GM02660P007O20	Gm-c1016-12148	0.000768	Plastid - Chloroplast	2	30692165	expressed protein [Arabidopsis thaliana]	7.256 (1.312 to 14.1)	0.00152	12.56 (3.855 to 38.7)	0.00242	13.42 (1.663 to 41.4)	0.00158	10.39 (2.209 to 46.1)	0.00973	0.783 (0.255 to 2.049)	0.649	1.122 (0.676 to 2.921)	0.677
GM02664P007O24	Gm-c1016-12242	1.96e-08	Catalytic Activity	4	59668408	beta-amylase [Glycine max]	0.0163 (0.01 to 0.0429)	0.0136	0.012 (0.01 to 0.0174)	0.00174	0.356 (0.158 to 1.035)	0.0104	5.753 (0.929 to 58.9)	0.0769	8.385 (3.314 to 17.4)	6.17e-05	6.106 (2.718 to 10.6)	2.8e-05
GM02672P007P08	Gm-c1016-12491	0.00662	Metabolism	3	34904656	putative pathogenesis related protein [Oryza sativa (japonica cultivar-group)]	1.646 (0.877 to 18.74)	0.216	0.122 (0.01 to 3.333)	0.122	0.309 (0.113 to 0.735)	0.00144	0.128 (0.01 to 0.579)	0.00869	0.0883 (0.01 to 0.555)	0.0187	0.566 (0.264 to 1.294)	0.0113
GM02678P007P14	Gm-c1016-12677	0.0356	No hits BlastX below 10-6	7		No hits BlastX below 10-6	1.375 (0.554 to 7.158)	0.377	0.774 (0.0741 to 1.802)	0.492	2.182 (0.434 to 26.33)	0.139	0.804 (0.415 to 1.778)	0.213	0.402 (0.104 to 1.479)	0.026	1.564 (0.608 to 4.622)	0.103
GM02682P007P18	Gm-c1016-12798	0.0163	Metabolism - Nucleic acid-transcription	8	7268955	putative NADPH quinone oxidoreductase [Arabidopsis thaliana]	2.965 (0.562 to 16.3)	0.0232	4.779 (0.383 to 28.6)	0.11	4.424 (1.06 to 20.85)	0.0181	2.527 (0.724 to 34.2)	0.184	0.228 (0.057 to 0.601)	0.0663	0.873 (0.25 to 10.37)	0.777
GM02693P008A05	Gm-c1016-13322	0.00125	Metabolism	4	13549123	putative short-chain type alcohol dehydrogenase [Solanum tuberosum]	ND	ND	0.01*	1	0.618 (0.526 to 0.727)	0.207	0.324	no replicates	0.168 (0.152 to 0.186)	0.036	0.536 (0.37 to 1.418)	0.0297
GM02705P008A17	Gm-c1016-13626	0.0296	No hits BlastX below 10-6	3		No hits BlastX below 10-6	0.58 (0.217 to 2.28)	0.265	0.476	no replicates	0.0475 (0.01 to 0.543)	0.0513	0.117 (0.01 to 0.416)	0.223	0.197 (0.172 to 0.224)	0.0517	0.612 (0.332 to 1.248)	0.0632
GM02706P008A18	Gm-c1016-13723	0.0355	Cell Growth and Maintenance	5	51039841	TPA: growth-regulating factor 6 [Oryza sativa (japonica cultivar-group)]	0.787 (0.417 to 2.484)	0.329	3.013 (0.276 to 15.4)	0.462	1.499 (0.602 to 12.2)	0.41	0.366 (0.336 to 0.399)	0.0545	0.227 (0.195 to 0.265)	0.0663	0.318 (0.105 to 0.789)	0.00769
GM02710P008A22	Gm-c1016-13774	0.0184	Plastid - Chloroplast	3	9294524	kinesin-like protein [Arabidopsis thaliana]	0.122 (0.01 to 8.308)	0.0762	0.0166 (0.01 to 0.125)	0.00125	0.01*	1	0.0486 (0.01 to 0.238)	0.000454	0.0292 (0.01 to 1.9)	0.00361	0.0426 (0.01 to 1.1)	0.00236
GM02711P008A23	Gm-c1016-13782	0.00398	No hits BlastX below 10-6	6		No hits BlastX below 10-6	7.573 (1.623 to 49.8)	0.0995	11.58 (1.64 to 25.2)	0.00208	5.148 (0.817 to 17.4)	0.222	10.05 (3.727 to 39)	0.000797	1.311 (1.204 to 1.427)	0.193	1.848 (0.434 to 19.8)	0.435
GM02720P008B08	Gm-c1017-119	3.66e-07	No hits BlastX below 10-6	8		No hits BlastX below 10-6	1.481 (0.746 to 2.965)	0.0536	2.029 (0.861 to 3.03)	0.00562	2.128 (0.483 to 5.499)	0.0405	2.457 (1.083 to 4.679)	0.00106	0.74 (0.255 to 2.715)	0.406	0.0671 (0.0224 to 0.233)	0.0001
GM02728P008B16	Gm-c1017-227	0.0409	Secondary Metabolism	5	21594813	amylogenin [Arabidopsis thaliana]	1.039 (0.401 to 3.243)	0.874	1.007 (0.285 to 2)	0.98	1.328 (0.353 to 4.13)	0.422	1.451 (0.255 to 18)	0.435	0.29 (0.01 to 0.973)	0.078	0.359 (0.101 to 1.779)	0.00894
GM02729P008B17	Gm-c1017-245	0.0148	Metabolism - Protein - Biosynthesis	6	8809706	50S ribosomal protein L24 [Arabidopsis thaliana]	8.781 (2.956 to 24.4)	0.00365	20.06 (11.4 to 38.9)	0.000149	23.15 (4.22 to 63.4)	8.33e-05	12.18 (4.85 to 40.7)	0.000731	ND	ND	1.772 (0.556 to 20.94)	0.319
GM02731P008B19	Gm-c1017-253	0.00888	unknown protein [Arabidopsis thaliana]	10	20259609	unknown protein [Arabidopsis thaliana]	0.831 (0.024 to 4.874)	0.78	0.773 (0.01 to 18.3)	0.866	2.531 (0.443 to 16.9)	0.151	5.432 (1.659 to 24.5)	0.0506	0.826 (0.677 to 1.087)	0.186	2.104 (1.374 to 5.736)	0.00284
GM02732P008B20	Gm-c1017-255	0.0339	Plastid - Chloroplast	7	13877535	Unknown protein [Arabidopsis thaliana]	2.799 (0.456 to 82.5)	0.266	ND	ND	2.993 (1.045 to 23.16)	0.396	0.258 (0.144 to 0.382)	0.045	0.251 (0.242 to 0.261)	0.0176	0.598 (0.216 to 1.761)	0.0558
GM02739P008C03	Gm-c1017-603	6.83e-06	Metabolism - Protein	2	24473796	60s acidic ribosomal protein [Prunus dulcis]	10.51 (3.133 to 63.1)	0.000262	12.33 (0.92 to 38.3)	0.0653	20.26 (3.413 to 70.7)	0.00017	11.08 (3.419 to 43.6)	0.0019	0.725 (0.585 to 0.822)	0.0976	0.54 (0.219 to 5.5)	0.258
GM02740P008C04	Gm-c1017-641	0.00777	No hits BlastX below 10-6	7		No hits BlastX below 10-6	1.072 (0.514 to 2.92)	0.862	0.741 (0.359 to 1.203)	0.502	0.355 (0.295 to 0.427)	0.112	1.112 (1.059 to 1.167)	0.273	0.172 (0.144 to 0.205)	0.0633	1.532 (0.505 to 15.5)	0.429
GM02742P008C06	Gm-c1017-733	0.013	Unknown Protein [Arabidopsis thaliana]	6	5430750	Unknown Protein [Arabidopsis thaliana]	16.6 (5.326 to 37.6)	0.000161	29.31 (21.1 to 59.6)	0.000773	63.82 (33.3 to 100.4)	2.47e-07	56.78 (6.098 to 410.1)	0.000912	12.1 (1.89 to 91.3)	0.0192	13.01 (2.367 to 94.2)	0.00316
GM02747P008C11	Gm-c1017-929	0.0165	Binding-Nucleic acid-DNA-transcription factor activity	8	25408764	probable CCCH-type zinc finger protein [imported] - Arabidopsis thaliana	5.939 (1.809 to 19.5)	0.375	15.42 (12.2 to 19.5)	0.0544	3.614 (1.849 to 12.77)	0.179	11.54 (0.994 to 64)	0.0169	0.109 (0.01 to 2.163)	0.211	0.99 (0.286 to 3.338)	0.976
GM02756P008C20	Gm-c1017-1085	0.000435	Putative Protein	4	10334491	putative splicing factor [Cicer arietinum]	0.714 (0.0297 to 23.29)	0.729	0.01*	1	0.285 (0.01 to 4)	0.551	0.569 (0.164 to 1.714)	0.365	0.264	no replicates	0.217 (0.0673 to 0.538)	0.0172
GM02758P008C22	Gm-c1017-1136	0.0386	Catalytic Activity	9	21954717	SOS2-like protein kinase [Glycine max]	0.653 (0.407 to 2.649)	0.0801	0.64 (0.108 to 1.225)	0.205	1.108 (0.216 to 6.905)	0.826	0.817 (0.205 to 4.618)	0.556	0.575 (0.337 to 1.297)	0.0217	0.284 (0.15 to 0.822)	0.000278
GM02763P008D03	Gm-c1017-1602	5.9e-06	No hits BlastX below 10-6	3		No hits BlastX below 10-6	0.119 (0.01 to 0.652)	0.00747	0.101 (0.01 to 1.965)	0.0486	0.0267 (0.01 to 0.19)	0.000135	0.0185 (0.01 to 0.171)	2.51e-05	0.0156 (0.01 to 0.0559)	3.67e-07	0.171 (0.107 to 0.326)	3.54e-05
GM02764P008D04	Gm-c1017-1607	0.00715	Metabolism - Biosynthesis - Anabolism	5	22655428	At5g11880/F14F18_50 [Arabidopsis thaliana]	2.02 (0.938 to 17.07)	0.187	0.465 (0.01 to 40.7)	0.669	5.343 (1.96 to 22.9)	0.029	3.028 (0.343 to 19.3)	0.152	0.0503 (0.01 to 0.486)	0.0228	0.593 (0.281 to 2.261)	0.0507
GM02772P008D12	Gm-c1017-1979	0.00653	Cell Growth/Maintenance- Cell growth	6	18034123	neuronal nitric oxide synthase protein inhibitor [Arabidopsis thaliana]	21.88 (20.9 to 22.9)	0.00943	10.3	no replicates	10.2 (1.466 to 23.6)	0.0375	7.486 (1.59 to 25.4)	0.0237	3.134 (1.057 to 11.3)	0.0432	3.93 (0.964 to 27.74)	0.0357
GM02781P008D21	Gm-c1017-2065	0.0443	No hits BlastX below 10-6	9		No hits BlastX below 10-6	0.479 (0.0519 to 1.996)	0.082	0.279 (0.01 to 1.257)	0.127	0.533 (0.256 to 1.583)	0.0232	0.274 (0.0897 to 1.528)	0.0537	0.0612 (0.01 to 0.239)	0.00157	0.502 (0.265 to 0.863)	0.0015
GM02783P008D23	Gm-c1017-2138	0.000115	Cell growth/maintenance-Transport	9	7270854	putative protein [Arabidopsis thaliana]	1.231 (0.438 to 7.153)	0.581	0.414 (0.0579 to 2.069)	0.0955	0.584 (0.241 to 1.538)	0.0594	0.19 (0.0322 to 0.956)	0.00411	0.034 (0.01 to 0.117)	6.1e-05	0.284 (0.198 to 0.627)	2.18e-05
GM02788P008E04	Gm-c1017-2181	0.0357	Metabolism-Biosynthesis-Anabolism	2	30102526	At4g21470 [Arabidopsis thaliana]	6.08 (1.168 to 25.5)	0.182	10.12 (2.371 to 21.2)	0.0858	3.366 (1.484 to 9.2)	0.151	5.814 (1.09 to 31.3)	0.102	3.784 (1.39 to 10.3)	0.411	0.407 (0.36 to 0.441)	0.00466
GM02803P008E19	Gm-c1017-2341	0.00118	Metabolism - Protein	2	15222238	peptidase M16 family protein / insulinase family protein [Arabidopsis thaliana]	7.591 (1.283 to 45.4)	0.0969	13.39 (8.254 to 22.7)	0.0125	9.354 (2.937 to 25.6)	0.00441	4.332 (2.226 to 9)	0.0684	0.645 (0.396 to 1.139)	0.146	1.132 (0.471 to 13.08)	0.818
GM02810P008F02	Gm-c1017-2441	9.01e-05	No hits BlastX below 10-6	2		No hits BlastX below 10-6	5.933 (2 to 77.1)	0.0539	23 (18.7 to 28.3)	0.042	11.25 (3.273 to 26.8)	0.00375	8.675 (1.685 to 42)	0.0845	0.683 (0.665 to 0.702)	0.0454	1.726 (0.742 to 6.418)	0.0906
GM02822P008F14	Gm-c1017-2561	0.0329	No hits BlastX below 10-6	9		No hits BlastX below 10-6	0.544 (0.195 to 2.403)	0.0768	0.273 (0.01 to 0.618)	0.03	0.432 (0.0995 to 0.873)	0.0124	0.706 (0.0966 to 14.76)	0.571	0.0704 (0.01 to 0.409)	0.000797	0.274 (0.146 to 0.697)	8.04e-05
GM02824P008F16	Gm-c1017-2567	0.00118	Signal transducer activity	6	28558783	signal peptidase protein-like protein [Cucumis melo]	7.72 (2.783 to 43.4)	0.016	4.07 (0.758 to 12)	0.126	10.5 (1.635 to 29.91)	0.00249	11.74 (2.02 to 25.9)	0.00615	0.871 (0.74 to 1.026)	0.553	2.259 (0.692 to 63.9)	0.216
GM02831P008F23	Gm-c1017-3110	0.000127	Metabolism	9	218262	early nodulin [Glycine max]	0.309 (0.01 to 0.977)	0.0588	0.106 (0.01 to 0.531)	0.00742	0.0446 (0.01 to 0.281)	0.000889	0.0157 (0.01 to 0.048)	2.1e-07	0.107 (0.01 to 4.021)	0.199	0.0104 (0.01 to 0.0111)	6.19e-05
GM02832P008F24	Gm-c1017-3122	1.08e-07	No hits BlastX below 10-6	9		No hits BlastX below 10-6	0.927 (0.218 to 16.3)	0.888	0.2 (0.01 to 2.904)	0.197	0.108 (0.01 to 1.172)	0.0565	0.329 (0.0976 to 0.978)	0.0177	0.01*	1	0.236 (0.118 to 0.653)	0.00408
GM02842P008G10	Gm-c1017-3331	0.0018	No hits BlastX below 10-6	11		No hits BlastX below 10-6	1.759 (0.371 to 96.9)	0.446	5.991 (2.847 to 9.5)	0.0413	0.434 (0.01 to 5.595)	0.442	0.148 (0.01 to 2.198)	0.0566	0.0459 (0.01 to 0.453)	0.0299	0.511 (0.254 to 1.246)	0.0101
GM02843P008G11	Gm-c1017-3336	0.0204	Metabolism	9	21554404	putative heat shock protein [Arabidopsis thaliana]	0.303 (0.093 to 1.237)	0.00259	0.145 (0.0331 to 0.417)	0.00171	0.214 (0.0387 to 3.095)	0.0182	0.344 (0.0495 to 3.286)	0.0913	0.0521 (0.01 to 0.178)	0.00013	0.0894 (0.0354 to 0.452)	0.000202
GM02847P008G15	Gm-c1017-3371	0.000124	hypothetical protein [Ipomoea trifida]	1	45935111	hypothetical protein [Ipomoea trifida]	10.01 (3.396 to 29.3)	0.0161	18.69 (13.8 to 30.9)	0.0074	3.594 (0.674 to 9.3)	0.132	0.769 (0.01 to 9)	0.806	0.734 (0.64 to 0.843)	0.267	0.367 (0.01 to 4.957)	0.275
GM02858P008H02	Gm-c1017-3567	0.00811	Endomembrane System	6	22331734	FG-GAP repeat-containing protein [Arabidopsis thaliana]	6.144 (1.618 to 17.27)	0.00333	16.17 (7.941 to 28.7)	6.34e-05	18.26 (12.1 to 44.7)	0.000287	13.56 (2.429 to 29.6)	0.0204	1.814 (0.752 to 4.445)	0.203	3.566 (1.667 to 13.34)	0.0743
GM02871P008H15	Gm-c1017-3749	0.0337	No hits BlastX below 10-6	6		No hits BlastX below 10-6	3.499 (1.482 to 24.5)	0.0692	12.85 (3.163 to 26.6)	0.000108	8.954 (0.376 to 53.9)	0.0175	4.777 (1.327 to 25.2)	0.0287	2.457 (0.841 to 8.3)	0.0348	2.89 (0.633 to 14.28)	0.0175
GM02910P008J06	Gm-c1017-4689	0.013	No hits BlastX below 10-6	8		No hits BlastX below 10-6	ND	ND	ND	ND	24.26 (14.9 to 31.4)	0.000328	4.471 (1.129 to 17.7)	0.473	ND	ND	0.414 (0.265 to 0.664)	0.0802
GM02917P008J13	Gm-c1017-4783	0.000161	Mitochondrion	9	14532866	unknown protein [Arabidopsis thaliana]	1.116 (0.188 to 5.412)	0.849	1.174 (0.772 to 1.438)	0.228	0.0502 (0.01 to 0.163)	0.0167	0.0445 (0.01 to 0.65)	0.0282	0.0258 (0.01 to 0.131)	0.00179	0.185 (0.0489 to 0.718)	0.00472
GM02920P008J16	Gm-c1017-4912	0.0341	Plastid - Chloroplast	9	4006881	putative protein [Arabidopsis thaliana]	0.225 (0.01 to 2.892)	0.0821	0.416 (0.139 to 2.951)	0.209	0.218 (0.01 to 1.683)	0.0618	0.16 (0.01 to 0.515)	0.0629	0.0168 (0.01 to 0.08)	0.00429	0.205 (0.0167 to 2.9)	0.157
GM02931P008K03	Gm-c1017-4997	0.000341	Metabolism	3	28950689	At2g46690 [Arabidopsis thaliana]	0.0621 (0.01 to 0.473)	0.00462	0.0183 (0.01 to 0.378)	0.0012	0.0251 (0.01 to 1)	0.0161	0.01*	1	0.0117 (0.01 to 0.0162)	0.00131	0.218 (0.0775 to 0.964)	0.00371
GM02937P008K09	Gm-c1017-5045	0.00197	No hits BlastX below 10-6	2		No hits BlastX below 10-6	3.896 (1.563 to 33.5)	0.0202	5.105 (2.056 to 18.9)	0.0143	7.307 (1.374 to 56.9)	0.0121	6.322 (0.975 to 41.3)	0.0233	0.809 (0.416 to 1.746)	0.49	0.82 (0.446 to 1.987)	0.398
GM02938P008K10	Gm-c1017-5067	0.000471	No hits BlastX below 10-6	9		No hits BlastX below 10-6	0.488 (0.01 to 10.21)	0.396	1.047 (0.485 to 1.903)	0.835	0.879 (0.185 to 8.053)	0.77	0.369 (0.01 to 8.112)	0.314	0.0495 (0.01 to 0.148)	0.000757	0.169 (0.0361 to 1.5)	0.0199
GM02950P008K22	Gm-c1017-5284	0.00151	Catalytic Activity	5	10241427	putative phosphoglycerate dehydrogenase [Oryza sativa (indica cultivar-group)]	1.346 (0.623 to 4.857)	0.299	0.244 (0.01 to 14.4)	0.285	2.085 (0.64 to 12.5)	0.105	0.394 (0.01 to 39.8)	0.363	0.0301 (0.01 to 0.0604)	0.0244	0.175 (0.0277 to 4.4)	0.0787
GM02960P008L08	Gm-c1018-100	0.0127	Cytoplasm	10	36963062	translationally controlled tumor protein [Elaeis guineensis]	1.925 (0.781 to 8.574)	0.0817	0.515 (0.01 to 3.542)	0.424	3.796 (0.892 to 18.54)	0.00727	2.821 (0.564 to 18.5)	0.0531	0.677 (0.289 to 2.214)	0.173	2.091 (0.648 to 4.007)	0.017
GM02963P008L11	Gm-c1018-145	0.0129	Metabolism	2	1929056	putative 3,4-dihydroxy-2-butanone kinase [Lycopersicon esculentum]	1.518 (1.282 to 1.797)	0.245	ND	ND	4.29 (1.244 to 14.8)	0.449	10.59 (10 to 11.1)	0.000168	ND	ND	0.828 (0.348 to 1.867)	0.508
GM02980P008M04	Gm-c1018-325	0.04	No hits BlastX below 10-6	9		No hits BlastX below 10-6	0.546 (0.0294 to 2.167)	0.215	0.666 (0.203 to 2.315)	0.138	0.579 (0.193 to 5.424)	0.219	0.314 (0.01 to 1.131)	0.0577	0.113 (0.01 to 0.286)	0.000811	0.348 (0.091 to 2.326)	0.0224
GM02983P008M07	Gm-c1018-338	0.00465	Nucleus	2	30102606	At1g70000 [Arabidopsis thaliana]	5.101 (1.139 to 185.4)	0.0491	1.495 (0.01 to 15.8)	0.67	0.971 (0.01 to 29)	0.982	4.273 (0.63 to 40.4)	0.0748	0.437 (0.297 to 0.584)	0.0544	1.652 (0.74 to 4.867)	0.0409
GM02984P008M08	Gm-c1018-347	0.0429	No hits BlastX below 10-6	Unclassified		No hits BlastX below 10-6	ND	ND	ND	ND	ND	ND	24.08 (17.54 to 40.8)	0.00689	ND	ND	83.95 (23.87 to 306.4)	0.00041
GM02998P008M22	Gm-c1018-541	3.36e-05	Mitochondrion	3	31431620	putative SCARECROW gene regulator-like [Oryza sativa (japonica cultivar-group)]	0.01*	1	0.01*	no replicates	0.151	no replicates	0.01*	1	0.0342 (0.01 to 0.156)	0.0183	0.477 (0.254 to 0.924)	0.0213
GM03009P008N09	Gm-c1018-698	0.00452	Catalytic Activity	4	32364482	AKIN gamma [Medicago truncatula]	0.206 (0.01 to 1.54)	0.0347	0.186 (0.01 to 0.776)	0.0442	0.106 (0.01 to 0.39)	0.0284	0.189 (0.01 to 1.263)	0.0311	0.651 (0.214 to 1.522)	0.263	1.385 (0.62 to 2.88)	0.11
GM03010P008N10	Gm-c1018-701	0.0456	No hits BlastX below 10-6	2		No hits BlastX below 10-6	6.793 (0.679 to 29.8)	0.0366	10.64 (2.203 to 26.7)	0.0961	4.853 (1.206 to 11.4)	0.0599	5.533 (0.81 to 35.1)	0.0489	0.661 (0.441 to 1.445)	0.401	0.908 (0.311 to 5.765)	0.841
GM03021P008N21	Gm-c1018-1028	0.00406	No hits BlastX below 10-6	4		No hits BlastX below 10-6	0.26 (0.01 to 6.659)	0.195	ND	ND	0.722 (0.586 to 0.887)	0.113	1.167 (0.522 to 8.2)	0.771	0.414 (0.363 to 0.53)	0.0191	1.93 (0.651 to 3.635)	0.0226
GM03024P008N24	Gm-c1018-1054	0.00236	Putative Protein	7	52353630	putative ring-H2 finger protein [Oryza sativa (japonica cultivar-group)]	1.939 (0.637 to 21.02)	0.143	0.356 (0.01 to 4.212)	0.321	1.909 (0.352 to 12.91)	0.177	0.706 (0.129 to 4.962)	0.454	0.0533 (0.01 to 0.217)	0.0026	1.416 (0.56 to 3.001)	0.119
GM03034P008O10	Gm-c1018-1224	0.000233	No hits BlastX below 10-6	7		No hits BlastX below 10-6	0.639 (0.0745 to 11.12)	0.535	0.614 (0.0694 to 13.9)	0.528	0.821 (0.365 to 3.183)	0.586	0.544 (0.01 to 7.556)	0.421	0.528 (0.373 to 0.758)	0.00975	3.313 (2.229 to 9.564)	0.000466
GM03038P008O14	Gm-c1018-1309	0.0334	Metabolism - Protein	10	21554198	unknown [Arabidopsis thaliana]	3.282 (1.236 to 12.74)	0.0988	0.825 (0.01 to 28.9)	0.901	11.65 (2.206 to 40.7)	0.00756	9.186 (1.027 to 33.3)	0.0119	0.402 (0.0793 to 1.058)	0.38	1.367 (0.716 to 6.686)	0.299
GM03042P008O18	Gm-c1018-1390	0.000934	unknown [Arabidopsis thaliana]	5	21555108	unknown [Arabidopsis thaliana]	0.891 (0.397 to 1.734)	0.613	1.098 (0.365 to 8.471)	0.818	1.831 (0.578 to 5.418)	0.0976	1.38 (0.554 to 3.817)	0.269	0.23 (0.0419 to 0.975)	0.00244	0.232 (0.0905 to 1.083)	0.00796
GM03046P008O22	Gm-c1018-1495	0.015	Metabolism	4	50918117	putative oxysterol binding protein [Oryza sativa (japonica cultivar-group)]	0.0752 (0.01 to 5.646)	0.0143	0.0301 (0.01 to 0.118)	0.0403	0.0706 (0.01 to 0.291)	0.00826	0.294 (0.01 to 13.2)	0.152	0.178 (0.01 to 0.717)	0.0841	0.693 (0.313 to 2.572)	0.191
GM03050P008P02	Gm-c1018-1531	0.017	Expressed protein [Arabidopsis thaliana]	8	42571401	Expressed protein [Arabidopsis thaliana]	3.208 (2.543 to 3.826)	0.0106	1.588	no replicates	10.2	no replicates	1.047 (0.829 to 1.321)	0.876	0.454 (0.381 to 0.541)	0.139	0.439 (0.01 to 51.5)	0.673
GM03056P008P08	Gm-c1018-1607	0.000142	Plastid - Chloroplast	6	21592430	unknown [Arabidopsis thaliana]	3.996 (1.03 to 28.9)	0.0253	6.911 (2.112 to 40.8)	0.00244	25.29 (3.703 to 77.5)	9.74e-05	16.72 (1.804 to 139.2)	0.00639	2.724 (1.148 to 15)	0.0805	0.77 (0.368 to 3.72)	0.405
GM03071P008P23	Gm-c1018-1785	0.00394	Mitochondrion	6	50725803	ER lumen protein-retaining receptor-like [Oryza sativa (japonica cultivar-group)]	16.84 (12.57 to 35.1)	0.00141	21.29 (10.85 to 34.6)	0.0127	16.84 (5.034 to 41.4)	0.000235	5.525 (1.503 to 13.7)	0.0163	2.498 (1.533 to 4.263)	0.0221	5.068 (1.2 to 16.51)	0.0733
GM03101P009B05	Gm-c1019-166	0.0291	Binding	11	52076501	putative vacuolar sorting receptor protein [Oryza sativa (japonica cultivar-group)]	1.458 (0.851 to 2.772)	0.12	1.645 (0.75 to 9.7)	0.472	0.508 (0.225 to 1.549)	0.196	2.172 (0.675 to 18.4)	0.544	0.498 (0.327 to 1)	0.0258	2.108 (1.205 to 8.018)	0.0204
GM03116P009B20	Gm-c1019-374	6.2e-05	No hits BlastX below 10-6	9		No hits BlastX below 10-6	1.298 (0.512 to 7.307)	0.395	0.454 (0.0397 to 1.936)	0.134	0.205 (0.01 to 0.592)	0.0116	0.11 (0.01 to 0.654)	0.0131	0.112 (0.01 to 7.6)	0.126	0.0214 (0.01 to 0.0986)	0.000788
GM03132P009C12	Gm-c1019-534	0.027	Putative Protein	11	4678316	putative protein [Arabidopsis thaliana]	0.789 (0.01 to 24.9)	0.865	13.26 (10.1 to 17.4)	0.0667	4.15	no replicates	0.01*	no replicates	0.318	no replicates	1.141 (0.413 to 2.001)	0.82
GM03135P009C15	Gm-c1019-575	0.00147	Endomembrane System	9	53828509	At1g27190 [Arabidopsis thaliana]	0.709 (0.455 to 2.405)	0.105	0.367 (0.0647 to 0.815)	0.0107	0.413 (0.188 to 0.771)	0.000733	0.298 (0.127 to 0.888)	0.000891	0.0606 (0.01 to 0.187)	0.000288	0.26 (0.101 to 0.973)	0.000577
GM03138P009C18	Gm-c1019-595	0.0114	No hits BlastX below 10-6	5		No hits BlastX below 10-6	1.253 (0.599 to 6.547)	0.467	1.197 (0.419 to 2.684)	0.57	1.64 (0.318 to 4.81)	0.221	1.472 (0.55 to 10.79)	0.35	0.494 (0.103 to 1.913)	0.05	0.269 (0.0618 to 1.157)	0.00786
GM03140P009C20	Gm-c1019-613	0.00871	Metabolism	7	24429927	hin1-like protein [Solanum tuberosum]	0.959 (0.475 to 5.362)	0.9	0.12 (0.01 to 3.953)	0.172	4.222 (1.428 to 30.1)	0.00522	0.819 (0.01 to 15.8)	0.82	0.0966 (0.016 to 0.422)	0.0271	1.434 (0.821 to 2.621)	0.0493
GM03151P009D07	Gm-c1019-830	0.00011	Putative Protein	10	7649362	putative protein [Arabidopsis thaliana]	1.225 (0.162 to 8.927)	0.692	0.925 (0.124 to 2.186)	0.817	3.552 (2.065 to 7.925)	7.41e-05	4.268 (2.425 to 11.43)	0.00021	1.18 (0.495 to 3.204)	0.541	0.93 (0.464 to 1.995)	0.707
GM03158P009D14	Gm-c1019-937	0.0124	Metabolism	2	12751303	prohibitin 1-like protein [Brassica napus]	7.094 (3.111 to 12.3)	0.000318	11.61 (2.35 to 21.8)	0.000203	20.51 (1.072 to 88.2)	0.00127	10.24 (2.483 to 46.5)	0.00529	0.591 (0.345 to 1.467)	0.369	1.484 (0.273 to 18.4)	0.787
GM03166P009D22	Gm-c1019-1000	0.00431	unknown [Arabidopsis thaliana]	8	21537386	unknown [Arabidopsis thaliana]	3.695 (0.929 to 26.28)	0.0273	2.515	no replicates	4.483 (0.911 to 25.5)	0.136	2.201 (0.532 to 19.1)	0.246	0.385 (0.284 to 0.517)	0.00661	1.041 (0.305 to 40.4)	0.959
GM03167P009D23	Gm-c1019-1004	2.98e-05	No hits BlastX below 10-6	9		No hits BlastX below 10-6	0.482 (0.202 to 2.304)	0.0359	0.272 (0.0733 to 0.567)	0.000856	0.319 (0.137 to 1.602)	0.00565	0.242 (0.0948 to 0.443)	0.000112	0.0652 (0.0262 to 0.11)	4.47e-07	0.152 (0.105 to 0.444)	1.12e-05
GM03190P009E22	Gm-c1019-1350	0.00852	Metabolism - Amino acid	6	995555	unnamed protein product [Lycopersicon esculentum]	ND	ND	13.7	no replicates	16.69 (7.258 to 26.6)	0.0213	15.78 (5.374 to 55.9)	0.00106	3.655 (1.499 to 8.6)	0.0784	1.278 (0.4 to 9.601)	0.518
GM03197P009F05	Gm-c1019-1504	0.0361	No hits BlastX below 10-6	4		No hits BlastX below 10-6	0.305 (0.01 to 3.416)	0.406	0.151 (0.0738 to 0.307)	0.229	0.244	no replicates	1.279 (0.244 to 6.2)	0.742	0.554 (0.431 to 0.966)	0.0529	3.23 (1.812 to 14.71)	0.00471
GM03204P009F12	Gm-c1019-1590	0.00982	Putative Protein	2	7594525	putative protein [Arabidopsis thaliana]	0.722 (0.01 to 61.1)	0.909	14.44 (10.8 to 19.3)	0.0689	ND	ND	2.609 (0.458 to 31)	0.265	0.763	no replicates	0.918 (0.518 to 1.618)	0.724
GM03206P009F14	Gm-c1019-1615	0.00138	hypothetical protein [Arabidopsis thaliana]	1	2245092	hypothetical protein [Arabidopsis thaliana]	5.881 (1.428 to 25.27)	0.0578	5.822 (2.146 to 16.5)	0.096	11.44 (8.8 to 20.17)	0.00108	0.642 (0.531 to 0.776)	0.257	0.742	no replicates	1.934 (0.945 to 10.56)	0.217
GM03210P009F18	Gm-c1019-1698	0.0031	Endomembrane System	8	28827478	putative peroxidase [Arabidopsis thaliana]	11.96 (4.583 to 40.5)	0.00117	22 (13.1 to 32.1)	0.000767	26.02 (8.562 to 60.4)	9.72e-05	9.633 (3.063 to 37.4)	0.0296	0.0789 (0.01 to 0.622)	0.435	0.822 (0.459 to 5.434)	0.574
GM03237P009G21	Gm-c1019-2078	0.0404	No hits BlastX below 10-6	6		No hits BlastX below 10-6	2.951 (1.592 to 6.522)	0.00391	2.968 (1.382 to 12.86)	0.0561	2.389 (0.482 to 19.5)	0.116	2.395 (0.3 to 22.4)	0.27	1.146 (0.92 to 1.396)	0.377	1.345 (0.615 to 6.288)	0.377
GM03246P009H06	Gm-c1019-2208	0.0282	Plastid - Chloroplast	7	22597162	bZIP transcription factor ATB2 [Glycine max]	1.119 (0.758 to 3.385)	0.53	0.579 (0.01 to 4.173)	0.441	1.794 (0.727 to 7.63)	0.057	0.65 (0.01 to 2.907)	0.51	0.172 (0.01 to 0.54)	0.0133	1.02 (0.641 to 3.67)	0.923
GM03288P009I24	Gm-c1019-2990	0.00858	No hits BlastX below 10-6	4		No hits BlastX below 10-6	0.01*	1	0.01*	no replicates	0.01*	no replicates	0.0828 (0.01 to 0.317)	0.145	0.0668 (0.01 to 0.446)	0.389	0.856 (0.389 to 1.697)	0.67
GM03318P009K06	Gm-c1019-3483	0.0474	Cell growth/maintenance-Transport	2	303742	GTP-binding protein [Pisum sativum]	2.799 (0.606 to 10.8)	0.121	21.7	no replicates	5.737 (0.657 to 21.1)	0.044	2.259 (0.01 to 32.4)	0.523	0.684 (0.468 to 0.875)	0.187	0.85 (0.243 to 6.337)	0.654
GM03320P009K08	Gm-c1019-3493	0.0471	Metabolism - Carbohydrate Metabolism	3	7437219	ferrochelatase (EC 4.99.1.1) - cucumber	0.365 (0.0836 to 5.508)	0.12	0.045 (0.01 to 0.453)	0.0282	0.0161 (0.01 to 0.284)	0.000133	0.0346 (0.01 to 0.249)	0.00213	0.284 (0.01 to 12.7)	0.606	0.113 (0.0324 to 0.371)	0.00425
GM03339P009L03	Gm-c1019-3806	0.0472	Mitochondrion	6	22136582	AT3g09210/F3L24_8 [Arabidopsis thaliana]	18.02 (17 to 19.1)	0.0128	19.07 (12.9 to 30.2)	0.007	29.78 (11.6 to 84.1)	0.000484	7.905 (0.98 to 39)	0.0245	1.047	no replicates	3.562 (1.634 to 24.49)	0.0189
GM03351P009L15	Gm-c1019-4011	0.00154	Nucleus	8	22597156	nucleolar histone deacetylase HD2-P39 [Glycine max]	3.416 (1.114 to 9.7)	0.0118	11.89 (4.226 to 21.7)	0.000995	5.098 (0.714 to 15.9)	0.0071	3.62 (0.743 to 15.6)	0.134	0.0761 (0.01 to 0.374)	0.137	0.34 (0.112 to 1.387)	0.0484
GM03353P009L17	Gm-c1019-4081	3.36e-05	Endomembrane System	9	38154485	molecular chaperone Hsp90-2 [Nicotiana benthamiana]	0.992 (0.264 to 10.55)	0.985	0.157 (0.01 to 0.784)	0.0211	1.097 (0.461 to 4.456)	0.735	0.292 (0.01 to 4.907)	0.142	0.062 (0.01 to 0.416)	0.000529	0.102 (0.0487 to 0.36)	2.72e-05
GM03361P009M01	Gm-c1019-4301	0.000919	Metabolism - Electron transport	7	1684716	cytochrome P450 [Nepeta racemosa]	2.166 (0.43 to 28.9)	0.349	0.814 (0.01 to 15.9)	0.935	2.141 (1.454 to 4.224)	0.0499	0.493 (0.488 to 0.498)	0.00958	0.314 (0.115 to 0.86)	0.456	2.94 (1.813 to 5.491)	0.000207
GM03386P009N02	Gm-c1019-4981	5.68e-07	Metabolism Nucleic Acid	2	15778189	rpoC2 [Glycine max]	4.953 (2.173 to 12.71)	9.12e-05	5.95 (0.518 to 23.19)	0.00464	13.37 (2.277 to 57.63)	0.000367	5.991 (1.428 to 32.58)	0.00142	1.704 (0.864 to 4.122)	0.0224	0.415 (0.197 to 1.237)	0.00462
GM03399P009N15	Gm-c1019-5312	0.0436	Catalytic Activity	10	1370285	glutathione reductase [Pisum sativum]	1.022 (0.195 to 5)	0.962	0.0261 (0.01 to 0.177)	0.0626	3.864 (0.485 to 17.2)	0.0993	5.121 (1.627 to 27.6)	0.198	0.475 (0.245 to 1.228)	0.154	0.56 (0.176 to 3.534)	0.149
GM03407P009N23	Gm-c1019-5885	0.000441	Binding	8	1705678	Cell division cycle protein 48 homolog (Valosin containing protein homolog) (VCP)	1.167 (0.589 to 2.97)	0.502	1.396 (0.469 to 5.671)	0.246	1.669 (0.411 to 5.785)	0.143	1.493 (0.672 to 4.103)	0.206	0.474 (0.267 to 0.769)	0.00104	0.437 (0.229 to 1.064)	0.00242
GM03409P009O01	Gm-c1019-5906	0.00516	Metabolism -Protein	8	3135751	26S protease regulatory subunit 6 [Cicer arietinum]	1.31 (0.67 to 2.438)	0.127	1.18 (0.368 to 2.976)	0.554	2.887 (0.513 to 68.32)	0.152	1.06 (0.465 to 3.433)	0.82	0.573 (0.224 to 1.147)	0.00996	0.449 (0.202 to 1.754)	0.00922
GM03421P009O13	Gm-c1019-6061	0.0485	Signal transducer activity	1	58652058	At4g15415 [Arabidopsis thaliana]	3.995 (2.162 to 8.367)	0.027	16.1	no replicates	1.752 (0.924 to 4.611)	0.205	0.876 (0.812 to 0.944)	0.329	2.707 (1.971 to 3.719)	0.196	1.4 (0.558 to 11.59)	0.478
GM03426P009O18	Gm-c1019-6146	0.0289	Putative Protein	3	7270152	putative protein [Arabidopsis thaliana]	0.0485 (0.01 to 0.846)	0.00115	0.0187 (0.01 to 0.443)	0.000301	0.0328 (0.01 to 0.28)	0.000191	0.111 (0.01 to 0.576)	0.00155	0.0855 (0.01 to 0.548)	0.00729	0.16 (0.084 to 0.719)	0.000497
GM03428P009O20	Gm-c1019-6196	0.00133	Cell growth/maintenance-Transport	10	50236424	lipocalin protein [Capsicum annuum]	0.471 (0.0734 to 23)	0.608	ND	ND	2.096 (2.069 to 2.123)	0.0112	4.236 (1.557 to 16.81)	0.00833	0.835 (0.44 to 1.277)	0.483	0.677 (0.475 to 1.177)	0.0614
GM03436P009P04	Gm-c1019-6341	0.00837	Metabolism	3	21554404	putative heat shock protein [Arabidopsis thaliana]	0.0335 (0.01 to 0.404)	0.00677	0.0165 (0.01 to 0.203)	0.000446	0.0623 (0.01 to 0.565)	0.143	0.125 (0.01 to 4.739)	0.0833	0.01*	1	0.127 (0.0419 to 0.652)	0.0106
GM03450P009P18	Gm-c1019-6526	0.0108	No hits BlastX below 10-6	2		No hits BlastX below 10-6	4.325 (1.348 to 13.13)	0.00507	7.052 (2.029 to 20.93)	0.0328	7.618 (0.799 to 20.1)	0.0278	2.492 (0.822 to 12.77)	0.181	0.952 (0.56 to 1.331)	0.828	0.984 (0.432 to 6.549)	0.963
GM03454P009P22	Gm-c1019-6575	0.000654	Metabolism - Carbohydrate Metabolism	2	57545995	nitrate and chloride transporter [Glycine max]	4.784 (1.073 to 26.4)	0.235	20.68 (19.1 to 22.4)	0.0167	3.444 (1.289 to 9.2)	0.427	3.845 (1.416 to 13.2)	0.176	0.842 (0.581 to 1.091)	0.285	1.316 (0.156 to 21.9)	0.869
GM03469P010A13	Gm-c1019-6931	8.93e-05	Cell Growth and Maintenance-Transport	7	38175819	TPA: putative ABC transporter 1; AtABC1 [Arabidopsis thaliana]	6.554 (1.867 to 23)	0.375	1.663 (1.167 to 2.371)	0.388	17.04 (2.437 to 37.3)	0.0224	0.78 (0.01 to 26.3)	0.873	0.01*	1	2.725 (1.801 to 6.522)	0.00366
GM03514P010C10	Gm-c1020-100	0.0263	Metabolism	7	9758571	N-hydroxycinnamoyl/benzoyltransferase-like protein [Arabidopsis thaliana]	0.62 (0.183 to 5.298)	0.238	0.416 (0.0704 to 1.788)	0.0576	1.399 (0.472 to 3.129)	0.207	0.421 (0.0595 to 1.741)	0.0423	0.225 (0.01 to 0.777)	0.0173	0.843 (0.448 to 2.037)	0.35
GM03515P010C11	Gm-c1020-110	0.00621	Catalytic activity	12	20148475	glycolate oxidase [Arabidopsis thaliana]	12.74 (2.761 to 36.82)	0.000145	19.52 (11.7 to 51.9)	2.17e-05	48.55 (7.523 to 124.4)	1.9e-05	78.47 (15.19 to 452)	2.58e-05	84.34 (28.41 to 237.5)	8.59e-06	58.77 (5.805 to 1,154)	0.000107
GM03517P010C13	Gm-c1020-118	0.000845	Cell growth/maintenance-Transport	9	53791468	putative ABC1 protein [Oryza sativa (japonica cultivar-group)]	0.761 (0.163 to 1.959)	0.327	0.375 (0.116 to 1.091)	0.00661	0.56 (0.143 to 13.1)	0.303	0.0681 (0.01 to 0.709)	0.00993	0.0412 (0.01 to 0.316)	0.000401	0.153 (0.0818 to 0.525)	0.000998
GM03522P010C18	Gm-c1020-187	0.00774	unnamed protein product [Glycine max]	6	11572	unnamed protein product [Glycine max]	4.221 (1.647 to 43.63)	0.0083	1.978 (0.0712 to 8.239)	0.315	9.032 (4.186 to 18.92)	1.92e-05	4.695 (1.465 to 17.1)	0.00246	2.296 (0.799 to 6.872)	0.0148	2.747 (1.542 to 6.837)	0.000523
GM03530P010D02	Gm-c1020-311	0.0135	Binding-Nucleic acid-DNA-transcription factor activity	1	18643339	transcription factor EIL2 [Vigna radiata]	5.011 (1.712 to 23.1)	0.0648	2.775 (0.01 to 75.8)	0.753	7.409 (2.727 to 45.5)	0.158	0.621 (0.579 to 0.666)	0.0924	2.437	no replicates	2.537 (1.094 to 8.53)	0.00763
GM03538P010D10	Gm-c1020-436	0.00169	No hits BlastX below 10-6	9		No hits BlastX below 10-6	0.628 (0.358 to 2.101)	0.0768	0.421 (0.0962 to 1.824)	0.0475	0.679 (0.307 to 1.673)	0.122	1.153 (0.324 to 34.2)	0.792	0.0937 (0.01 to 0.552)	0.0243	0.144 (0.0489 to 0.327)	8.01e-05
GM03540P010D12	Gm-c1020-442	0.00926	Plastid - Chloroplast	6	50910213	mitochondrial transcription termination factor-like protein [Oryza sativa (japonica cultivar-group)]	13.19 (6.3 to 23.5)	0.0219	27.36 (24 to 31.2)	0.0252	17.17 (14.1 to 20.9)	0.044	19.52 (4.173 to 64.8)	0.00158	2.562 (1.917 to 3.981)	0.0523	5.686 (1.422 to 13.75)	0.132
GM03542P010D14	Gm-c1020-450	0.00212	hypothetical protein [Oryza sativa (japonica cultivar-group)](3)	1	55773956	hypothetical protein [Oryza sativa (japonica cultivar-group)]	3.396 (1.718 to 5.846)	0.00521	3.906 (0.473 to 74.3)	0.203	7.132 (0.845 to 44.1)	0.00186	2.632 (1.858 to 3.844)	0.0441	0.604 (0.396 to 1.104)	0.103	3.006 (1.115 to 10.66)	0.00252
GM03545P010D17	Gm-c1020-466	0.00313	Metabolism	3	42570759	zinc finger (DHHC type) family protein [Arabidopsis thaliana]	0.288 (0.01 to 5.68)	0.119	0.0167 (0.01 to 0.129)	0.00133	0.0689 (0.01 to 3.184)	0.0178	0.0195 (0.01 to 0.0971)	0.000165	0.0186 (0.01 to 0.05)	0.000474	0.121 (0.0428 to 0.373)	0.000115
GM03550P010D22	Gm-c1020-584	0.000683	Catalytic Activity	9	2624383	cinnamate 4-hydroxylase [Phaseolus vulgaris]	0.52 (0.264 to 1.924)	0.0202	0.138 (0.0195 to 0.801)	0.00264	0.166 (0.0396 to 0.685)	0.000539	0.0442 (0.01 to 0.147)	8.82e-05	0.0379 (0.01 to 8.1)	0.0119	0.0874 (0.0198 to 0.399)	0.00161
GM03553P010E01	Gm-c1020-717	0.0383	Metabolism - Protein	3	9758264	SGP1 monomeric G-protein [Arabidopsis thaliana]	0.397 (0.01 to 3.202)	0.302	0.495 (0.231 to 1.124)	0.0697	0.118 (0.01 to 1.254)	0.124	0.0418 (0.01 to 0.175)	0.031	0.0382 (0.01 to 0.214)	0.00696	0.548 (0.253 to 2.372)	0.122
GM03562P010E10	Gm-c1020-870	0.0163	Nucleus	6	1763063	SCOF-1 [Glycine max]	13.94 (2.602 to 48.9)	0.0945	3.581	no replicates	28.94 (23.1 to 36.3)	0.0015	5.716 (1.508 to 26.5)	0.105	0.619	no replicates	5.267 (2.264 to 27.72)	0.00064
GM03565P010E13	Gm-c1020-937	0.000125	No hits BlastX below 10-6	9		No hits BlastX below 10-6	0.532 (0.01 to 1.608)	0.32	0.782 (0.217 to 2.013)	0.353	0.321 (0.0932 to 1.02)	0.0486	0.121 (0.01 to 0.516)	0.11	0.0139 (0.01 to 0.0513)	0.000197	0.153 (0.0457 to 4.9)	0.203
GM03566P010E14	Gm-c1020-958	0.0167	Binding-Nucleic acid-DNA-transcription factor activity	11	3763923	hypothetical protein [Arabidopsis thaliana]	2.47 (0.941 to 12.1)	0.0255	5.856 (1.738 to 18)	0.00338	0.781 (0.394 to 2.031)	0.579	1.251 (0.922 to 1.697)	0.597	0.596 (0.4 to 1.094)	0.109	0.558 (0.0975 to 5.625)	0.218
GM03567P010E15	Gm-c1020-984	0.00308	Plastid - Chloroplast	3	37724583	wound induced protein-like [Vitis vinifera]	0.155 (0.01 to 1.044)	0.00717	0.0283 (0.01 to 0.24)	0.00159	0.0165 (0.01 to 0.137)	0.000203	0.0166 (0.01 to 0.21)	0.00047	0.01*	1	0.0529 (0.01 to 3.1)	0.0129
GM03577P010F01	Gm-c1020-1174	2.43e-11	No hits BlastX below 10-6	9		No hits BlastX below 10-6	0.53 (0.269 to 1.584)	0.0119	0.25 (0.097 to 0.596)	0.000648	0.12 (0.0458 to 0.258)	4.7e-05	0.0506 (0.0119 to 0.102)	1.55e-05	0.0116 (0.01 to 0.0225)	1.11e-09	0.0355 (0.011 to 0.0875)	1.96e-05
GM03578P010F02	Gm-c1020-1207	0.000429	Mitochondrion	3	53749364	unknown protein [Oryza sativa (japonica cultivar-group)]	0.177 (0.01 to 0.944)	0.00795	0.0339 (0.01 to 0.282)	0.000212	0.0188 (0.01 to 0.117)	7.6e-06	0.0178 (0.01 to 0.0816)	3.62e-05	0.01*	1	0.0169 (0.01 to 0.051)	1.37e-05
GM03579P010F03	Gm-c1020-1222	0.00373	No hits BlastX below 10-6	8		No hits BlastX below 10-6	0.598 (0.01 to 2.59)	0.566	1.11 (0.0305 to 16.5)	0.905	6.737 (1.081 to 31.1)	0.00758	2.904 (1.014 to 16.7)	0.062	0.667 (0.328 to 1.231)	0.171	0.242 (0.0975 to 1.34)	0.0155
GM03580P010F04	Gm-c1020-1243	1.69e-05	unknown [Arabidopsis thaliana]	3	21536686	unknown [Arabidopsis thaliana]	0.235 (0.041 to 1.087)	0.00333	0.0197 (0.01 to 0.0833)	6.95e-06	0.0117 (0.01 to 0.035)	1.72e-08	0.0114 (0.01 to 0.0255)	4.77e-08	0.01*	1	0.01*	1
GM03587P010F11	Gm-c1020-1405	0.00763	Endomembrane System	9	13477085	unnamed protein product [Arabidopsis thaliana]	1.201 (0.505 to 2.948)	0.462	0.934 (0.314 to 2.572)	0.768	0.3 (0.0343 to 0.828)	0.0115	0.0637 (0.01 to 0.691)	0.00377	0.0455 (0.01 to 4.3)	0.134	0.0204 (0.01 to 0.0417)	0.115
GM03589P010F13	Gm-c1020-1424	0.00215	Metabolism - Electron transport	9	4105798	PGPD14 [Petunia x hybrida]	0.855 (0.523 to 2.618)	0.536	1.155 (0.718 to 1.957)	0.537	0.318 (0.01 to 5.548)	0.239	0.129 (0.01 to 0.911)	0.124	0.118 (0.01 to 1.9)	0.015	0.165 (0.0794 to 0.354)	0.000876
GM03609P010G09	Gm-c1020-1867	0.0172	Metabolism - Biosynthesis - Anabolism	2	3695295	nodule-specific glutamine synthetase [Glycine max]	2.844 (0.804 to 21.1)	0.0289	2.966 (0.762 to 38.5)	0.0451	2.513 (1.02 to 6.596)	0.00986	2.342 (0.481 to 20.49)	0.0745	1.1 (0.269 to 4.654)	0.76	0.906 (0.448 to 1.938)	0.557
GM03614P010G14	Gm-r1021-6	0.00207	Metabolism	6	11558244	peroxiredoxin [Phaseolus vulgaris]	6.872 (2.767 to 35.4)	0.000464	9.763 (0.959 to 30.14)	0.000814	22.85 (8.499 to 75.8)	4.59e-06	22.03 (6.503 to 307.4)	0.000297	13.72 (6.33 to 40.4)	4.84e-05	4.027 (1.975 to 14.9)	0.000468
GM03620P010G20	Gm-r1021-20	2.7e-07	unknown [Arabidopsis thaliana]	9	21536686	unknown [Arabidopsis thaliana]	0.431 (0.233 to 1.043)	0.0016	0.257 (0.0871 to 0.476)	0.00085	0.202 (0.0648 to 0.729)	0.00127	0.0812 (0.01 to 0.562)	0.005	0.0294 (0.01 to 0.23)	8.56e-05	0.059 (0.0438 to 0.0746)	4.14e-07
GM03626P010H02	Gm-r1021-38	0.000332	Endomembrane System	8	21280895	unknown protein [Arabidopsis thaliana]	1.627 (0.732 to 3.634)	0.0318	2.121 (0.718 to 10.97)	0.0709	6.684 (0.819 to 62.7)	0.0231	2.752 (0.557 to 35.1)	0.144	0.552 (0.377 to 0.742)	0.00184	0.607 (0.254 to 4.589)	0.195
GM03627P010H03	Gm-r1021-43	0.00152	No hits BlastX below 10-6	9		No hits BlastX below 10-6	0.371 (0.222 to 1.127)	0.00108	0.387 (0.171 to 0.868)	0.0019	0.303 (0.0874 to 0.697)	0.00172	0.288 (0.118 to 0.662)	0.000193	0.0966 (0.0336 to 0.183)	6.7e-06	0.304 (0.136 to 0.822)	0.000606
GM03628P010H04	Gm-r1021-52	8.63e-05	Cell Growth and Maintenance-Transport	4	21536650	sodium-dicarboxylate cotransporter-like [Arabidopsis thaliana]	0.01*	1	0.01*	no replicates	ND	ND	0.0803 (0.01 to 0.415)	0.148	0.183 (0.01 to 0.782)	0.187	1.811 (0.754 to 6.586)	0.0814
GM03629P010H05	Gm-r1021-56	0.0117	Binding	12	3334115	ADP,ATP carrier protein 1, mitochondrial precursor (ADP/ATP translocase 1) (Adenine nucleotide translocator 1) (ANT 1)	9.571 (2.483 to 25.3)	0.00561	30.12 (12.1 to 123.9)	5.62e-06	84.57 (26.15 to 192.3)	6.79e-07	75.52 (17.9 to 212.2)	3.29e-06	48.42 (21 to 137.4)	0.000263	15.57 (4.472 to 127.2)	0.00938
GM03630P010H06	Gm-r1021-57	0.0294	Catalytic activity	6	5929964	malate dehydrogenase [Glycine max]	7.963 (1.86 to 95.2)	0.00339	1.931 (0.01 to 37.3)	0.598	23.12 (3.752 to 111.7)	0.000234	10.29 (1.78 to 104.2)	0.0129	1.828 (0.755 to 13.7)	0.215	4.12 (1.552 to 15.44)	0.00572
GM03631P010H07	Gm-r1021-58	0.00164	No hits BlastX below 10-6	12		No hits BlastX below 10-6	28.59 (7.8 to 77.1)	0.000214	57.98 (11 to 165.4)	6.33e-05	279.2 (180.5 to 410.8)	1.28e-08	93.91 (12.1 to 497.8)	6.35e-05	130.9 (54 to 295.8)	7.22e-05	106.6 (35.69 to 1,130)	0.00989
GM03632P010H08	Gm-r1021-61	6.45e-05	Metabolism Protein	2	30678503	proteasome family protein [Arabidopsis thaliana]	2.081 (1.192 to 4.131)	0.0028	4.614 (0.977 to 46.5)	0.0174	7.5 (1.391 to 75.7)	0.00769	3.806 (0.796 to 120.4)	0.0858	1.009 (0.517 to 1.898)	0.967	0.582 (0.396 to 1.362)	0.00441
GM03647P010H23	Gm-r1021-107	4.91e-06	Binding Nucleic Acids	2	3122785	40S ribosomal protein S14	5.158 (2.365 to 26.01)	0.000454	3.121 (0.337 to 15.91)	0.0373	6.725 (2.126 to 48.27)	0.00227	5.037 (2.557 to 30.91)	0.00119	0.56 (0.218 to 1.285)	0.0208	0.739 (0.331 to 3.16)	0.325
GM03657P010I09	Gm-r1021-142	0.0235	Intracellular	4	25295742	actin depolymerizing factor 5 [imported] - Arabidopsis thaliana	0.786 (0.27 to 3.527)	0.602	0.239 (0.0452 to 0.54)	0.0895	0.273 (0.102 to 0.586)	0.128	2.553 (1.948 to 3.347)	0.179	0.324 (0.134 to 0.679)	0.0354	0.446 (0.0579 to 2.557)	0.0965
GM03658P010I10	Gm-r1021-146	0.000505	No hits BlastX below 10-6	3		No hits BlastX below 10-6	0.269 (0.0279 to 2.395)	0.0269	0.138 (0.01 to 13.5)	0.0386	0.0662 (0.01 to 0.433)	0.00279	0.154 (0.01 to 0.812)	0.0182	0.0437 (0.01 to 0.298)	0.000559	0.767 (0.346 to 2.3)	0.212
GM03661P010I13	Gm-r1021-154	1.77e-05	Metabolism - Biosynthesis - Anabolism	5	51039630	putative chalcone isomerase 4 [Glycine max]	1.907 (0.781 to 5.401)	0.0327	1.875 (0.548 to 7.594)	0.0693	1.308 (0.476 to 4.933)	0.414	0.948 (0.158 to 3.386)	0.888	0.237 (0.141 to 0.516)	0.000117	0.519 (0.246 to 2.06)	0.0546
GM03663P010I15	Gm-r1021-160	0.000462	Plastid - Chloroplast	9	50920903	putative autophagy protein (with alternative splicing) [Oryza sativa (japonica cultivar-group)]	0.619 (0.111 to 2.904)	0.251	0.253 (0.129 to 0.494)	0.288	0.108 (0.0333 to 0.219)	0.0126	0.773	no replicates	0.01*	1	0.268 (0.13 to 0.381)	0.0126
GM03673P010J01	Gm-r1021-193	3.3e-05	No hits BlastX below 10-6	7		No hits BlastX below 10-6	0.462 (0.158 to 1.556)	0.0145	0.209 (0.0676 to 0.739)	0.00157	0.721 (0.37 to 1.752)	0.113	0.183 (0.01 to 0.509)	0.00713	0.0388 (0.01 to 0.229)	4.99e-05	0.861 (0.271 to 3.794)	0.634
GM03675P010J03	Gm-r1021-201	0.00719	Plastid - Chloroplast	2	31712092	unknown protein [Oryza sativa (japonica cultivar-group)]	5.709 (2.013 to 79.08)	0.0305	11.38 (7.4 to 17.5)	0.112	6.478 (1.341 to 20.9)	0.00409	7.368 (1.128 to 42.3)	0.108	0.323 (0.175 to 0.635)	0.0937	0.727 (0.13 to 25.5)	0.687
GM03681P010J09	Gm-r1021-213	0.0023	unknown protein [Oryza sativa (japonica cultivar-group)]	3	53749364	unknown protein [Oryza sativa (japonica cultivar-group)]	0.0327 (0.01 to 0.0776)	0.0306	0.01*	1	0.01*	1	0.061 (0.01 to 0.372)	0.365	0.0279	no replicates	0.36 (0.133 to 0.994)	0.00648
GM03683P010J11	Gm-r1021-229	0.000251	Metabolism	9	19911191	glucosyltransferase like protein [Vigna angularis]	0.975 (0.595 to 3.792)	0.919	1.488 (0.49 to 9.7)	0.399	0.338 (0.01 to 11.9)	0.312	0.221 (0.01 to 2.128)	0.0883	0.0561 (0.01 to 0.424)	0.00856	0.117 (0.0494 to 0.283)	7.77e-05
GM03688P010J16	Gm-r1021-238	0.0236	Metabolism	8	50251919	putative argonaute protein [Oryza sativa (japonica cultivar-group)]	1.982 (0.763 to 4.216)	0.0116	2.552 (0.649 to 19)	0.123	1.868 (0.647 to 16.7)	0.21	1.112 (0.359 to 16.67)	0.86	0.391 (0.0808 to 0.927)	0.0514	0.885 (0.647 to 2.478)	0.537
GM03690P010J18	Gm-r1021-245	0.00308	Endomembrane System	5	62734184	At5g42500 [Oryza sativa (japonica cultivar-group)]	0.968 (0.268 to 2.484)	0.939	1.141 (0.359 to 9.1)	0.803	1.195 (0.443 to 4.689)	0.602	0.188 (0.01 to 1.354)	0.38	0.0447 (0.01 to 4)	0.13	0.0686 (0.0246 to 0.135)	0.00104
GM03691P010J19	Gm-r1021-254	0.00719	Metabolism Nucleic Acid	2	50909007	putative elongation factor 2 [Oryza sativa (japonica cultivar-group)]	1.911 (0.652 to 5.647)	0.0361	1.782 (0.297 to 57.3)	0.343	3.649 (0.724 to 9.018)	0.00332	2.517 (0.953 to 15.83)	0.0265	0.766 (0.258 to 2.372)	0.318	0.974 (0.62 to 2.305)	0.885
GM03693P010J21	Gm-r1021-261	0.00149	Cell Death	2	37987844	DAD1 protein [Arabidopsis thaliana]	3.163 (0.778 to 8.498)	0.00344	4.511 (1.42 to 40.5)	0.0121	5.129 (1.104 to 55.5)	0.0115	4.599 (1.273 to 55.6)	0.0284	0.849 (0.544 to 2.005)	0.514	0.793 (0.371 to 3.881)	0.395
GM03700P010K04	Gm-r1021-285	0.000732	unknown protein [Arabidopsis thaliana]	2	21280889	unknown protein [Arabidopsis thaliana]	2.331 (0.763 to 27.3)	0.0787	2.995 (0.983 to 19.6)	0.016	5.67 (0.805 to 30.3)	0.0112	3.511 (0.56 to 28.1)	0.0308	0.5 (0.323 to 1.276)	0.0503	0.575 (0.302 to 3.017)	0.113
GM03702P010K06	Gm-r1021-290	0.00133	Metabolism - Protein	2	50929611	OSJNBa0018M05.20 [Oryza sativa (japonica cultivar-group)]	1.768 (0.57 to 9.1)	0.344	7.523 (4.853 to 11.7)	0.0155	8.606 (1.387 to 42.6)	0.0636	1.473 (0.815 to 4.28)	0.544	0.569 (0.471 to 0.727)	0.00925	0.865 (0.178 to 22.6)	0.871
GM03703P010K07	Gm-r1021-292	0.00703	No hits BlastX below 10-6	8		No hits BlastX below 10-6	3.632 (0.878 to 19.8)	0.0594	1.866	no replicates	2.767 (0.667 to 11)	0.0573	1.412 (1.019 to 1.995)	0.218	0.128 (0.0492 to 0.219)	0.0501	3.139 (0.919 to 14.08)	0.0102
GM03705P010K09	Gm-r1021-299	0.0408	Mitochondrion	8	5002232	NADPH:quinone oxidoreductase [Arabidopsis thaliana]	1.769 (0.212 to 15.92)	0.291	2.265 (0.593 to 17.2)	0.122	2.526 (0.247 to 23.73)	0.143	2.428 (0.178 to 41)	0.229	0.61 (0.259 to 1.204)	0.232	0.433 (0.097 to 1.736)	0.0411
GM03715P010K19	Gm-r1021-331	0.00494	Metabolism - Biosynthesis - Anabolism	4	16797908	putative acyl-CoA synthetase [Capsicum annuum]	0.27 (0.01 to 1.828)	0.0877	0.356 (0.101 to 0.773)	0.0227	1.366 (0.259 to 19.8)	0.567	1.347 (0.363 to 23.7)	0.602	0.44 (0.343 to 0.76)	0.000185	1.654 (0.77 to 7.557)	0.102
GM03716P010K20	Gm-r1021-332	0.000915	Catalytic Activity	6	4586592	multicatalytic endopeptidase complex [Cicer arietinum]	2.778 (1.054 to 10.14)	0.00994	4.026 (1.045 to 45.2)	0.0514	7.385 (2.778 to 23.43)	0.000193	8.09 (1.89 to 142.4)	0.00373	3.313 (1.525 to 57.9)	0.0263	1.086 (0.476 to 3.176)	0.684
GM03717P010K21	Gm-r1021-335	0.005	Metabolism - Nucleic acid	8	17978592	succinoaminoimidazolecarboximide ribonucleotide synthetase [Vigna unguiculata]	8.034 (1.937 to 49.8)	0.0103	6.159 (2.089 to 21)	0.0416	8.092 (0.646 to 19.6)	0.00989	3.885 (0.672 to 15.6)	0.171	0.411	no replicates	0.154 (0.0716 to 0.394)	0.0647
GM03720P010K24	Gm-r1021-345	0.00711	Metabolism - Protein	6	48209911	putative elongation factor [Solanum demissum]	6.167 (2.642 to 14.47)	5.03e-05	13.22 (3.617 to 174.1)	0.00577	16.92 (2.588 to 277.6)	0.00209	19.1 (4.92 to 264)	0.00116	3.496 (1.188 to 32.9)	0.0327	2.294 (1.184 to 7.687)	0.00875
GM03723P010L03	Gm-r1021-349	0.00574	Catalytic Activity	3	4732123	mitogen-activated protein kinase homologue [Medicago sativa]	0.0795 (0.01 to 0.398)	0.0683	0.01*	1	0.113 (0.01 to 3.5)	0.232	0.0863 (0.01 to 0.745)	0.459	0.0506 (0.01 to 0.32)	0.0249	0.347 (0.0789 to 2.54)	0.0364
GM03726P010L06	Gm-r1021-361	0.00104	Endomembrane System	5	7673359	poly(A)-binding protein [Nicotiana tabacum]	1.637 (0.796 to 6.503)	0.103	0.6 (0.01 to 6.072)	0.511	1.95 (0.598 to 4.145)	0.0188	1.394 (0.244 to 6.533)	0.368	0.187 (0.01 to 0.516)	0.0194	0.534 (0.363 to 1.327)	0.00663
GM03728P010L08	Gm-r1021-369	0.0379	Metabolism	6	22137322	AT3g29575/MWE13_2 [Arabidopsis thaliana]	0.531 (0.133 to 19.9)	0.448	3.666 (1.333 to 18.2)	0.25	5.424 (1.559 to 28.5)	0.0115	6.426 (1.095 to 50)	0.0167	2.288 (1.417 to 6.45)	0.0412	1.107 (0.617 to 1.97)	0.543
GM03729P010L09	Gm-r1021-378	0.00248	Metabolism - Protein	6	9294054	unnamed protein product [Arabidopsis thaliana]	5.768 (0.686 to 19.4)	0.0108	9.355 (3.211 to 28.5)	0.00866	13.18 (2.056 to 55.9)	0.00106	11.69 (2.119 to 66.9)	0.00491	2.946 (1.217 to 21.5)	0.114	0.988 (0.453 to 4.754)	0.969
GM03733P010L13	Gm-r1021-391	0.00073	Metabolism - Protein - Biosynthesis	8	21593767	60S ribosomal protein L13a [Arabidopsis thaliana]	4.754 (1.575 to 36.7)	0.00277	4.435 (0.827 to 27.1)	0.0426	6.533 (0.943 to 93.3)	0.0163	3.344 (0.929 to 81.9)	0.0474	0.415 (0.0302 to 2.546)	0.119	0.524 (0.142 to 2.712)	0.0749
GM03735P010L15	Gm-r1021-404	0.000692	Metabolism - Protein - Biosynthesis	6	19539	ribosomal protein YL16 [Mesembryanthemum crystallinum]	6.645 (2.539 to 33.32)	0.000334	13.23 (1.888 to 154.8)	0.00149	27.97 (5.114 to 153.5)	0.000345	15.59 (3.593 to 204.5)	0.000783	2.495 (1.032 to 8.773)	0.00794	1.672 (0.698 to 12.91)	0.163
GM03737P010L17	Gm-r1021-406	0.000406	Metabolism - Protein	6	48209911	putative elongation factor [Solanum demissum]	7.028 (3.513 to 15.36)	1.08e-05	10.27 (2.158 to 73.2)	0.000538	12.93 (3.706 to 37.46)	7.06e-05	12.58 (4.428 to 142.5)	0.000408	2.919 (0.884 to 16.7)	0.0116	1.906 (1.19 to 7.939)	0.0218
GM03739P010L19	Gm-r1021-414	4.53e-05	Metabolism	2	23397065	putative cytoplasmic ribosomal protein S15a [Arabidopsis thaliana]	4.325 (1.189 to 10.77)	0.00116	7.748 (1.234 to 116.1)	0.00757	12.64 (2.93 to 54.07)	0.000511	6.819 (2.95 to 13.43)	3.35e-05	1.515 (0.521 to 4.94)	0.24	1.023 (0.502 to 3.312)	0.918
GM03741P010L21	Gm-r1021-417	1.78e-06	Metabolism Nucleic Acid ribosomal	2	2444420	ribosome-associated protein p40 [Glycine max]	3.462 (1.668 to 8.944)	0.000833	3.162 (1.117 to 11.58)	0.0105	4.619 (1.112 to 13.29)	0.00213	3.896 (1.388 to 12.15)	0.00263	0.696 (0.297 to 1.333)	0.0448	0.432 (0.186 to 1.493)	0.00595
GM03742P010L22	Gm-r1021-418	0.00461	Endomembrane System	2	37694426	formin-like protein AtFH6 [Arabidopsis thaliana]	12.25 (10.8 to 13.9)	0.032	18.77 (14.5 to 24.3)	0.0559	33	no replicates	5.689 (2.24 to 14)	0.0815	1.045 (0.927 to 1.178)	0.776	2.236 (0.438 to 16)	0.524
GM03745P010M01	Gm-r1021-424	0.00393	Metabolism - Amino acid	8	8439547	threonine synthase [Solanum tuberosum]	2.583 (0.839 to 44.5)	0.112	3.225 (0.672 to 37.8)	0.0867	7.977 (1.538 to 52.4)	0.00215	6.101 (0.831 to 54.8)	0.171	0.265 (0.0238 to 0.971)	0.0944	0.58 (0.271 to 1.96)	0.118
GM03747P010M03	Gm-r1021-430	0.00305	Mitochondrion	1	21592337	unknown [Arabidopsis thaliana]	13.38 (7.115 to 20.9)	0.0153	27.1	no replicates	12.18 (2.648 to 35.3)	0.0045	0.877	no replicates	1.587 (1.564 to 1.61)	0.0202	2.15 (0.754 to 6.842)	0.0221
GM03750P010M06	Gm-r1021-435	0.0189	Catalytic Activity	3	2580584	7-O-methyltransferase [Medicago sativa]	0.77 (0.252 to 3.839)	0.655	0.0154 (0.01 to 0.0238)	0.066	0.354	no replicates	0.613 (0.601 to 0.626)	0.0268	0.01*	no replicates	0.441 (0.236 to 2.787)	0.275
GM03751P010M07	Gm-r1021-436	0.00368	Binding-Nucleic acid-DNA-transcription factor activity	5	50929447	OSJNBa0087O24.9 [Oryza sativa (japonica cultivar-group)]	1.842 (0.426 to 18.85)	0.206	1.643 (0.951 to 3.31)	0.0374	2.023 (0.601 to 19.8)	0.223	2.274 (0.11 to 18.3)	0.313	0.166 (0.01 to 0.489)	0.152	0.31 (0.186 to 1.226)	0.00229
GM03758P010M14	Gm-r1021-473	5.66e-05	Binding Nucleic Acids	2	33590374	40S ribosomal protein S25 [Glycine max]	2.211 (0.753 to 7.828)	0.0128	2.864 (0.589 to 18.72)	0.0173	4.286 (0.933 to 28.04)	0.0174	3.829 (1.617 to 10.76)	0.00148	0.762 (0.359 to 1.429)	0.125	0.413 (0.137 to 2.455)	0.0208
GM03759P010M15	Gm-r1021-475	0.0241	Plastid - Chloroplast	6	4321188	low molecular weight heat-shock protein [Corylus avellana]	0.591 (0.01 to 2.571)	0.416	2.086 (0.496 to 11.24)	0.0724	2.514 (0.562 to 32.2)	0.114	2.265 (0.451 to 3.724)	0.0552	0.816 (0.51 to 1.32)	0.179	1.935 (0.576 to 8.997)	0.0693
GM03763P010M19	Gm-r1021-507	0.00408	Endomembrane System	2	11131745	Calreticulin precursor	6.707 (1.743 to 60)	0.0121	9.171 (3.42 to 31.9)	0.00433	8.909 (2.135 to 42)	0.00529	13.18 (2.647 to 56.2)	0.00808	1.408 (0.457 to 8.2)	0.558	0.942 (0.217 to 5.407)	0.862
GM03767P010M23	Gm-r1021-516	0.0265	Photosynthesis	6	2695711	cytochome b5 [Olea europaea]	0.559 (0.0233 to 15.35)	0.604	2.166 (0.323 to 9.294)	0.424	8.703 (0.853 to 66.8)	0.0417	6.332 (1.538 to 57.2)	0.00899	2.912 (1.176 to 28.4)	0.143	0.682 (0.318 to 1.687)	0.203
GM03769P010N01	Gm-r1021-519	0.00201	Putative Protein	4	6714446	putative protein phosphatase-2C [Arabidopsis thaliana]	0.703 (0.391 to 1.356)	0.154	0.257 (0.0299 to 0.696)	0.0763	0.106 (0.01 to 0.291)	0.00659	1.715 (0.46 to 8.467)	0.45	2.201 (1 to 6.882)	0.032	2.262 (0.746 to 4.462)	0.0168
GM03771P010N03	Gm-r1021-522	0.00011	Metabolism - Protein - Biosynthesis	2	21553799	ribosomal protein S20-like protein [Arabidopsis thaliana]	3.637 (2.047 to 7.124)	0.000144	4.514 (1.71 to 11.48)	0.000229	6.8 (1.601 to 30.58)	0.00678	7.196 (2.229 to 156.2)	0.00605	1.226 (0.586 to 4.306)	0.441	0.65 (0.222 to 2.928)	0.144
GM03772P010N04	Gm-r1021-523	0.000328	Catalytic Activity	9	31433671	putative cinnamoyl-CoA reductase [Oryza sativa (japonica cultivar-group)]	0.726 (0.308 to 1.206)	0.0889	0.244 (0.01 to 2.131)	0.0499	0.484 (0.154 to 11.8)	0.182	0.153 (0.01 to 0.483)	0.00919	0.0666 (0.01 to 0.28)	0.00196	0.151 (0.0697 to 0.578)	5.89e-05
GM03776P010N08	Gm-r1021-532	0.00639	Cell Growth and Maintenance-Transport	6	20466151	transport inhibitor response 1, putative [Arabidopsis thaliana]	8.034 (0.963 to 62.11)	0.0162	1.583 (0.01 to 19.9)	0.662	7.187 (1.874 to 30.5)	0.00351	5.117 (1.289 to 22.4)	0.0465	1.078 (0.719 to 1.568)	0.681	2.476 (1.594 to 10.16)	0.00479
GM03784P010N16	Gm-r1021-555	0.00536	Metabolism	3	25141205	At4g31450/F3L17_20 [Arabidopsis thaliana]	0.196 (0.01 to 2.717)	0.0547	0.021 (0.01 to 0.0929)	0.0351	0.0263 (0.01 to 0.189)	0.0134	0.0391 (0.01 to 0.448)	0.0184	0.0143 (0.01 to 0.0204)	0.0534	0.689 (0.343 to 4.917)	0.412
GM03785P010N17	Gm-r1021-556	0.00368	Endomembrane System	9	50428634	putative HIPL1 protein [Oryza sativa (japonica cultivar-group)]	0.774 (0.364 to 1.912)	0.296	1.169 (0.149 to 11.5)	0.769	0.727 (0.133 to 4.69)	0.544	0.256 (0.01 to 1.233)	0.18	0.0736 (0.01 to 0.216)	0.0358	0.145 (0.0783 to 0.408)	0.000166
GM03787P010N19	Gm-r1021-573	0.00889	Metabolism - Nucleic acid-transcription	3	55769759	transcriptional co-repressor -like [Oryza sativa (japonica cultivar-group)]	0.208 (0.01 to 1.735)	0.135	0.27 (0.0171 to 1.067)	0.264	0.115 (0.01 to 0.621)	0.0891	0.375 (0.374 to 0.375)	0.000846	0.272 (0.25 to 0.295)	0.00135	0.532 (0.247 to 1.212)	0.0285
GM03793P010O01	Gm-r1021-596	0.0039	Metabolism - Carbohydrate Metabolism	9	1806117	L-lactate dehydrogenase [Lycopersicon esculentum]	0.429 (0.0943 to 1.038)	0.017	0.51 (0.262 to 1)	0.00295	0.532 (0.0843 to 2.825)	0.231	0.13 (0.01 to 0.455)	0.0013	0.114 (0.0109 to 0.342)	0.000946	0.111 (0.0282 to 0.681)	0.00161
GM03794P010O02	Gm-r1021-597	4.62e-05	Ribosome	2	50944205	60S ribosomal protein L7A [Oryza sativa (japonica cultivar-group)]	4.544 (1.951 to 10.88)	0.000105	4.994 (1.1 to 12.21)	0.00102	10.4 (1.882 to 47.12)	0.0014	6.306 (2.135 to 103.6)	0.00482	1.058 (0.369 to 2.127)	0.782	0.989 (0.449 to 3.709)	0.966
GM03796P010O04	Gm-r1021-601	0.000839	unnamed protein product [Arabidopsis thaliana]	8	8843769	unnamed protein product [Arabidopsis thaliana]	2.13 (1.096 to 6.775)	0.00991	1.623 (0.547 to 6.259)	0.167	2.807 (0.36 to 24.8)	0.1	1.887 (0.01 to 38.7)	0.488	0.561 (0.301 to 0.902)	0.0223	0.424 (0.238 to 1.703)	0.0134
GM03801P010O09	Gm-r1021-610	1.29e-07	Mitochondrion	4	42572749	F-box family protein / lectin-related [Arabidopsis thaliana]	0.01*	1	ND	ND	ND	ND	0.01*	no replicates	0.302	no replicates	0.402 (0.317 to 0.525)	0.000161
GM03803P010O11	Gm-r1021-613	0.000184	Binding-Nucleic acid-DNA-transcription factor activity	6	6573771	F28K19.29 [Arabidopsis thaliana]	4.584 (2.039 to 17.36)	0.000662	10.69 (0.931 to 84.22)	0.00184	7.677 (2.062 to 96.6)	0.00349	6.156 (1.527 to 102.4)	0.00445	1.508 (0.753 to 2.709)	0.0285	5.845 (3.623 to 17.49)	2.31e-05
GM03804P010O12	Gm-r1021-614	0.00729	Catalytic Activity	2	2511590	multicatalytic endopeptidase complex, proteasome component, beta subunit [Arabidopsis thaliana]	3.514 (1.371 to 56.13)	0.019	3.767 (0.214 to 91)	0.118	7.726 (0.745 to 153.6)	0.0157	5.72 (1.686 to 143.1)	0.015	0.875 (0.158 to 1.515)	0.668	0.781 (0.354 to 3.44)	0.443
GM03808P010O16	Gm-r1021-627	0.00262	Putative Protein	6	21281191	putative sphingosine-1-phosphate lyase [Arabidopsis thaliana]	4.036 (1.203 to 13.1)	0.0132	16.5 (9.3 to 28.8)	0.00121	9.25 (2.229 to 26.7)	0.00291	6.174 (1.566 to 30.3)	0.0241	1.842 (0.947 to 2.95)	0.0901	5.115 (2.064 to 47.74)	0.00613
GM03811P010O19	Gm-r1021-633	0.0286	Cell growth/maintenance-Transport	8	7643794	ADP-ribosylation factor [Capsicum annuum]	1.004 (0.469 to 1.517)	0.979	1.2 (0.516 to 3.33)	0.499	1.378 (0.572 to 3.69)	0.264	1.686 (0.771 to 7.265)	0.108	0.68 (0.455 to 1.342)	0.0223	0.58 (0.283 to 1.926)	0.0341
GM03812P010O20	Gm-r1021-635	7.83e-07	Metabolism - Biosynthesis - Anabolism	9	20975618	fructokinase-like protein [Cicer arietinum]	0.618 (0.151 to 3.228)	0.204	0.379 (0.127 to 1.185)	0.0422	0.326 (0.0226 to 1.515)	0.0428	0.252 (0.0765 to 0.607)	0.00142	0.0371 (0.01 to 0.0806)	8.1e-05	0.0425 (0.0333 to 0.0619)	6.55e-10
GM03817P010P01	Gm-r1021-646	0.0114	Secondary Metabolism	8	30524687	salt tolerance protein 4 [Beta vulgaris]	1.819 (0.921 to 4.13)	0.0143	1.844 (0.808 to 4.242)	0.0212	3.234 (0.488 to 74.2)	0.138	1.385 (0.676 to 5.685)	0.322	0.185 (0.01 to 0.704)	0.0234	0.696 (0.159 to 2.665)	0.268
GM03819P010P03	Gm-r1021-650	0.0223	Metabolism	7	7242813	germin-like protein [Phaseolus vulgaris]	0.488 (0.219 to 1.333)	0.309	0.257 (0.237 to 0.278)	0.0371	1.307	no replicates	0.659	no replicates	0.0579 (0.0472 to 0.071)	0.0457	0.499 (0.0983 to 2.33)	0.139
GM03821P010P05	Gm-r1021-658	0.00231	hypothetical protein [Cicer arietinum]	3	3928150	hypothetical protein [Cicer arietinum]	0.989 (0.659 to 2.589)	0.942	0.544 (0.29 to 0.923)	0.00656	0.512 (0.221 to 1.179)	0.0291	0.426 (0.0114 to 5.6)	0.204	0.452 (0.189 to 1.321)	0.0162	1.959 (1.21 to 9.107)	0.0227
GM03823P010P07	Gm-r1021-661	4.27e-05	Metabolism - Electron transport	5	51090950	putative multiple stress-responsive zinc-finger protein [Oryza sativa (japonica cultivar-group)]	1.075 (0.595 to 1.932)	0.574	0.873 (0.333 to 1.54)	0.535	1.015 (0.365 to 2.059)	0.951	0.903 (0.242 to 3.31)	0.705	0.225 (0.0915 to 0.432)	0.000227	0.362 (0.165 to 0.875)	0.000845
GM03829P010P13	Gm-r1021-676	4.11e-05	Membrane	3	50917865	putative exostoses [Oryza sativa]	0.169 (0.01 to 1.477)	0.0191	0.062 (0.01 to 0.265)	0.00176	0.136 (0.01 to 5.5)	0.0364	0.038 (0.01 to 0.214)	0.000368	0.0138 (0.01 to 0.0279)	2.39e-06	0.222 (0.0447 to 0.927)	0.00228
GM03836P010P20	Gm-r1021-693	0.00731	Metabolism - Nucleic acid	6	224293	histone H4	1.073 (0.253 to 5.25)	0.907	7.9	no replicates	9.034 (1.961 to 75.1)	0.00327	11.33 (1.585 to 42.6)	0.00243	1.515 (1.162 to 2.101)	0.0623	1.612 (0.733 to 4.084)	0.0662
GM03839P010P23	Gm-r1021-697	0.000577	No hits BlastX below 10-6	8		No hits BlastX below 10-6	3.29 (0.917 to 10.7)	0.168	6.399 (4 to 8.4)	0.0158	2.784 (0.544 to 12.5)	0.376	1.571 (0.589 to 22.3)	0.645	0.354 (0.29 to 0.428)	0.0116	0.79 (0.172 to 5.358)	0.588
GM03840P010P24	Gm-r1021-708	1.66e-05	Metabolism - Protein - Biosynthesis	2	2982318	probable 60S ribosomal protein L15 [Picea mariana]	4.59 (2.463 to 13.11)	0.000215	5.748 (2.265 to 27.87)	0.000858	12.23 (1.619 to 472.9)	0.0103	8.606 (3.296 to 49.91)	0.000633	1.026 (0.362 to 2.487)	0.905	0.843 (0.565 to 4.099)	0.48
GM03850P011A10	Gm-r1021-739	0.000682	Binding-Nucleic acid-DNA-transcription factor activity	6	33945882	transcription factor homolog BTF3-like protein [Lotus corniculatus var. japonicus]	3.319 (1.226 to 19.21)	0.0068	6.987 (2.069 to 104.3)	0.00437	10.87 (3.684 to 50.68)	0.000346	6.032 (2.938 to 14.6)	0.000279	2.152 (1.231 to 3.806)	0.000506	1.519 (0.648 to 4.947)	0.0802
GM03856P011A16	Gm-r1021-754	0.016	Endomembrane System	9	20147510	chalcone reductase [Pueraria montana var. lobata]	0.725 (0.38 to 2.646)	0.203	0.271 (0.01 to 2.957)	0.162	0.828 (0.404 to 1.745)	0.468	0.238 (0.01 to 1.268)	0.0903	0.0896 (0.01 to 0.436)	0.0195	0.168 (0.096 to 1.289)	0.00214
GM03865P011B01	Gm-r1021-779	0.00275	Metabolism	3	4033365	ATP sulfurylase [Brassica juncea]	0.788 (0.438 to 1.603)	0.438	0.11 (0.01 to 0.627)	0.0353	0.0385 (0.01 to 0.107)	0.0436	0.0496 (0.01 to 0.175)	0.0102	0.0885 (0.01 to 0.273)	0.0522	1.954 (0.961 to 7.52)	0.0462
GM03866P011B02	Gm-r1021-781	3.3e-05	Physiological process - Response to stress	9	52077479	putative ER6 protein [Oryza sativa (japonica cultivar-group)]	1.338 (0.406 to 6.104)	0.311	0.483 (0.0529 to 1.611)	0.112	0.454 (0.124 to 1.592)	0.0508	0.259 (0.126 to 0.443)	0.000126	0.039 (0.01 to 0.155)	0.000111	0.249 (0.138 to 0.838)	0.000221
GM03867P011B03	Gm-r1021-783	5.26e-05	unknown [Arabidopsis thaliana]	8	21554675	unknown [Arabidopsis thaliana]	0.969 (0.329 to 2.736)	0.912	1.728 (0.981 to 4.714)	0.112	1.774 (0.286 to 16.7)	0.303	2.032 (0.53 to 22.6)	0.189	0.29 (0.153 to 0.463)	4.62e-05	1.505 (0.586 to 5.7)	0.135
GM03868P011B04	Gm-r1021-788	6.36e-05	Plastid - Chloroplast	8	50945703	putative RNA binding protein [Oryza sativa (japonica cultivar-group)]	2.518 (0.6 to 29.5)	0.0746	4.305 (0.736 to 16.4)	0.0201	2.596 (0.124 to 23.6)	0.248	2.045 (0.793 to 18.3)	0.119	0.153 (0.01 to 0.577)	0.0581	0.276 (0.171 to 0.383)	8.72e-05
GM03871P011B07	Gm-r1021-798	0.0179	No hits BlastX below 10-6	10		No hits BlastX below 10-6	1.212 (0.914 to 1.608)	0.62	ND	ND	7.653 (1.581 to 22.1)	0.00929	11.08 (4.381 to 26.4)	0.012	1.162	no replicates	ND	ND
GM03877P011B13	Gm-r1021-818	0.00293	Unknown protein [Oryza sativa]	2	50920391	Unknown protein [Oryza sativa]	5.672 (1.42 to 11.22)	0.00092	6.558 (1.885 to 75.1)	0.00522	10.79 (1.141 to 88.8)	0.00578	6.937 (1.69 to 33.7)	0.015	1.088 (0.476 to 8.9)	0.855	0.926 (0.553 to 4.147)	0.813
GM03884P011B20	Gm-r1021-834	0.000127	Metabolism Nucleic Acid ribosomal	2	44662864	ribosomal protein S6 [Glycine max]	4.49 (1.144 to 12.66)	0.00216	7.576 (1.419 to 110.2)	0.00355	8.801 (0.518 to 197.8)	0.0107	6.165 (1.739 to 24.15)	0.00129	1.84 (0.554 to 12.42)	0.12	0.825 (0.469 to 1.965)	0.333
GM03887P011B23	Gm-r1021-838	3.13e-05	Metabolism Nucleic Acid	6	7671468	RNA binding protein-like [Arabidopsis thaliana]	2.393 (0.251 to 35)	0.606	22.48 (17.7 to 26.3)	0.00152	12.38 (2.69 to 23.2)	0.00321	14.44 (3.337 to 39.4)	0.00197	2.436 (1.944 to 3.231)	0.0036	2.953 (1.568 to 6.627)	0.00716
GM03888P011B24	Gm-r1021-839	2.84e-05	hypothetical protein [Arabidopsis thaliana]	8	7269045	hypothetical protein [Arabidopsis thaliana]	6.682 (1.833 to 44.8)	0.0301	13.96 (8.6 to 22.7)	0.00015	7.855 (7.435 to 8.3)	0.017	7.223 (0.466 to 31.7)	0.0318	0.245	no replicates	0.221 (0.192 to 0.256)	0.0604
GM03890P011C02	Gm-r1021-850	0.023	Catalytic Activity	9	2970447	aspartokinase-homoserine dehydrogenase [Glycine max]	0.355 (0.128 to 0.787)	0.00375	0.314 (0.01 to 1.029)	0.104	1.255 (0.186 to 8.472)	0.654	0.767 (0.217 to 6.185)	0.569	0.215 (0.103 to 0.36)	0.000493	0.151 (0.0621 to 0.666)	0.00261
GM03891P011C03	Gm-r1021-860	3.68e-07	Metabolism - Protein - Biosynthesis	2	7959355	60S ribosomal protein L27a [Panax ginseng]	3.02 (2.096 to 7.524)	0.00019	2.427 (0.506 to 6.394)	0.0355	6.844 (2.472 to 16.37)	6.18e-05	4.042 (2.053 to 11.32)	0.000928	0.59 (0.309 to 1.239)	0.011	0.864 (0.371 to 3.752)	0.578
GM03893P011C05	Gm-r1021-882	0.00102	Catalytic Activity	4	32364482	AKIN gamma [Medicago truncatula]	0.119 (0.01 to 0.492)	0.017	0.143 (0.01 to 0.633)	0.0197	0.227 (0.086 to 0.746)	0.00198	0.275 (0.0628 to 0.841)	0.00742	0.316 (0.01 to 1.423)	0.0759	1.368 (0.731 to 5.556)	0.198
GM03895P011C07	Gm-r1021-893	0.0477	Plastid - Chloroplast	1	60657592	secondary cell wall-related glycosyltransferase family 8 [Populus tremula x Populus tremuloides]	14.5	no replicates	ND	ND	14.55 (10.94 to 24.9)	0.00994	2.328 (1.306 to 6.4)	0.238	ND	ND	3.256 (1.593 to 52)	0.0871
GM03896P011C08	Gm-r1021-896	1.06e-05	No hits BlastX below 10-6	8		No hits BlastX below 10-6	2.628 (1.192 to 6.585)	0.00168	1.066 (0.01 to 12.5)	0.949	4.938 (0.69 to 26.1)	0.0114	2.927 (0.38 to 33.9)	0.134	0.139 (0.01 to 0.387)	0.0414	0.427 (0.303 to 0.509)	0.000121
GM03900P011C12	Gm-r1021-917	0.00928	Metabolism- Catabolism	7	28207683	Erwinia induced protein 1 [Solanum tuberosum]	1.193 (0.482 to 6.556)	0.615	0.822 (0.42 to 2.087)	0.416	0.722 (0.152 to 10.2)	0.56	0.323 (0.158 to 0.71)	0.00171	0.102 (0.01 to 0.235)	0.0178	1.106 (0.283 to 6.32)	0.795
GM03902P011C14	Gm-r1021-921	0.000161	Putative Protein	8	42820450	putative Snf7-like protein [Arabidopsis thaliana]	1.174 (0.308 to 4.679)	0.612	1.359 (0.602 to 2.133)	0.164	1.824 (0.405 to 16.8)	0.231	1.028 (0.323 to 13.46)	0.954	0.338 (0.25 to 0.466)	0.000857	0.973 (0.527 to 5.406)	0.919
GM03903P011C15	Gm-r1021-924	0.0488	Catalytic Activity	1	6573301	peroxidase 4 precursor [Phaseolus vulgaris]	1.34 (0.365 to 3.011)	0.412	2.846 (0.407 to 18.8)	0.0946	2.614 (0.785 to 9.028)	0.0336	1.781 (0.775 to 2.747)	0.026	0.592 (0.01 to 2.881)	0.57	5.422 (1.977 to 24.21)	0.000471
GM03904P011C16	Gm-r1021-926	0.0438	unknown protein [Arabidopsis thaliana]	6	30793811	unknown protein [Arabidopsis thaliana]	3.213 (1.722 to 5.817)	0.00957	6.911 (1.415 to 36.8)	0.013	16.35 (2.585 to 82.4)	0.000149	11.01 (4.316 to 47.2)	0.000795	5.819 (1.48 to 39.4)	0.0631	2.906 (1.104 to 37.89)	0.058
GM03906P011C18	Gm-r1021-938	0.0157	Unknown protein [Arabidopsis thaliana]	6	6730712	Unknown protein [Arabidopsis thaliana]	2.097 (1.131 to 4.273)	0.00556	6.046 (0.831 to 36.6)	0.0152	10.03 (0.958 to 43.5)	0.00314	6.085 (1.183 to 38.2)	0.00623	1.473 (0.818 to 3.412)	0.0906	2.169 (1.071 to 8.893)	0.0301
GM03907P011C19	Gm-r1021-941	2.95e-06	No hits BlastX below 10-6	8		No hits BlastX below 10-6	1.913 (0.927 to 4.309)	0.0183	2.192 (0.602 to 26.7)	0.114	2.742 (0.732 to 8.559)	0.0143	2.71 (1.068 to 20.52)	0.019	0.471 (0.312 to 0.767)	0.00379	0.29 (0.115 to 0.714)	0.000267
GM03909P011C21	Gm-r1021-954	0.00262	No hits BlastX below 10-6	5		No hits BlastX below 10-6	1.679 (0.654 to 8.145)	0.179	2.378 (1.045 to 15.3)	0.0412	0.863 (0.368 to 2.825)	0.631	1.133 (0.357 to 6.314)	0.775	0.0889 (0.01 to 0.697)	0.0204	0.318 (0.175 to 1.776)	0.00835
GM03910P011C22	Gm-r1021-956	0.0217	Catalytic Activity	2	42568023	acyl-activating enzyme 17 (AAE17) [Arabidopsis thaliana]	1.51 (0.709 to 3.614)	0.0778	2.621 (1.144 to 6.865)	0.0068	2.674 (1.018 to 17.54)	0.0334	2.095 (0.688 to 70.9)	0.2	0.923 (0.498 to 1.385)	0.618	1.065 (0.553 to 2.341)	0.712
GM03915P011D03	Gm-r1021-967	0.0226	Metabolism - Electron transport	12	21553486	putative beta-alanine-pyruvate aminotransferase [Arabidopsis thaliana]	16.49 (12 to 21.3)	0.000166	28.43 (9 to 47.3)	4.33e-05	44.92 (6.061 to 168.5)	9.47e-05	32.6 (11.2 to 62.4)	6.65e-07	61.53 (23.9 to 209.4)	6.79e-05	46.36 (7.666 to 743.7)	0.00907
GM03916P011D04	Gm-r1021-969	2.64e-05	Plastid - Chloroplast	4	1684851	DnaJ-like protein [Phaseolus vulgaris]	0.107 (0.01 to 0.272)	0.00235	0.0342 (0.01 to 0.553)	0.000449	0.0857 (0.01 to 2)	0.00605	0.0736 (0.01 to 0.559)	0.00098	0.392 (0.171 to 0.839)	0.002	1.457 (0.67 to 7.438)	0.202
GM03918P011D06	Gm-r1021-977	0.0361	No hits BlastX below 10-6	7		No hits BlastX below 10-6	0.451 (0.206 to 0.619)	0.0559	0.93	no replicates	2.428 (1.842 to 3.2)	0.192	0.389 (0.144 to 0.902)	0.0383	0.333 (0.189 to 0.661)	0.0951	0.665 (0.394 to 2.654)	0.224
GM03919P011D07	Gm-r1021-980	0.00117	Metabolism - Protein - Biosynthesis	6	59803026	60S ribosomal protein L40 (CEP52)	11.11 (1.714 to 87.1)	0.000732	12.92 (0.719 to 89.43)	0.00459	32.69 (3.391 to 295.3)	0.00109	18.31 (5.604 to 188.6)	0.00101	4.055 (1.086 to 35.6)	0.0318	1.823 (0.772 to 7.545)	0.0454
GM03921P011D09	Gm-r1021-988	0.00948	Catalytic Activity	10	2688828	ethylene-forming-enzyme-like dioxygenase [Prunus armeniaca]	1.146 (0.525 to 4.619)	0.864	ND	ND	5.623 (5.162 to 6.125)	0.0315	1.102 (0.789 to 1.539)	0.82	0.932 (0.876 to 0.992)	0.463	1.519 (0.196 to 11.8)	0.872
GM03924P011D12	Gm-r1021-991	0.0474	Metabolism	5	31432120	putative polyprotein [Oryza sativa (japonica cultivar-group)]	1.064 (0.345 to 4.317)	0.816	0.881 (0.432 to 2.008)	0.507	1.203 (0.291 to 10.01)	0.656	0.669 (0.254 to 2.84)	0.221	0.335 (0.0885 to 0.656)	0.00315	0.613 (0.395 to 1.438)	0.00907
GM03926P011D14	Gm-r1021-1007	0.0225	Metabolism	6	45862322	CDC48-interacting UBX-domain protein [Arabidopsis thaliana]	5.12 (1.671 to 21)	0.0306	1.136 (0.521 to 2.48)	0.897	18.62 (10.8 to 27.4)	0.00905	3.354 (0.917 to 16.5)	0.108	1.285 (0.258 to 8)	0.67	1.369 (0.446 to 9.647)	0.506
GM03929P011D17	Gm-r1021-1012	1.79e-06	unknown [Arabidopsis thaliana]	9	21593498	unknown [Arabidopsis thaliana]	0.357 (0.18 to 1.347)	0.00244	0.136 (0.0424 to 0.412)	0.000189	0.0539 (0.01 to 0.111)	2.05e-05	0.0295 (0.01 to 0.125)	7.08e-06	0.0244 (0.01 to 3.4)	0.00125	0.0192 (0.01 to 0.0473)	3.5e-06
GM03932P011D20	Gm-r1021-1017	0.0066	Endomembrane System	12	2511693	cysteine proteinase precursor [Phaseolus vulgaris]	10.64 (2.466 to 84.5)	0.000746	20.64 (4.544 to 65.89)	6.46e-05	51.09 (9.246 to 208.6)	2.09e-05	84.05 (17.07 to 620.8)	6.77e-05	63.02 (23.72 to 310.6)	1.05e-05	89.68 (37.67 to 371.2)	6.19e-07
GM03933P011D21	Gm-r1021-1025	7.03e-06	Metabolism - Protein - Biosynthesis	2	19539	ribosomal protein YL16 [Mesembryanthemum crystallinum]	2.862 (1.305 to 8.883)	0.00337	6.226 (1.016 to 39.44)	0.00464	7.077 (2.806 to 12.51)	5.92e-05	4.52 (2.655 to 15.72)	0.000951	1.116 (0.678 to 1.709)	0.42	0.961 (0.616 to 3)	0.841
GM03934P011D22	Gm-r1021-1028	0.0187	Plastid - Chloroplast	6	35187431	fiber protein Fb4 [Gossypium barbadense]	13.87 (2.723 to 42.9)	0.00125	59.07 (44 to 96.6)	0.00366	61.27 (14.15 to 174)	1.66e-06	30.71 (6.536 to 111)	0.000231	14.15 (6.556 to 41.5)	8.18e-06	7.202 (2.411 to 57.7)	0.198
GM03936P011D24	Gm-r1021-1032	0.00237	Metabolism - Protein - Biosynthesis	6	47824936	Ribosomal protein L34e [Solanum demissum]	3.241 (1.401 to 5.459)	0.000366	2.439 (0.342 to 9.291)	0.0462	6.746 (2.368 to 47.99)	0.00213	5.496 (1.144 to 29.41)	0.00314	1.585 (0.668 to 3.347)	0.0781	1.172 (0.568 to 3.069)	0.415
GM03937P011E01	Gm-r1021-1033	4.03e-05	Metabolism Protein	2	6561948	alpha NAC-like protein [Arabidopsis thaliana]	2.494 (0.955 to 6.909)	0.00433	3.275 (1.569 to 8.569)	0.000652	5.591 (1.313 to 71.4)	0.00958	3.249 (1.507 to 16.15)	0.00273	1.078 (0.724 to 1.695)	0.509	0.716 (0.382 to 2.021)	0.095
GM03939P011E03	Gm-r1021-1039	2.15e-05	Metabolism - Carbohydrate Metabolism	9	2688822	pyrophosphate-dependent phosphofructo-1-kinase [Prunus armeniaca]	0.398 (0.142 to 1.315)	0.00592	0.102 (0.01 to 0.43)	0.00161	0.11 (0.0366 to 0.262)	6.66e-05	0.0439 (0.01 to 0.133)	5.1e-05	0.033 (0.01 to 0.075)	5.43e-06	0.0292 (0.0106 to 0.0968)	6.94e-05
GM03945P011E09	Gm-r1021-1057	0.000833	Metabolism - Protein	5	18399933	ubiquitin family protein [Arabidopsis thaliana]	1.037 (0.324 to 4.817)	0.918	1.539 (0.307 to 52.5)	0.582	2.599 (0.609 to 43.33)	0.168	1.145 (0.397 to 4.691)	0.676	0.305 (0.087 to 1.512)	0.0188	0.211 (0.106 to 0.488)	9.23e-05
GM03947P011E11	Gm-r1021-1063	1.87e-05	Metabolism - Biosynthesis - Anabolism	3	28058728	expressed protein [Arabidopsis thaliana]	0.0184 (0.01 to 0.114)	0.0072	0.01*	1	0.0358 (0.01 to 0.46)	0.121	0.0185 (0.01 to 0.214)	0.00286	0.0731 (0.01 to 0.187)	0.00685	0.385 (0.143 to 0.792)	0.00406
GM03949P011E13	Gm-r1021-1072	0.018	Mitochondrion	6	320585	polygalacturonase (EC 3.2.1.15) 1 beta chain precursor - tomato	25.88 (18.5 to 36.2)	0.0654	14.38 (12.6 to 16)	0.000692	52.6 (27.4 to 151.8)	2.7e-06	31.02 (5.969 to 104.8)	0.000913	38.59 (12.23 to 92.6)	0.000731	4.091 (1.127 to 57.11)	0.0559
GM03961P011F01	Gm-r1021-1126	0.0364	Binding	2	4097585	NTGP4 [Nicotiana tabacum]	2.425 (1.32 to 14.3)	0.0274	3.723 (1.285 to 35.2)	0.0214	3.212 (0.372 to 36.8)	0.0817	3.517 (0.248 to 27.5)	0.0979	0.923 (0.457 to 1.667)	0.685	1.172 (0.404 to 4.389)	0.588
GM03963P011F03	Gm-r1021-1128	3.66e-09	Metabolism	5	7487481	probable [acyl-carrier-protein] S-malonyltransferase (EC 2.3.1.39) T27E13.6 [similarity] - Arabidopsis thaliana	2.753 (1.504 to 4.23)	0.00025	1.579 (1.148 to 2.531)	0.00382	0.994 (0.0812 to 15.47)	0.993	0.593 (0.324 to 0.939)	0.0184	0.229 (0.156 to 0.362)	3.41e-06	0.141 (0.0844 to 0.632)	0.00141
GM03970P011F10	Gm-r1021-1146	0.00323	Metabolism	2	22137066	At1g29900/F1N18_6 [Arabidopsis thaliana]	6.645 (1.051 to 74)	0.0729	8.3 (1.276 to 35.8)	0.0238	7.493 (1.26 to 48.1)	0.0128	8.204 (1.694 to 55.8)	0.0189	0.845 (0.472 to 1.208)	0.391	0.993 (0.625 to 2.269)	0.967
GM03977P011F17	Gm-r1021-1164	0.0268	Metabolism - Protein	7	23428550	Serine/threonine Kinase [Persea americana]	0.636 (0.147 to 2.688)	0.197	0.748 (0.323 to 1.69)	0.277	1.212 (0.163 to 10.7)	0.74	0.396 (0.01 to 8.657)	0.355	0.388 (0.01 to 1.683)	0.194	1.668 (1.256 to 3.288)	0.00286
GM03978P011F18	Gm-r1021-1165	0.00487	unnamed protein product [Oryza sativa (japonica cultivar-group)]	6	34903072	unnamed protein product [Oryza sativa (japonica cultivar-group)]	2.303 (0.608 to 6.929)	0.0674	3.04 (0.678 to 18.42)	0.0933	3.977 (0.646 to 79.6)	0.109	2.254 (1.586 to 3.827)	0.0945	0.836 (0.827 to 0.844)	0.0355	2.954 (0.933 to 18.49)	0.0149
GM03979P011F19	Gm-r1021-1166	0.0191	No hits BlastX below 10-6	5		No hits BlastX below 10-6	1.226 (0.545 to 5.379)	0.481	1.256 (0.401 to 12.25)	0.602	0.931 (0.204 to 2.854)	0.816	0.366 (0.01 to 2.389)	0.144	0.167 (0.01 to 0.666)	0.036	0.418 (0.217 to 1.057)	0.00159
GM03982P011F22	Gm-r1021-1172	0.000519	Binding Nucleic Acids	2	4128206	40S ribosome protein S7 [Avicennia marina]	3.435 (0.574 to 17.47)	0.00869	6.349 (1.234 to 58.18)	0.00542	6.49 (1.1 to 27.34)	0.00133	4.882 (0.777 to 24.94)	0.00449	1.259 (0.513 to 3.135)	0.346	0.898 (0.512 to 2.099)	0.635
GM03985P011G01	Gm-r1021-1178	0.00471	Metabolism	12	62319728	putative auxin-responsive protein [Arabidopsis thaliana]	ND	ND	ND	ND	16.2	no replicates	2.242 (1.943 to 2.587)	0.112	24.1 (23.09 to 25.16)	0.00857	28.56 (2.102 to 185)	0.013
GM03987P011G03	Gm-r1021-1183	0.00846	Metabolism-Catabolism	8	18416889	2-oxoacid dehydrogenase family protein [Arabidopsis thaliana]	1.426 (0.113 to 7.9)	0.444	0.73 (0.01 to 6.465)	0.668	2.274 (0.611 to 7.727)	0.0404	1.857 (0.761 to 23.55)	0.17	0.387 (0.125 to 0.678)	0.0148	0.617 (0.304 to 2.334)	0.11
GM03989P011G05	Gm-r1021-1190	0.0199	Metabolism	3	12321945	ankyrin-like protein; 93648-91299 [Arabidopsis thaliana]	0.55 (0.0451 to 3)	0.189	0.439 (0.0789 to 1.444)	0.107	0.659 (0.111 to 2.622)	0.3	0.216 (0.01 to 1.021)	0.0411	0.287 (0.116 to 0.476)	0.000303	0.823 (0.461 to 2.565)	0.309
GM03991P011G07	Gm-r1021-1195	0.0456	Catalytic Activity	2	410488	phospho-2-dehydro-3-deoxyheptonate aldolase [Lycopersicon esculentum]	0.814 (0.363 to 2.387)	0.354	1.289 (0.363 to 6.065)	0.464	1.571 (0.47 to 6.262)	0.175	2.326 (0.879 to 7.45)	0.0181	0.884 (0.391 to 1.93)	0.47	0.833 (0.519 to 1.591)	0.162
GM03995P011G11	Gm-r1021-1206	0.00304	Metabolism - Nucleic acid	9	2147479	histone H1, drought-inducible - Lycopersicon pennellii	1.127 (0.44 to 8.889)	0.736	0.261 (0.0296 to 1.434)	0.0255	0.376 (0.0798 to 2.508)	0.0995	0.197 (0.0735 to 0.483)	0.000189	0.0593 (0.01 to 0.357)	0.000424	0.283 (0.132 to 0.664)	0.000244
GM03997P011G13	Gm-r1021-1215	0.0494	Metabolism - Protein	8	37718868	putative LSTK-1-like kinase [Oryza sativa (japonica cultivar-group)]	2.822 (0.911 to 24.57)	0.256	1.624	no replicates	13.14 (8.319 to 18.3)	0.0083	2.957 (1.742 to 5.019)	0.289	ND	ND	1.03 (0.744 to 1.425)	0.942
GM04001P011G17	Gm-r1021-1228	0.0266	Mitochondrion	2	30725380	At2g44270 [Arabidopsis thaliana]	3.943 (1.292 to 16.5)	0.0316	1.872 (0.01 to 21)	0.674	4.838 (0.848 to 12.3)	0.0871	2.963 (1.231 to 12.9)	0.28	0.981 (0.69 to 1.393)	0.965	0.382 (0.274 to 0.77)	0.0069
GM04008P011G24	Gm-r1021-1248	0.0234	Metabolism	1	21536721	AtPH1-like protein [Arabidopsis thaliana]	1.727 (1.07 to 5.986)	0.0262	1.748 (0.54 to 4.939)	0.0865	1.572 (0.223 to 16.14)	0.344	1.478 (0.615 to 5.637)	0.209	0.618 (0.187 to 1.232)	0.0442	1.641 (1.068 to 6.08)	0.0404
GM04009P011H01	Gm-r1021-1251	0.00866	Endomembrane System	6	15218836	disease resistance-responsive family protein [Arabidopsis thaliana]	10.35 (9 to 11.9)	0.038	18.19 (10.3 to 45.8)	4.77e-05	62.49 (14.4 to 329.3)	4.66e-05	121.4 (34.6 to 279.6)	7.62e-07	55.84 (18.53 to 140.5)	0.021	3.507 (0.29 to 42.4)	0.703
GM04011P011H03	Gm-r1021-1253	0.0438	No hits BlastX below 10-6	2		No hits BlastX below 10-6	1.399 (0.909 to 3.061)	0.128	6.016 (1.949 to 32.7)	0.00161	4.268 (0.452 to 35.2)	0.117	2.449 (0.374 to 26.7)	0.171	1.005 (0.107 to 2.375)	0.992	1.263 (0.432 to 6.681)	0.43
GM04012P011H04	Gm-r1021-1267	0.00044	Binding	8	45331283	70 kDa heat shock cognate protein 2 [Vigna radiata]	1.163 (0.44 to 2.181)	0.476	1.456 (0.48 to 2.599)	0.11	1.971 (0.535 to 5.163)	0.0664	1.658 (0.466 to 8.683)	0.197	0.493 (0.178 to 0.973)	0.0059	0.37 (0.214 to 1.662)	0.00305
GM04013P011H05	Gm-r1021-1271	0.00649	Metabolism - Carbohydrate Metabolism	6	11994311	cyanase hydrolase [Arabidopsis thaliana]	2.801 (1.005 to 16.5)	0.0144	5.446 (1.613 to 15.8)	0.00302	7.134 (1.238 to 71.8)	0.00464	5.486 (1.636 to 68.9)	0.00762	1.603 (1.085 to 2.431)	0.00547	1.4 (0.505 to 5.134)	0.199
GM04014P011H06	Gm-r1021-1274	0.044	hypothetical protein [Arabidopsis thaliana]	2	6056204	hypothetical protein [Arabidopsis thaliana]	6.581 (2.94 to 14.8)	0.0562	8.777 (5.207 to 24.6)	0.0519	1.074 (0.108 to 10.7)	0.98	2.808 (0.691 to 22.8)	0.186	0.7 (0.563 to 1.016)	0.197	0.776 (0.388 to 1.257)	0.284
GM04019P011H11	Gm-r1021-1295	0.0091	Mitochondrion	6	9758251	unnamed protein product [Arabidopsis thaliana]	3.958 (0.745 to 49.7)	0.109	11.02 (3.956 to 26.2)	0.049	5.94 (1.155 to 31.9)	0.00648	3.507 (0.951 to 12.5)	0.0693	1.141 (0.943 to 1.542)	0.345	2.932 (0.765 to 11.67)	0.00981
GM04021P011H13	Gm-r1021-1300	0.0163	Endomembrane System	12	9755636	putative protein [Arabidopsis thaliana]	1.68 (0.768 to 3.121)	0.214	9.839 (2.659 to 22.5)	0.0161	10.83 (10.13 to 11.57)	0.0177	5.938 (1.374 to 16)	0.0289	10.43 (3.383 to 31.2)	0.000574	8.995 (3.562 to 124.8)	0.00104
GM04023P011H15	Gm-r1021-1310	0.00109	Metabolism - Protein - Modification	12	388207	ubiquitin carrier protein	1.212 (0.717 to 2.283)	0.16	1.801 (1.039 to 3.433)	0.00262	3.142 (1.182 to 7.855)	0.00139	2.678 (1.036 to 7.898)	0.00562	1.107 (0.658 to 2.043)	0.464	3.355 (1.596 to 13.1)	0.00148
GM04025P011H17	Gm-r1021-1317	7.33e-05	Metabolism - Protein - Biosynthesis	2	5706704	ribosomal protein S26 [Pisum sativum]	6.14 (1.224 to 48.7)	0.00231	10.59 (1.865 to 45.4)	0.00146	12.32 (1.423 to 87.9)	0.00395	6.907 (1.432 to 36.56)	0.00165	1.148 (0.459 to 5.439)	0.692	0.774 (0.384 to 3.351)	0.316
GM04026P011H18	Gm-r1021-1329	0.0169	unnamed protein product [Arabidopsis thaliana]	9	9758034	unnamed protein product [Arabidopsis thaliana]	1.447 (0.35 to 9)	0.737	2.111 (1.86 to 2.396)	0.107	0.173	no replicates	0.677 (0.542 to 0.847)	0.331	0.0578 (0.01 to 0.334)	0.351	0.269 (0.265 to 0.272)	0.0067
GM04027P011H19	Gm-r1021-1332	0.00298	Metabolism Nucleic Acid ribosomal	2	3204099	ribosome-associated protein p40 [Cicer arietinum]	5.11 (1.982 to 16.1)	0.00292	5.121 (0.168 to 31.2)	0.44	13.26 (1.551 to 42.8)	0.000989	6.8 (1.448 to 48.8)	0.0564	1.117 (0.632 to 2.171)	0.787	0.637 (0.423 to 2.154)	0.0736
GM04028P011H20	Gm-r1021-1334	0.0193	No hits BlastX below 10-6	6		No hits BlastX below 10-6	25.63 (9.7 to 55.4)	0.00103	29.68 (13.7 to 104.1)	1.07e-06	24.95 (4.417 to 124.4)	6.88e-05	21.92 (5.748 to 78.5)	9.88e-05	5.011 (3.304 to 10.3)	0.0469	1.228 (0.202 to 11.9)	0.831
GM04030P011H22	Gm-r1021-1342	0.0117	Metabolism - Electron transport	7	50911371	putative uclacyanin 3 [Oryza sativa (japonica cultivar-group)]	1.266 (0.484 to 11.02)	0.511	0.409 (0.01 to 1.46)	0.222	1.247 (0.604 to 2.298)	0.214	0.461 (0.0567 to 1.564)	0.107	0.573 (0.234 to 1.085)	0.0214	1.659 (0.933 to 5.383)	0.0319
GM04031P011H23	Gm-r1021-1345	0.0129	Metabolism - Protein	1	50939629	unknown protein [Oryza sativa (japonica cultivar-group)]	2.132 (0.679 to 13.8)	0.158	2.557 (0.692 to 14.1)	0.134	2.46 (0.503 to 28.2)	0.185	0.393 (0.264 to 0.696)	0.0859	0.42 (0.194 to 0.826)	0.0281	1.21 (0.697 to 2.472)	0.261
GM04032P011H24	Gm-r1021-1350	0.0452	Putative Protein	7	21593875	putative RING-H2 zinc finger protein [Arabidopsis thaliana]	1.121 (0.196 to 16.24)	0.823	0.338 (0.0167 to 2.963)	0.155	1.711 (0.267 to 5.086)	0.24	0.622 (0.0453 to 5.382)	0.428	0.234 (0.01 to 1.109)	0.0257	1.431 (0.769 to 3.905)	0.0918
GM04034P011I02	Gm-r1021-1359	0.00245	Plastid - Chloroplast	5	51490665	ALY protein [Nicotiana benthamiana]	1.065 (0.337 to 2.905)	0.782	1.401 (0.478 to 7.415)	0.355	1.531 (0.537 to 34.5)	0.411	0.773 (0.169 to 2.833)	0.492	0.353 (0.151 to 0.506)	0.000119	0.486 (0.23 to 1.542)	0.00852
GM04037P011I05	Gm-r1021-1370	0.000124	Metabolism - Protein - Biosynthesis	2	40287508	60S ribosomal protein L12 [Capsicum annuum]	4.666 (1.39 to 16.79)	0.00178	5.153 (0.96 to 61.3)	0.0187	12.82 (1.28 to 155.6)	0.00466	10.9 (1.812 to 84.5)	0.00268	1.022 (0.238 to 12.7)	0.965	0.631 (0.388 to 2.479)	0.102
GM04038P011I06	Gm-r1021-1374	0.0433	hypothetical protein [Nicotiana tabacum]	11	62867586	hypothetical protein [Nicotiana tabacum]	1.221 (0.408 to 3.07)	0.572	2.474 (0.549 to 16.5)	0.288	0.636 (0.01 to 10)	0.715	0.524 (0.514 to 0.533)	0.0177	0.907 (0.55 to 1.33)	0.641	0.794 (0.318 to 1.868)	0.301
GM04042P011I10	Gm-r1021-1384	0.00155	Metabolism	1	16974572	AT4g14900/dl3490c [Arabidopsis thaliana]	2.808 (0.724 to 26.12)	0.0305	1.942 (0.436 to 18.58)	0.204	2.225 (0.918 to 18.4)	0.0599	0.721 (0.169 to 5.369)	0.437	0.495 (0.311 to 0.973)	0.006	1.177 (0.622 to 2.585)	0.33
GM04049P011I17	Gm-r1021-1404	0.0273	Endomembrane System	3	3193296	T14P8.14 [Arabidopsis thaliana]	0.116 (0.01 to 0.832)	0.00652	0.0128 (0.01 to 0.0563)	2.12e-06	0.0306 (0.01 to 0.0921)	0.00127	0.0289 (0.01 to 0.457)	0.00367	0.0372 (0.01 to 2.7)	0.0389	0.0599 (0.0251 to 0.241)	0.000353
GM04055P011I23	Gm-r1021-1418	0.0443	Plastid - Chloroplast	2	56381905	At5g67490 [Arabidopsis thaliana]	6.474	no replicates	11.3	no replicates	13.35 (10.3 to 17.3)	0.0635	7.184 (2.282 to 19.9)	0.00844	0.949	no replicates	1.866 (0.767 to 11.03)	0.267
GM04057P011J01	Gm-r1021-1424	0.0286	unknown protein [Arabidopsis thaliana]	2	20259480	unknown protein [Arabidopsis thaliana]	1.452 (0.34 to 13.42)	0.391	1.473 (0.634 to 6.925)	0.238	4.762 (1.816 to 26.02)	0.00163	1.875 (0.625 to 8.781)	0.0926	0.714 (0.173 to 2.708)	0.359	1.458 (0.781 to 2.729)	0.0453
GM04058P011J02	Gm-r1021-1430	0.00231	Endomembrane System	6	33327288	hypothetical protein [Phaseolus vulgaris]	2.568 (1.015 to 13)	0.198	20.95 (17.07 to 25.7)	0.0427	15.92 (1.638 to 34.1)	0.000524	6.349 (1.61 to 14.2)	0.116	1.481 (1.075 to 2.317)	0.231	3.228 (0.668 to 66.3)	0.13
GM04066P011J10	Gm-r1021-1450	0.00214	Hypothetical protein	9	3256608	235aa long hypothetical protein [Pyrococcus horikoshii OT3]	0.651 (0.267 to 12.16)	0.4	0.194 (0.013 to 1.156)	0.0185	0.423 (0.0284 to 1.404)	0.134	0.139 (0.0414 to 0.439)	0.000323	0.0336 (0.01 to 0.143)	5.22e-05	0.312 (0.0995 to 1.241)	0.0083
GM04068P011J12	Gm-r1021-1454	0.0244	Plastid - Chloroplast	2	25411954	hypothetical protein At2g20020 [imported] - Arabidopsis thaliana	8.85 (4.895 to 16)	0.169	21.63 (14.5 to 42.3)	0.0118	19.7	no replicates	12.61 (1.825 to 79)	0.0132	1.619	no replicates	1.421 (0.557 to 4.965)	0.292
GM04075P011J19	Gm-r1021-1478	0.0019	hypothetical protein [Solanum demissum]	2	53749487	hypothetical protein [Solanum demissum]	6.797 (1.72 to 21.9)	0.00164	10.87 (2.857 to 36.5)	0.00892	11.8 (2.926 to 24)	0.0137	8.307 (1.623 to 34.7)	0.0237	1.573 (1.541 to 1.591)	0.000516	1.112 (0.536 to 3.113)	0.704
GM04082P011K02	Gm-r1021-1505	2.18e-05	Catalytic activity	2	22597156	nucleolar histone deacetylase HD2-P39 [Glycine max]	5.103 (1.68 to 32.3)	0.00144	10.05 (0.949 to 49.94)	0.00461	16.5 (2.082 to 214.1)	0.00257	5.704 (2.234 to 95.2)	0.00572	0.808 (0.3 to 1.459)	0.375	0.351 (0.2 to 1.927)	0.0295
GM04090P011K10	Gm-r1021-1530	0.00804	Mitochondrion	12	30387601	At3g19640 [Arabidopsis thaliana]	1.284 (0.681 to 6.029)	0.333	1.527 (0.511 to 4.523)	0.243	2.363 (0.955 to 6.417)	0.0113	2.185 (1.245 to 7.8)	0.0184	0.962 (0.474 to 1.704)	0.826	3.085 (1.469 to 6.865)	0.000525
GM04092P011K12	Gm-r1021-1536	0.0442	Catalytic Activity	1	56199782	diacylglycerol acyltransferase [Glycine max]	7.636 (3.341 to 19.89)	0.0162	16.86 (5.571 to 32.7)	0.0368	3.672 (1.61 to 20.9)	0.0529	1.146 (0.862 to 1.523)	0.717	1.205 (0.61 to 2.102)	0.658	3.779 (1.577 to 11.79)	0.000374
GM04093P011K13	Gm-r1021-1539	0.0124	Metabolism	6	730692	RuBisCO-associated protein	2.617 (1.597 to 7.217)	0.0701	1.863	no replicates	16.54 (9.434 to 43.6)	0.0288	3.318	no replicates	2.208 (1.535 to 2.822)	0.0507	0.931 (0.9 to 0.963)	0.28
GM04099P011K19	Gm-r1021-1555	0.00249	Putative Protein	12	886100	putative water channel protein; plasmalemma intrinsic protein; similar to Arabidopsis Pip2a gene product, PIR Accession Number S44084	4.418 (2.751 to 14.48)	0.0334	25.78 (3.882 to 57.1)	0.0025	41.56 (9.875 to 91.4)	3.2e-06	164.9 (19.1 to 1,787)	5.88e-05	14.04 (1.294 to 129.3)	0.00345	9.767 (3.541 to 41.77)	0.000344
GM04100P011K20	Gm-r1021-1557	0.0116	Metabolism-Biosynthesis-Anabolism	6	27597160	S-adenosylmethionine decarboxylase [Malus x domestica]	4.584 (0.575 to 37.9)	0.0335	5.854 (0.0494 to 36.6)	0.0838	11.84 (2.251 to 48.1)	0.000313	15.93 (3.574 to 63.4)	0.00309	4.881 (1.964 to 28.3)	0.0288	2.062 (0.988 to 4.473)	0.00972
GM04103P011K23	Gm-r1021-1564	0.000159	No hits BlastX below 10-6	5		No hits BlastX below 10-6	2.065 (1.01 to 12.55)	0.0388	2.23 (0.968 to 6.469)	0.0238	2.828 (0.583 to 49.1)	0.139	1.888 (0.515 to 36.7)	0.204	0.144 (0.01 to 0.482)	0.00533	0.2 (0.0349 to 0.986)	0.00575
GM04105P011L01	Gm-r1021-1570	0.00197	Intracellular	8		No hits BlastX below 10-6	1.707 (0.396 to 5.923)	0.164	5.078 (1.069 to 23.6)	0.0139	4.559 (0.397 to 101.3)	0.095	1.959 (0.595 to 37)	0.22	0.241 (0.01 to 1.138)	0.0904	0.3 (0.054 to 2.02)	0.0106
GM04110P011L06	Gm-r1021-1588	4.06e-05	Metabolism - Nucleic acid	8	21593834	histone H2A [Arabidopsis thaliana]	1.215 (0.761 to 3.42)	0.289	1.329 (0.433 to 3.872)	0.375	2.579 (0.901 to 4.892)	0.0026	2.415 (0.805 to 7.194)	0.0276	0.464 (0.284 to 0.576)	0.00386	0.746 (0.352 to 2.699)	0.26
GM04115P011L11	Gm-r1021-1601	0.00324	No hits BlastX below 10-6	6		No hits BlastX below 10-6	5.803 (1.001 to 16.02)	0.000622	20.18 (4.922 to 109.8)	0.000509	22.88 (6.123 to 148.5)	0.000424	11.6 (4.236 to 64)	0.00329	2.12 (0.698 to 6.973)	0.0338	4.074 (1.989 to 23.08)	0.00121
GM04124P011L20	Gm-r1021-1636	0.00271	Endomembrane System	1	9955542	putative protein [Arabidopsis thaliana]	3.996 (2.047 to 7.8)	0.286	10.79 (9.7 to 12.1)	0.000722	10.8 (2.149 to 28.7)	0.00656	1.677 (1.468 to 1.916)	0.161	2.808 (2.171 to 3.421)	0.0166	1.843 (0.489 to 28.2)	0.556
GM04125P011L21	Gm-r1021-1638	0.00665	Catalytic Activity	6	543673	protein kinase (EC 2.7.1.37) cdc2 homolog - moth bean	7.28 (1.617 to 24.4)	0.000282	14.7 (4.112 to 77.3)	0.002	21.62 (2.552 to 75.6)	0.000184	10.53 (2.313 to 72)	0.00135	2.682 (1.306 to 4.285)	0.031	1.875 (0.692 to 47.2)	0.297
GM04128P011L24	Gm-r1021-1649	0.0181	Catalytic Activity	5	586082	Trans-cinnamate 4-monooxygenase (Cinnamic acid 4-hydroxylase) (CA4H) (C4H) (P450C4H) (Cytochrome P450 73)	1.584 (0.985 to 3.355)	0.0298	1.041 (0.239 to 3.057)	0.937	1.79 (0.721 to 16.04)	0.166	1.679 (0.299 to 12.2)	0.325	0.274 (0.01 to 0.824)	0.0399	0.682 (0.473 to 2.028)	0.0599
GM04131P011M03	Gm-r1021-1660	0.0168	Metabolism - Carbohydrate Metabolism	3	21700861	At1g75220/F22H5_6 [Arabidopsis thaliana]	0.0226 (0.01 to 0.259)	0.0186	0.01*	1	0.114 (0.01 to 4.4)	0.241	0.0625 (0.01 to 0.391)	0.372	0.12 (0.01 to 0.558)	0.233	0.0507 (0.0433 to 0.0594)	0.0336
GM04132P011M04	Gm-r1021-1661	0.0386	Metabolism - Protein	3	50234592	S-locus-like receptor protein kinase [Prunus persica]	0.237 (0.01 to 3.118)	0.14	0.1	no replicates	0.0273 (0.01 to 0.205)	0.07	0.418 (0.367 to 0.476)	0.0947	0.114 (0.0916 to 0.141)	0.0629	0.222 (0.085 to 0.532)	0.0027
GM04133P011M05	Gm-r1021-1664	0.013	Metabolism	8	6911874	responce reactor 4 [Arabidopsis thaliana]	0.443 (0.01 to 39)	0.425	2.543 (0.807 to 9.7)	0.189	2.116 (0.493 to 20)	0.315	4.934 (1.524 to 28.5)	0.0511	0.607 (0.316 to 1.165)	0.584	0.177 (0.0707 to 0.271)	0.00195
GM04134P011M06	Gm-r1021-1669	0.0366	Mitochondrion	2	50904957	putative small nuclear ribonucleoprotein polypeptide E [Oryza sativa (japonica cultivar-group)]	3.14 (1.005 to 22.05)	0.0324	3.205 (1.125 to 23.1)	0.0647	4.899 (0.725 to 36.5)	0.0341	7.797 (1.632 to 52.9)	0.0566	0.713 (0.319 to 1.281)	0.331	1.401 (0.948 to 3.216)	0.0626
GM04140P011M12	Gm-r1021-1680	0.00756	Metabolism - Electron transport	6	21592883	cytochrome-b5 reductase-like protein [Arabidopsis thaliana]	8.448 (2.864 to 37.6)	0.11	8.309 (1.147 to 39.8)	0.0258	39.74 (15.3 to 72)	0.00203	15.86 (3.86 to 101.5)	0.00198	3.924 (1.233 to 23.2)	0.0239	2.479 (0.964 to 8.167)	0.026
GM04142P011M14	Gm-r1021-1691	2.44e-05	Catalytic Activity	6	42521309	enolase [Glycine max]	11.73 (4.444 to 74.86)	0.000256	19.58 (4.27 to 271.4)	0.000497	36.27 (5.624 to 196.1)	0.000137	28.49 (8.114 to 207.1)	0.000172	5.51 (1.858 to 13.52)	0.000765	1.733 (1.007 to 6.732)	0.0388
GM04147P011M19	Gm-r1021-1701	0.0162	Transporter activity	5	13447815	small basic membrane integral protein ZmSIP1-2 [Zea mays]	0.923 (0.492 to 3.354)	0.739	1.223 (0.352 to 15.4)	0.726	0.604 (0.217 to 1.35)	0.118	0.791 (0.181 to 13)	0.738	0.15 (0.01 to 0.387)	0.0513	0.272 (0.177 to 0.885)	0.000178
GM04149P011M21	Gm-r1021-1704	0.000517	Binding-Nucleic acid-DNA-transcription factor activity	6	6016226	Homeobox protein knotted-1 like LET12	19.86 (6.6 to 34.1)	0.00406	20.86 (11.7 to 34)	6.62e-06	18.62 (18.09 to 19.4)	5.18e-05	11.25 (2.992 to 28.7)	0.0011	2.696 (2.34 to 3.106)	0.0903	32.94 (12.45 to 133.9)	0.00102
GM04151P011M23	Gm-r1021-1710	0.0438	Catalytic Activity	6	50058092	dehydroascorbate reductase [Zinnia elegans]	22.2 (13.6 to 49)	0.00191	29.89 (12.2 to 57.9)	2.67e-05	57.04 (26.7 to 97.9)	4.67e-07	69.92 (18.8 to 241.4)	1.89e-06	30.62 (12.7 to 112.8)	3.32e-05	11.07 (3.158 to 72.43)	0.012
GM04152P011M24	Gm-r1021-1711	0.0347	unknown protein [Oryza sativa (japonica cultivar-group)]	8	50905187	unknown protein [Oryza sativa (japonica cultivar-group)]	1.262 (0.01 to 60.5)	0.859	3.957 (0.568 to 31)	0.247	11.52 (3.895 to 31.1)	0.0556	2.274 (0.0293 to 76.5)	0.355	0.324 (0.01 to 1.172)	0.177	0.713 (0.434 to 1.535)	0.119
GM04155P011N03	Gm-r1021-1721	1.01e-05	Metabolism - Protein - Biosynthesis	2	50912367	putative high mobility group-like nuclear protein 2 [Oryza sativa (japonica cultivar-group)]	8.091 (2.836 to 46)	0.000559	11.54 (1.968 to 49.5)	0.00115	22.47 (2.48 to 110.3)	0.000759	12.49 (2.746 to 47.7)	0.000119	1.11 (0.82 to 1.797)	0.58	1.021 (0.566 to 6.344)	0.959
GM04156P011N04	Gm-r1021-1722	0.0258	Metabolism -Protein	2	3202042	26S proteasome regulatory subunit S5A [Mesembryanthemum crystallinum]	1.81 (0.876 to 3.809)	0.055	3.384 (0.731 to 34.2)	0.0597	6.562 (0.437 to 44.9)	0.0304	2.743 (0.449 to 23.8)	0.122	1.11 (0.606 to 2.312)	0.669	0.721 (0.373 to 1.516)	0.183
GM04158P011N06	Gm-r1021-1732	0.000154	Nucleus	3	6560760	F3M18.21 [Arabidopsis thaliana]	0.331 (0.186 to 0.625)	0.000128	0.099 (0.01 to 0.262)	0.000366	0.0301 (0.01 to 0.216)	0.00016	0.0228 (0.01 to 0.0985)	3.26e-05	0.0342 (0.01 to 4.7)	0.0518	0.0321 (0.01 to 3)	0.013
GM04161P011N09	Gm-r1021-1743	4.61e-08	Catalytic Activity	4	51854289	putative beta-ketoacyl-CoA synthase [Oryza sativa (japonica cultivar-group)]	0.311 (0.01 to 20.29)	0.308	0.01*	1	0.664 (0.01 to 21.2)	0.754	0.351 (0.01 to 11.85)	0.282	0.281 (0.01 to 0.67)	0.116	1.27 (0.503 to 5.463)	0.449
GM04162P011N10	Gm-r1021-1746	0.0131	Metabolism - Protein	3	3643085	protein phosphatase-2C; PP2C [Mesembryanthemum crystallinum]	0.535 (0.01 to 24.7)	0.572	0.268 (0.01 to 5.125)	0.257	0.524 (0.252 to 0.932)	0.0425	0.136 (0.01 to 1.055)	0.0363	0.0824 (0.01 to 0.451)	0.0146	1.125 (0.664 to 2.197)	0.417
GM04165P011N13	Gm-r1021-1774	0.0382	Mitochondrion	12	6056210	calmodulin-like protein [Arabidopsis thaliana]	2.056 (1.106 to 8.698)	0.0462	3.056 (0.607 to 27.31)	0.0389	5.37 (1.181 to 44.7)	0.00931	6.999 (1.397 to 63.3)	0.00525	2.617 (0.879 to 6.635)	0.00777	9.301 (2.403 to 52.11)	0.000191
GM04166P011N14	Gm-r1021-1777	0.00183	Binding - Protein	9	6862923	unknown protein [Arabidopsis thaliana]	0.538 (0.177 to 1.724)	0.0366	0.383 (0.209 to 0.707)	0.000804	0.369 (0.0996 to 0.713)	0.00413	0.326 (0.0637 to 0.911)	0.00655	0.132 (0.0592 to 0.208)	5.54e-06	0.261 (0.168 to 0.599)	7.48e-05
GM04170P011N18	Gm-r1021-1791	0.0227	Metabolism - Nucleic acid-transcription	12	20269051	aux/IAA protein [Populus tremula x Populus tremuloides]	ND	ND	9.3	no replicates	17.25 (10.2 to 27.2)	0.00989	13.98 (4.387 to 36)	0.0506	24.2	no replicates	2.587 (2.465 to 2.714)	0.0323
GM04171P011N19	Gm-r1021-1793	7.05e-06	Metabolism	8	32489919	OSJNBa0038P21.4 [Oryza sativa (japonica cultivar-group)]	2.414 (1.1 to 8.686)	0.0114	2.577 (0.595 to 24.11)	0.0621	4.602 (1.31 to 12.72)	0.00061	2.157 (0.454 to 16.63)	0.158	0.404 (0.22 to 0.814)	0.00116	0.928 (0.636 to 3.09)	0.692
GM04177P011O01	Gm-r1021-1815	0.0102	Metabolism	6	7488679	hydroxyproline-rich protein - soybean (fragment)	1.724 (0.667 to 7.745)	0.0989	1.875 (0.521 to 4.93)	0.0313	7.724 (2.574 to 41.76)	0.000881	5.014 (2.271 to 14.29)	0.000191	2.484 (0.974 to 4.916)	0.00148	1.792 (0.982 to 7.727)	0.0485
GM04181P011O05	Gm-r1021-1826	0.00388	Intracellualr	12	3287956	ACTIN 3	6.864 (2.513 to 19.5)	0.000623	15.7 (2.087 to 52.9)	0.000613	61.03 (12.01 to 159.7)	3.87e-06	46.93 (7.837 to 291.1)	0.000129	34.02 (9.321 to 191.2)	0.00027	14.79 (2.844 to 318.2)	0.00173
GM04183P011O07	Gm-r1021-1828	0.000937	Cytoskeleton	6	515692	beta-tubulin	4.474 (2.363 to 7.592)	0.000171	8.077 (1.57 to 40.1)	0.00219	8.666 (3.022 to 41.2)	0.000602	14.03 (3.569 to 153.5)	0.000964	6.659 (1.658 to 53.3)	0.00249	1.381 (0.794 to 4.588)	0.19
GM04184P011O08	Gm-r1021-1829	0.0443	Mitochondrion	7	23197876	unknown protein [Arabidopsis thaliana]	0.719 (0.327 to 4.224)	0.283	0.355 (0.0494 to 2.769)	0.0693	0.862 (0.413 to 2.224)	0.503	0.283 (0.01 to 2.204)	0.072	0.209 (0.01 to 0.571)	0.0516	1.178 (0.548 to 2.363)	0.321
GM04191P011O15	Gm-r1021-1850	0.00232	Binding Nucleic Acids	6	33320073	DNA binding protein Rav [Capsicum annuum]	2.14 (0.965 to 9.895)	0.0235	1.788 (0.59 to 5.204)	0.0811	1.953 (0.718 to 7.189)	0.0405	1.806 (0.399 to 51.3)	0.337	0.795 (0.552 to 1.285)	0.078	2.118 (1.147 to 7.363)	0.00836
GM04195P011O19	Gm-r1021-1865	0.000471	Catalytic Activity	2	18403117	C2 domain-containing protein [Arabidopsis thaliana]	2.88 (1.855 to 8.225)	0.000424	4.958 (0.72 to 52.9)	0.0199	5.299 (0.823 to 23.33)	0.00685	3.261 (0.43 to 47.3)	0.08	0.949 (0.73 to 1.659)	0.707	1.089 (0.557 to 2.763)	0.63
GM04197P011O21	Gm-r1021-1870	3.48e-05	Metabolism	8	50944819	putative p23 co-chaperone [Oryza sativa (japonica cultivar-group)]	2.209 (1.117 to 5.631)	0.0107	3.206 (0.868 to 12.8)	0.00775	2.736 (0.991 to 7.755)	0.00921	2.7 (0.91 to 10.26)	0.0252	0.606 (0.304 to 2.24)	0.137	0.36 (0.189 to 1.442)	0.0021
GM04198P011O22	Gm-r1021-1871	0.0298	Plastid - Chloroplast	7	31433361	putative zinc finger protein [Oryza sativa (japonica cultivar-group)]	1.814 (0.459 to 13.06)	0.227	0.201 (0.01 to 25.3)	0.305	1.752 (0.375 to 32.8)	0.301	0.548 (0.01 to 9.9)	0.41	0.104 (0.01 to 0.405)	0.0101	0.568 (0.395 to 1.78)	0.0308
GM04200P011O24	Gm-r1021-1879	0.00614	Chloroplast	12	45357074	chloroplast ferredoxin I [Nicotiana tabacum]	56.98 (11.27 to 276.8)	6.74e-05	58.19 (24.02 to 203.4)	4.13e-05	225.8 (96.3 to 642.7)	6.59e-08	353.7 (90.59 to 2,270)	1.62e-06	403.4 (129.6 to 1,053)	1.14e-07	178.5 (27.48 to 2,318)	0.000786
GM04211P011P11	Gm-r1021-1902	0.0127	Plastid - Chloroplast	2	21537246	aluminum-induced protein-like [Arabidopsis thaliana]	2.092 (0.537 to 6.878)	0.0543	1.165 (0.0459 to 5.244)	0.869	4.11 (1.039 to 26.21)	0.0123	1.986 (0.381 to 8.522)	0.123	0.775 (0.567 to 1.039)	0.0766	1.143 (0.686 to 3.455)	0.504
GM04214P011P14	Gm-r1021-1911	0.0472	No hits BlastX below 10-6	2		No hits BlastX below 10-6	1.381 (0.8 to 2.249)	0.05	1.927 (0.897 to 3.542)	0.00742	3.638 (0.311 to 24.5)	0.0629	1.628 (0.75 to 4.775)	0.0627	0.937 (0.469 to 3.67)	0.79	0.743 (0.272 to 2.639)	0.271
GM04216P011P16	Gm-r1021-1915	0.00196	Metabolism	6	50926276	OSJNBa0014K14.16 [Oryza sativa (japonica cultivar-group)]	8.588 (2.728 to 38.1)	0.000771	20.28 (4.265 to 89.4)	8.88e-05	28.79 (2.961 to 170.7)	0.000285	22.1 (6.198 to 143.5)	0.000244	4.782 (1.54 to 12.36)	0.000834	3.072 (1.292 to 14.43)	0.00518
GM04222P011P22	Gm-r1021-1940	0.0295	Metabolism Nucleic Acid ribosomal	8	30699526	ribosomal protein S15 family protein [Arabidopsis thaliana]	13.09 (11.2 to 15.3)	0.0386	11.7	no replicates	4.191 (1.163 to 15.1)	0.465	0.815 (0.783 to 0.848)	0.123	ND	ND	0.342	no replicates
GM04225P012A01	Gm-r1021-1944	9.26e-05	Mitochondrion	7	57898928	N-rich protein [Glycine max]	0.874 (0.35 to 2.002)	0.497	1.078 (0.46 to 3.061)	0.74	1.161 (0.389 to 4.365)	0.647	0.795 (0.256 to 2.926)	0.428	0.254 (0.126 to 0.508)	4.97e-05	1.11 (0.709 to 3.88)	0.596
GM04232P012A08	Gm-r1021-1970	0.00763	Catalytic Activity	6	6006619	manganese superoxide dismutase 1 [Prunus persica]	8.822 (2.239 to 76.9)	0.00225	12.88 (2.099 to 45.5)	0.000596	32.88 (4.755 to 96.1)	1.54e-05	20.59 (4.99 to 131.8)	0.00121	6.091 (3.864 to 11.2)	0.000871	4.245 (1.594 to 40.19)	0.00486
GM04249P012B01	Gm-r1021-2034	0.00105	Endomembrane System	5	7488910	dermal glycoprotein precursor, extracellular - carrot (fragment)	0.881 (0.406 to 1.376)	0.485	1.163 (0.525 to 2.013)	0.39	1.481 (0.495 to 4.905)	0.235	0.903 (0.494 to 2.355)	0.672	0.384 (0.177 to 0.582)	0.000219	0.666 (0.299 to 2.716)	0.143
GM04250P012B02	Gm-r1021-2036	0.0353	Metabolism	10	7267427	AT4g00880 [Arabidopsis thaliana]	0.972 (0.307 to 3.089)	0.928	0.512 (0.181 to 2.388)	0.269	4.023 (0.62 to 13.6)	0.0428	0.848 (0.205 to 2.594)	0.755	1.544 (0.549 to 4.084)	0.253	2.89 (1.489 to 9.673)	0.000809
GM04254P012B06	Gm-r1021-2052	5.9e-08	Catalytic Activity	9	1230614	isoflavone reductase-like protein	0.473 (0.322 to 0.903)	0.000421	0.42 (0.139 to 1.247)	0.0132	0.335 (0.0932 to 1.373)	0.00978	0.14 (0.0275 to 0.238)	0.000404	0.02 (0.01 to 0.0391)	4.06e-07	0.0354 (0.01 to 0.235)	0.000928
GM04257P012B09	Gm-r1021-2058	0.00119	Endomembrane System	3	33589810	At5g19860 [Arabidopsis thaliana]	0.548 (0.336 to 3.231)	0.0551	0.534 (0.341 to 0.724)	0.0178	0.534 (0.01 to 2.175)	0.337	0.62 (0.01 to 2.716)	0.477	0.338 (0.11 to 0.64)	0.00284	1.402 (0.903 to 2.461)	0.0497
GM04258P012B10	Gm-r1021-2059	0.0142	Plastid - Chloroplast	2	7329696	guanine nucleotide exchange factor-like protein [Arabidopsis thaliana]	4.173 (0.717 to 32.46)	0.0793	5.76 (1.862 to 26.3)	0.0302	3.447 (0.689 to 22.2)	0.0904	1.902 (0.0552 to 36.1)	0.438	0.746 (0.602 to 0.937)	0.0234	0.838 (0.446 to 3.765)	0.608
GM04260P012B12	Gm-r1021-2062	2.2e-06	Chloroplast	2	510190	chloroplast outer envelope protein 34 [Pisum sativum]	2.747 (1.038 to 13.69)	0.0122	3.775 (1.516 to 25.45)	0.0104	3.613 (0.0777 to 56.35)	0.13	3.105 (0.542 to 34.31)	0.0323	0.823 (0.388 to 1.901)	0.412	0.249 (0.183 to 0.609)	0.000121
GM04261P012B13	Gm-r1021-2064	0.0333	unknown protein [Arabidopsis thaliana]	7	21436075	unknown protein [Arabidopsis thaliana]	1.415 (0.719 to 6.032)	0.265	0.367 (0.0704 to 0.659)	0.0306	1.286 (0.24 to 21.1)	0.622	0.283 (0.01 to 2.421)	0.211	0.3 (0.0851 to 0.891)	0.0279	1.015 (0.326 to 4.602)	0.956
GM04265P012B17	Gm-r1021-2072	1.23e-05	Putative Protein	5	9755780	putative protein [Arabidopsis thaliana]	1.088 (0.503 to 4.111)	0.753	1.321 (0.872 to 3.157)	0.152	1.347 (0.239 to 9.952)	0.51	0.896 (0.0879 to 2.373)	0.805	0.248 (0.119 to 0.417)	1.45e-05	0.414 (0.224 to 1.121)	0.00137
GM04267P012B19	Gm-r1021-2080	0.0192	Molecular Function unknown	1	7488772	pathogenesis-related protein 3 - kidney bean	1.417 (0.484 to 4.966)	0.251	2.926 (0.925 to 12.7)	0.0274	3.64 (1.069 to 21.4)	0.0188	0.816 (0.01 to 15.2)	0.874	0.681 (0.456 to 1.029)	0.135	1.48 (0.768 to 5.538)	0.105
GM04268P012B20	Gm-r1021-2087	0.00184	Metabolism	1	21618097	putative heat shock protein [Arabidopsis thaliana]	24.2	no replicates	9.9	no replicates	20.95 (20.9 to 21)	0.000499	0.577 (0.504 to 0.661)	0.154	ND	ND	3.415 (0.917 to 25.51)	0.0217
GM04275P012C03	Gm-r1021-2113	0.0194	hypothetical protein [Glycine max]	2	22597160	hypothetical protein [Glycine max]	1.513 (1.024 to 2.923)	0.0149	2.757 (0.881 to 15.1)	0.0197	2.94 (0.83 to 27.5)	0.0327	2.62 (0.722 to 59.4)	0.0881	0.897 (0.521 to 1.516)	0.444	1.439 (0.77 to 5.555)	0.139
GM04280P012C08	Gm-r1021-2122	0.00274	Metabolism	5	30725340	At4g29830 [Arabidopsis thaliana]	1.687 (0.8 to 5.411)	0.0814	1.307 (0.173 to 4.622)	0.591	0.74 (0.0314 to 10.38)	0.776	0.82 (0.01 to 17.6)	0.858	0.169 (0.01 to 0.618)	0.071	0.328 (0.243 to 0.539)	0.000171
GM04281P012C09	Gm-r1021-2125	0.00412	Endomembrane System	9	52077010	unknown protein [Oryza sativa (japonica cultivar-group)]	0.867 (0.38 to 7.342)	0.677	0.363 (0.01 to 2.275)	0.354	0.806 (0.241 to 1.979)	0.511	0.423 (0.01 to 13.9)	0.418	0.238 (0.216 to 0.286)	0.00399	0.541 (0.302 to 1.832)	0.0153
GM04282P012C10	Gm-r1021-2126	0.0346	Endoplasmic reticulum	1	7267821	putative protein [Arabidopsis thaliana]	1.399 (0.729 to 7.568)	0.262	1.136 (0.521 to 3.81)	0.615	1.514 (0.484 to 18.21)	0.364	1.306 (0.34 to 4.091)	0.356	0.655 (0.377 to 1.362)	0.021	1.567 (0.959 to 5.096)	0.0583
GM04284P012C12	Gm-r1021-2130	0.00576	Structural molecule activity	2	6714451	putative 60S ribosomal protein L18 [Arabidopsis thaliana]	7.244 (1.699 to 36.41)	0.000964	4.788 (0.39 to 56.3)	0.106	8.746 (0.938 to 118.2)	0.0077	6.94 (2.167 to 100.6)	0.00706	1.064 (0.243 to 2.654)	0.904	0.943 (0.41 to 5.229)	0.861
GM04288P012C16	Gm-r1021-2145	0.00695	Metabolism	9	30725564	At2g15890 [Arabidopsis thaliana]	0.514 (0.215 to 1.711)	0.0386	0.396 (0.234 to 0.924)	0.00198	0.327 (0.105 to 0.775)	0.00486	0.294 (0.0581 to 1.031)	0.00395	0.141 (0.0771 to 0.28)	2.39e-05	0.297 (0.145 to 0.869)	0.000772
GM04290P012C18	Gm-r1021-2154	0.0107	Endomembrane System	7	49176596	RING/C3HC4/PHD zinc finger-like protein [Cucumis melo]	0.86 (0.329 to 2.958)	0.582	0.62 (0.131 to 2.784)	0.263	0.765 (0.152 to 5.156)	0.48	0.168 (0.01 to 0.389)	0.0112	0.032 (0.01 to 0.303)	0.00916	0.669 (0.329 to 2.319)	0.101
GM04293P012C21	Gm-r1021-2161	5.3e-05	Metabolism - Protein - Biosynthesis	2	21593543	60S ribosomal protein L4-B (L1) [Arabidopsis thaliana]	4.702 (1.939 to 22.09)	0.00071	3.631 (0.135 to 52.23)	0.0815	9.874 (2.469 to 38.47)	0.000313	9.31 (2.665 to 198.3)	0.00289	0.805 (0.314 to 1.567)	0.396	0.402 (0.011 to 2.836)	0.15
GM04294P012C22	Gm-r1021-2166	0.0351	unknown [Arabidopsis thaliana]	2	21537095	unknown [Arabidopsis thaliana]	16 (2.154 to 52)	0.00448	33.9 (13.1 to 104.8)	0.00378	21.28 (5.048 to 58.1)	2.51e-05	13.24 (1.969 to 40.7)	0.00497	1.178 (0.632 to 2.199)	0.836	1.797 (0.6 to 62)	0.451
GM04295P012C23	Gm-r1021-2168	3e-08	Metabolism Nucleic Acid	2	50939157	putative 40S ribosomal protein [Oryza sativa (japonica cultivar-group)]	2.714 (1.621 to 5.608)	0.000201	4.413 (2.368 to 9.528)	0.000111	4.747 (1.647 to 29.99)	0.00447	3.642 (1.687 to 11.72)	0.000719	0.669 (0.335 to 1.052)	0.0151	0.487 (0.295 to 1.475)	0.00362
GM04296P012C24	Gm-r1021-2169	0.0151	No hits BlastX below 10-6	3		No hits BlastX below 10-6	0.597 (0.291 to 4.23)	0.139	0.298 (0.0494 to 1.359)	0.0305	0.474 (0.174 to 2.83)	0.0862	0.34 (0.102 to 1.321)	0.00554	0.158 (0.01 to 1.301)	0.0248	1.052 (0.596 to 2.196)	0.782
GM04300P012D04	Gm-r1021-2180	0.000354	Plastid - Chloroplast	2	20260040	26S proteasome regulatory subunit [Arabidopsis thaliana]	5.451 (0.806 to 41.4)	0.00515	5.399 (0.689 to 27.8)	0.0239	8.779 (0.59 to 56.5)	0.00458	5.232 (1.716 to 53.5)	0.0261	0.68 (0.349 to 1.507)	0.129	0.512 (0.0227 to 5.351)	0.259
GM04306P012D10	Gm-r1021-2194	0.00986	Catalytic Activity	6	53691250	COG0402: Cytosine deaminase and related metal-dependent hydrolases [Desulfovibrio desulfuricans G20]	7.224 (1.506 to 16)	0.0346	19.45 (14.9 to 25.4)	0.0571	12.82 (2.193 to 31.3)	0.102	5.636 (1.071 to 25)	0.0591	1.666 (1.207 to 2.101)	0.0223	2.354 (0.883 to 4.363)	0.226
GM04308P012D12	Gm-r1021-2198	0.00938	Metabolism - Electron transport	6	24111277	At3g14680/MIE1_18 [Arabidopsis thaliana]	5.673 (2.018 to 32.1)	0.00261	9.476 (0.789 to 73)	0.0517	17.65 (5.473 to 139.4)	0.000387	9.059 (2.321 to 110.4)	0.00526	2.207 (1 to 3.909)	0.0253	9.904 (4.983 to 22.48)	5.3e-05
GM04309P012D13	Gm-r1021-2201	0.000729	Metabolism - Lipid	6	296443	ADR11 [Glycine max]	86.28 (23.1 to 202.6)	3.06e-05	68.88 (13.2 to 254.7)	0.000312	500.5 (180.6 to 914.6)	1.54e-08	394 (60.97 to 1,757)	2.65e-06	111 (13.22 to 857.8)	0.000649	35.81 (6.747 to 693.9)	0.000165
GM04310P012D14	Gm-r1021-2202	7.88e-05	Metabolism - Protein - Biosynthesis	8	5917743	60S ribosomal protein L10 [Vitis riparia]	1.908 (0.837 to 3.617)	0.00382	2.226 (0.82 to 5.925)	0.011	4.219 (1.135 to 19.79)	0.00675	3.68 (1.954 to 10.4)	0.000299	0.666 (0.233 to 2.302)	0.168	0.313 (0.0589 to 1.886)	0.0147
GM04312P012D16	Gm-r1021-2205	0.0433	Mitochondrion	7	23197876	unknown protein [Arabidopsis thaliana]	0.414 (0.01 to 11.7)	0.586	ND	ND	0.63	no replicates	0.218 (0.139 to 0.28)	0.021	0.102 (0.01 to 0.365)	0.189	1.543 (0.392 to 9.397)	0.299
GM04315P012D19	Gm-r1021-2209	0.00164	Plastid - Chloroplast	12	33772193	putative DnaJ protein [Malus x domestica]	1.207 (0.513 to 4.712)	0.534	2.291 (0.198 to 9.5)	0.135	2.946 (0.593 to 14.3)	0.0461	3.849 (0.876 to 33.3)	0.0278	4.673 (2.498 to 12.93)	0.000547	9.847 (4.521 to 27.99)	1.68e-05
GM04317P012D21	Gm-r1021-2215	0.000311	Metabolism - Protein	6	24637171	GSK-3-like protein MsK4 [Medicago sativa]	10.6 (1.672 to 27.4)	0.0023	11.39 (2.155 to 37.1)	0.00181	17.2 (2.896 to 52)	0.000119	10.68 (0.842 to 85.3)	0.0241	1.662 (1.164 to 2.515)	0.0531	4.835 (1.733 to 81.3)	0.00845
GM04320P012D24	Gm-r1021-2226	0.0498	Metabolism	10	21593878	RALF precursor [Arabidopsis thaliana]	1.103 (0.136 to 20.3)	0.869	0.0898	no replicates	4.698 (1.774 to 17.7)	0.0404	2.72 (0.106 to 65.5)	0.305	1.776 (0.993 to 3.061)	0.046	5.762 (2.641 to 16.83)	0.000826
GM04324P012E04	Gm-r1021-2240	0.0169	No hits BlastX below 10-6	6		No hits BlastX below 10-6	2.524 (0.844 to 29.93)	0.069	2.972 (0.53 to 107.4)	0.1	11.23 (1.797 to 94.2)	0.00204	2.944 (0.537 to 28.88)	0.0712	1.28 (0.581 to 2.107)	0.207	1.34 (0.78 to 3.285)	0.125
GM04329P012E09	Gm-r1021-2252	0.0439	Binding-Nucleic acid-DNA-transcription factor activity	4	4580523	scarecrow-like 8 [Arabidopsis thaliana]	0.0501 (0.01 to 31.7)	0.137	0.079 (0.01 to 0.624)	0.435	0.553	no replicates	0.144 (0.01 to 0.702)	0.285	0.323 (0.278 to 0.384)	0.00686	0.918 (0.58 to 1.924)	0.589
GM04334P012E14	Gm-r1021-2269	0.000422	Nucleus	7	9954114	tuber-specific and sucrose-responsive element binding factor [Solanum tuberosum]	0.876 (0.151 to 6.328)	0.745	0.497 (0.0319 to 5.464)	0.276	0.612 (0.0323 to 2.973)	0.47	0.307 (0.01 to 1.106)	0.162	0.0271 (0.01 to 0.138)	0.000287	1.129 (0.52 to 2.977)	0.596
GM04335P012E15	Gm-r1021-2273	0.000461	Metabolism - Protein - Biosynthesis	2	13430184	ribosomal protein L18a [Castanea sativa]	3.071 (1.026 to 14.47)	0.00619	8.336 (2.496 to 191.4)	0.0105	11.3 (1.807 to 177.2)	0.00602	8.005 (1.77 to 131.8)	0.00513	1.141 (0.749 to 1.81)	0.262	1.054 (0.702 to 3.43)	0.78
GM04336P012E16	Gm-r1021-2278	0.0146	Metabolism - Carbohydrate Metabolism	3	33636084	monosaccharide transporter [Glycine max]	0.0842 (0.01 to 0.477)	0.00158	0.0203 (0.01 to 0.142)	0.000145	0.061 (0.01 to 0.48)	0.00727	0.048 (0.01 to 0.299)	0.00771	0.0283 (0.01 to 0.202)	0.000239	0.212 (0.0366 to 0.586)	0.00187
GM04339P012E19	Gm-r1021-2282	0.000506	Metabolism - Nucleic acid-transcription	5	38603810	At5g63160 [Arabidopsis thaliana]	1.565 (0.315 to 11.74)	0.326	1.856 (0.705 to 18.4)	0.141	1.27 (0.253 to 16.7)	0.682	1.456 (0.218 to 12.4)	0.608	0.0642 (0.01 to 0.375)	0.00829	0.135 (0.0536 to 0.854)	0.00132
GM04340P012E20	Gm-r1021-2284	0.012	Metabolism - Protein	3	50949063	putative protein kinase [Oryza sativa]	0.201 (0.01 to 2.168)	0.055	0.101 (0.01 to 0.61)	0.042	0.0471 (0.01 to 0.359)	0.00735	0.0377 (0.01 to 0.37)	0.00411	0.0296 (0.01 to 0.429)	0.000559	0.3 (0.133 to 0.843)	0.000818
GM04349P012F05	Gm-r1021-2297	0.0012	Metabolism - Nucleic acid	2	224293	histone H4	15	no replicates	ND	ND	19.97 (5.702 to 61.2)	0.000724	9.334 (2.317 to 23.7)	0.00319	1.126 (0.684 to 1.65)	0.693	1.502 (0.455 to 23.1)	0.53
GM04360P012F16	Gm-r1021-2324	0.000408	Endomembrane System	4	1431629	pectinacetylesterase precursor [Vigna radiata var. radiata]	0.253 (0.0524 to 1.325)	0.00445	0.0281 (0.01 to 0.166)	0.000198	0.0885 (0.01 to 0.51)	0.00222	0.211 (0.01 to 4.56)	0.0366	0.275 (0.01 to 0.767)	0.0332	0.699 (0.368 to 2.27)	0.136
GM04361P012F17	Gm-r1021-2326	0.0111	Binding-Nucleic acid-DNA-transcription factor activity	6	1142619	phaseolin G-box binding protein PG1	7.166 (1.615 to 30.8)	0.0083	3.436 (1.83 to 10.1)	0.15	12.04 (2.268 to 23.1)	0.0209	6.292 (1.2 to 29.2)	0.108	0.925 (0.738 to 1.306)	0.699	3.74 (1.204 to 57.63)	0.0329
GM04365P012F21	Gm-r1021-2337	0.00739	Metabolism	6	7270841	farnesylated protein (ATFP6) [Arabidopsis thaliana]	4.267 (2.025 to 8.353)	0.0018	8.231 (2.658 to 36.1)	0.000872	15.35 (5.353 to 48.7)	8.89e-05	16.09 (3.801 to 107.6)	0.000178	3.557 (1.365 to 10.07)	0.00137	4.284 (1.866 to 12.69)	0.000484
GM04366P012F22	Gm-r1021-2338	0.000504	Catalytic Activity	2	50513888	Chain X, Ascobate Peroxidase From Soybean Cytosol In Complex With Salicylhydroxamic Acid	3.847 (0.956 to 12.92)	0.00322	4.354 (1.996 to 15.07)	0.000629	5.391 (1.326 to 18.3)	0.00131	3.806 (1.217 to 13.69)	0.00531	1.118 (0.528 to 2.498)	0.613	0.953 (0.453 to 3.865)	0.854
GM04374P012G06	Gm-r1021-2356	3.27e-05	Binding Nucleic Acids	6	22138108	40S ribosomal S4 protein [Glycine max]	4.66 (2.409 to 10.78)	6.64e-05	7.873 (1.437 to 76.46)	0.00255	8.516 (2.523 to 21.2)	0.000195	7.828 (3.842 to 24.71)	9.18e-05	2.59 (1.248 to 8.81)	0.00865	0.929 (0.658 to 4.035)	0.741
GM04376P012G08	Gm-r1021-2358	0.0127	Catalytic Activity	6	21553949	TCP1-chaperonin cofactor A isolog [Arabidopsis thaliana]	23.6	no replicates	9	no replicates	9.764 (3.419 to 14.4)	0.00739	16.85 (4.28 to 49.6)	0.0116	2.071 (2.006 to 2.139)	0.0279	ND	ND
GM04377P012G09	Gm-r1021-2359	0.0293	Catalytic Activity	2	59042884	E1 alpha subunit of pyruvate dehydrogenase [Petunia x hybrida]	1.863 (0.686 to 8.338)	0.0624	1.139 (0.0104 to 27.8)	0.891	4.077 (1.306 to 60.4)	0.0142	2.594 (0.641 to 21.31)	0.0482	0.829 (0.543 to 1.474)	0.322	1.253 (0.88 to 4.379)	0.267
GM04378P012G10	Gm-r1021-2363	0.0271	Putative Protein	6	7269847	putative protein [Arabidopsis thaliana]	3.414 (1.392 to 9.415)	0.00101	7.612 (1.276 to 83.5)	0.0175	11.62 (1.611 to 129.8)	0.00473	8.69 (1.54 to 100.8)	0.00816	2.422 (0.874 to 11.8)	0.0267	1.376 (0.818 to 9.005)	0.298
GM04382P012G14	Gm-r1021-2378	0.00664	Catalytic activity	6	21261784	protein kinase Ck2 regulatory subunit 2 [Nicotiana tabacum]	1.813 (0.567 to 3.27)	0.0155	2.173 (0.803 to 6)	0.0215	2.578 (0.421 to 6.61)	0.0244	2.691 (1.226 to 13.45)	0.00764	0.966 (0.634 to 1.365)	0.756	1.339 (0.761 to 4.186)	0.18
GM04386P012G18	Gm-r1021-2388	0.00921	Membrane	3	62208143	MLO1 [Lotus corniculatus var. japonicus]	0.514 (0.214 to 1.085)	0.0681	0.0607 (0.01 to 0.37)	0.00951	0.143 (0.01 to 0.588)	0.00696	0.0625 (0.01 to 0.555)	0.0366	0.159 (0.01 to 0.549)	0.0628	0.865 (0.325 to 2.989)	0.566
GM04388P012G20	Gm-r1021-2390	0.0132	Catalytic Activity	6	17028158	cinnamyl-alcohol dehydrogenase [Medicago sativa]	4.109 (1.201 to 15.57)	0.00283	2.893 (0.352 to 21.1)	0.0723	3.569 (0.978 to 51.3)	0.0287	2.709 (0.908 to 31.59)	0.052	0.876 (0.439 to 1.618)	0.573	2.4 (1.752 to 4.166)	0.000137
GM04400P012H08	Gm-r1021-2408	0.0258	expressed protein [Arabidopsis thaliana]	3	15241123	expressed protein [Arabidopsis thaliana]	0.732 (0.01 to 8)	0.663	0.857 (0.361 to 2.393)	0.543	0.115 (0.01 to 1.027)	0.00855	0.063 (0.01 to 0.534)	0.0338	0.247 (0.055 to 1.001)	0.022	0.36 (0.159 to 1.382)	0.00512
GM04403P012H11	Gm-r1021-2416	0.0326	Metabolism	7	52353630	putative ring-H2 finger protein [Oryza sativa (japonica cultivar-group)]	0.5 (0.0296 to 2.857)	0.211	0.771 (0.251 to 1.627)	0.505	0.472 (0.0374 to 14.1)	0.387	0.13 (0.01 to 0.432)	0.101	0.0839 (0.01 to 0.412)	0.0159	1.207 (0.6 to 2.35)	0.317
GM04406P012H14	Gm-r1021-2423	0.0187	Mitochondrion	7	41618924	MYB transcription factor [Arabidopsis thaliana]	0.831 (0.331 to 4.468)	0.777	0.402	no replicates	4.507 (3.263 to 6.226)	0.135	0.463 (0.454 to 0.474)	0.000262	0.142 (0.01 to 0.504)	0.0491	0.864 (0.418 to 5.399)	0.723
GM04408P012H16	Gm-r1021-2426	0.0499	Cytoskeleton	1	9758638	unnamed protein product [Arabidopsis thaliana]	4.084 (2.571 to 5.213)	0.026	11.04	no replicates	4.19 (0.419 to 41.9)	0.646	0.938 (0.88 to 1)	0.498	1.03 (0.902 to 1.314)	0.832	2.286 (0.429 to 41)	0.293
GM04410P012H18	Gm-r1021-2429	4.24e-05	Metabolism	5	18151384	ABA-glucosyltransferase [Vigna angularis]	0.965 (0.554 to 3)	0.87	1.044 (0.224 to 6)	0.917	1.469 (0.316 to 17.6)	0.43	0.626 (0.159 to 3.88)	0.206	0.0385 (0.01 to 0.0991)	0.000687	0.212 (0.114 to 0.843)	0.000191
GM04411P012H19	Gm-r1021-2435	0.00647	Nucleus	11	20196968	putative SWI/SNF family transcription activator [Arabidopsis thaliana]	ND	ND	14.26 (11.9 to 17.1)	0.0434	0.36	no replicates	0.794 (0.699 to 0.902)	0.321	0.376	no replicates	1.898 (0.365 to 15.4)	0.62
GM04413P012H21	Gm-r1021-2443	0.0186	Plastid - Chloroplast	6	21554869	unknown [Arabidopsis thaliana]	7.373 (2.357 to 12.65)	0.000573	25.07 (8.543 to 60.3)	0.0302	26.39 (3.938 to 70.7)	0.000114	20.67 (2.423 to 135.4)	0.00816	3.502 (1.921 to 7.9)	0.0266	1.465 (0.567 to 19.7)	0.593
GM04417P012I01	Gm-r1021-2452	0.0256	Metabolism	10	20146093	glucosyltransferase NTGT2 [Nicotiana tabacum]	0.534 (0.294 to 1.754)	0.124	0.729 (0.279 to 1.668)	0.495	2.609 (0.737 to 14.25)	0.0387	0.916 (0.01 to 16.88)	0.949	2.595 (1.151 to 4.795)	0.00272	1.253 (0.61 to 4.918)	0.488
GM04435P012I19	Gm-r1021-2491	0.00257	Transcription	2	2104681	transcription factor [Vicia faba]	1.858 (0.778 to 7.127)	0.0874	3.813 (1.475 to 42)	0.0161	7.056 (1.072 to 79.3)	0.0116	4.515 (0.632 to 75.5)	0.0732	0.666 (0.308 to 0.952)	0.108	0.901 (0.641 to 2.474)	0.522
GM04438P012I22	Gm-r1021-2500	0.000158	Binding Nucleic Acids	2	21593688	40S ribosomal protein S9-like [Arabidopsis thaliana]	2.784 (0.974 to 11.55)	0.0104	3.821 (0.584 to 148.4)	0.0534	4.817 (0.589 to 37.82)	0.0122	2.736 (0.824 to 11.37)	0.0174	0.714 (0.385 to 1.195)	0.0383	0.639 (0.447 to 1.847)	0.0327
GM04440P012I24	Gm-r1021-2507	0.000965	Metabolism	12	42573319	2-oxoisovalerate dehydrogenase, putative / 3-methyl-2-oxobutanoate dehydrogenase, putative / branched-chain alpha-keto acid dehydrogenase E1 alpha subunit, putative [Arabidopsis thaliana]	0.0229 (0.01 to 0.277)	0.0199	2.384 (0.559 to 16.2)	0.224	4.86 (1.616 to 48.2)	0.0345	6.659 (1.174 to 174.6)	0.0325	8.403 (2.262 to 51.3)	0.000416	9.467 (4.283 to 24.52)	9.91e-06
GM04441P012J01	Gm-r1021-2510	0.000143	Binding	7	21913287	calmodulin 2 [Medicago truncatula]	0.975 (0.505 to 3.493)	0.911	0.74 (0.363 to 2.781)	0.245	1.598 (0.661 to 3.542)	0.108	0.82 (0.181 to 2.969)	0.567	0.595 (0.222 to 1.075)	0.0491	3.165 (2.111 to 8.692)	0.000226
GM04442P012J02	Gm-r1021-2513	0.0145	Metabolism Nucleic Acid ribosomal	2	44662864	ribosomal protein S6 [Glycine max]	4.368 (1.603 to 13.2)	0.00324	7.135 (0.719 to 31.4)	0.00266	11.44 (1.711 to 60.7)	0.0012	5.19 (1.822 to 16.7)	0.0194	1.147 (0.445 to 4.469)	0.797	0.832 (0.398 to 7.258)	0.697
GM04448P012J08	Gm-r1021-2527	0.00293	No hits BlastX below 10-6	8		No hits BlastX below 10-6	9.681 (1.257 to 199.1)	0.0268	15.76 (6.068 to 39.3)	0.0082	3.52 (0.01 to 22.1)	0.44	0.749 (0.2 to 10.4)	0.706	0.01*	no replicates	0.703 (0.302 to 1.849)	0.244
GM04457P012J17	Gm-r1021-2554	0.00191	Metabolism - Nucleic acid	2	224293	histone H4	1.599 (0.191 to 6.5)	0.392	2.367 (0.955 to 8.15)	0.0363	10.14 (2.435 to 42)	0.00074	5.728 (0.781 to 44.7)	0.0499	0.632 (0.374 to 1.601)	0.138	1.541 (0.429 to 5.387)	0.134
GM04459P012J19	Gm-r1021-2558	0.0172	Binding-Nucleic acid-DNA-transcription factor activity	5	6573771	F28K19.29 [Arabidopsis thaliana]	3 (0.708 to 18.16)	0.0316	4.255 (2.191 to 6.667)	0.00209	1.723 (0.601 to 4.939)	0.697	1.112 (0.727 to 1.7)	0.844	0.0638	no replicates	0.135 (0.0569 to 0.272)	0.00944
GM04470P012K06	Gm-r1021-2595	0.00463	Metabolism - Carbohydrate Metabolism	12	30692538	polygalacturonase-like protein [Fragaria x ananassa]	9.1	no replicates	26.94 (13 to 80.1)	1.01e-05	111.5 (56.3 to 198.8)	3.74e-07	85.73 (26 to 319.1)	7.53e-07	41.42 (33.5 to 56.4)	0.00179	ND	ND
GM04482P012K18	Gm-r1021-2634	0.00503	Metabolism - Protein	9	27311923	aspartate--tRNA ligase - like protein [Arabidopsis thaliana]	0.475 (0.337 to 0.952)	0.00117	0.458 (0.268 to 0.888)	0.00794	0.467 (0.0715 to 2.299)	0.0858	0.494 (0.152 to 2.011)	0.0538	0.0749 (0.01 to 0.286)	0.000978	0.17 (0.0923 to 0.506)	0.00026
GM04483P012K19	Gm-r1021-2635	0.0108	Metabolism - Protein	8	50939777	putative ubiquitin-specific protease [Oryza sativa (japonica cultivar-group)]	2.891 (1.043 to 16.21)	0.0363	2.3 (0.73 to 9.37)	0.121	1.146 (0.0417 to 4.081)	0.853	1.383 (0.555 to 10.4)	0.491	0.265 (0.0593 to 0.597)	0.0287	0.535 (0.217 to 1.235)	0.0509
GM04490P012L02	Gm-r1021-2646	0.000525	Metabolism - Electron transport	3	17104799	putative 2-nitropropane dioxygenase [Arabidopsis thaliana]	0.613 (0.347 to 1.192)	0.0717	0.066 (0.01 to 0.204)	0.103	0.179 (0.01 to 1.879)	0.38	0.156 (0.0938 to 0.202)	0.0181	0.016 (0.01 to 0.0299)	0.000397	0.361 (0.0666 to 2.678)	0.152
GM04491P012L03	Gm-r1021-2647	0.00648	Metabolism Protein	6	3980264	20S proteasome beta subunit [Cicer arietinum]	1.675 (0.139 to 5.73)	0.229	4.576 (0.91 to 57.5)	0.0115	9.196 (1.6 to 75.18)	0.00131	9.355 (2.288 to 78.2)	0.00315	2.007 (1.245 to 9.607)	0.0213	1.18 (0.376 to 5.974)	0.597
GM04492P012L04	Gm-r1021-2657	9.02e-07	Binding Nucleic Acids	2	40287526	60S ribosomal protein L19 [Capsicum annuum]	2.889 (1.567 to 4.544)	0.000133	4.163 (0.976 to 11.37)	0.00306	6.752 (1.784 to 16.62)	0.000499	4.73 (2.112 to 16.86)	0.000387	0.74 (0.417 to 1.134)	0.0832	0.618 (0.335 to 3.062)	0.0892
GM04493P012L05	Gm-r1021-2660	0.0474	No hits BlastX below 10-6	1		No hits BlastX below 10-6	2.375 (1.358 to 16.69)	0.0247	1.36 (0.268 to 3.302)	0.395	2.828 (1.336 to 8.055)	0.00225	1.115 (0.438 to 3.614)	0.736	0.869 (0.333 to 2.266)	0.595	1.535 (0.784 to 3.998)	0.0673
GM04494P012L06	Gm-r1021-2662	0.00873	Metabolism - Electron transport	6	3860333	basic blue copper protein [Cicer arietinum]	5.663 (1.392 to 16.2)	0.00391	22.14 (13 to 34.3)	6.63e-07	51.61 (9.381 to 133)	1.54e-05	28.86 (5.01 to 111.9)	0.000492	6.181 (2.153 to 19)	0.0171	7.288 (1.714 to 45.5)	0.0215
GM04496P012L08	Gm-r1021-2667	0.00192	Cell growth/maintenance-Transport	9	11385441	glutathione S-transferase GST 13 [Glycine max]	0.832 (0.291 to 2.544)	0.518	0.73 (0.167 to 12.25)	0.585	0.794 (0.283 to 2.065)	0.443	0.252 (0.01 to 0.677)	0.164	0.037 (0.01 to 0.243)	0.00129	0.272 (0.159 to 1.08)	0.00142
GM04498P012L10	Gm-r1021-2687	0.0382	unknown protein [Oryza sativa (japonica cultivar-group)]	2	52077330	unknown protein [Oryza sativa (japonica cultivar-group)]	7.928 (1.544 to 40.6)	0.00634	13.42 (5.309 to 23.7)	0.0309	10.43 (0.823 to 44)	0.00213	7.826 (1.328 to 40.7)	0.0445	1.002 (0.679 to 1.477)	0.997	1.471 (0.556 to 28.72)	0.634
GM04502P012L14	Gm-r1021-2698	0.0468	Metabolism	11	20147325	At4g19004/At4g19004 [Arabidopsis thaliana]	1.853 (1.179 to 4.643)	0.143	2.208 (1.129 to 4.884)	0.205	0.669 (0.01 to 13)	0.814	0.514 (0.496 to 0.532)	0.0338	0.637 (0.506 to 0.73)	0.0597	1.157 (0.158 to 110.5)	0.908
GM04508P012L20	Gm-r1021-2716	0.046	Catalytic Activity	12	51536124	Formate dehydrogenase, mitochondrial precursor [Oryza sativa (japonica cultivar-group)]	1.359 (0.5 to 7.438)	0.486	1.359 (0.571 to 2.383)	0.389	7.488 (0.755 to 51.5)	0.0166	4.814 (1.638 to 48.3)	0.0301	2.819 (1.764 to 3.563)	0.00125	4.93 (2.421 to 19.98)	0.00015
GM04511P012L23	Gm-r1021-2731	0.00793	Putative Protein	1	56784769	putative terbinafine resistance locus protein [Oryza sativa (japonica cultivar-group)]	1.823 (0.799 to 20.4)	0.137	2.178 (0.356 to 21.5)	0.197	3.414 (1.446 to 46.3)	0.021	1.542 (0.393 to 13.3)	0.294	0.983 (0.503 to 1.674)	0.929	3.051 (2.141 to 7.471)	0.000106
GM04514P012M02	Gm-r1021-2736	2.94e-05	Cell growth/maintenance-Transport	9	7270854	putative protein [Arabidopsis thaliana]	0.679 (0.207 to 1.739)	0.125	0.74 (0.201 to 2.381)	0.264	0.571 (0.205 to 1.492)	0.0835	0.775 (0.376 to 1.654)	0.17	0.0975 (0.0184 to 0.23)	7.35e-05	0.182 (0.072 to 0.606)	0.000116
GM04518P012M06	Gm-r1021-2742	0.00963	Plastid - Chloroplast	2	30794001	putative eukaryotic translation initiation factor 3 subunit 7 [Arabidopsis thaliana]	2.854 (0.445 to 30.7)	0.0986	3.342 (0.575 to 12.8)	0.207	2.992 (1.957 to 6.229)	0.0968	4.191 (0.798 to 27.9)	0.0995	0.581 (0.501 to 0.635)	0.0182	0.442 (0.131 to 1.967)	0.0353
GM04524P012M12	Gm-r1021-2761	0.021	Metabolism Protein	8	54291224	putative eukaryotic translation initiation factor 2B, subunit 3 [Oryza sativa (japonica cultivar-group)]	ND	ND	ND	ND	12.7	no replicates	1.334 (1.302 to 1.366)	0.0524	0.106	no replicates	0.431 (0.214 to 1.253)	0.0518
GM04525P012M13	Gm-r1021-2763	0.00104	Metabolism - Protein	4	23428550	Serine/threonine Kinase [Persea americana]	0.22 (0.01 to 2.514)	0.0964	0.515 (0.01 to 9)	0.578	0.325 (0.179 to 0.746)	0.033	1.696 (0.459 to 18.5)	0.702	0.683 (0.398 to 0.9)	0.00708	2.123 (1.272 to 4.011)	0.000349
GM04533P012M21	Gm-r1021-2779	0.0306	hypothetical protein At2g43970 [imported] - Arabidopsis thaliana	1	7486473	hypothetical protein At2g43970 [imported] - Arabidopsis thaliana	2.461 (0.378 to 18.2)	0.415	11.03 (5.609 to 17.6)	0.0202	5.283 (1.431 to 19.5)	0.424	0.412 (0.0311 to 3.053)	0.58	0.562 (0.339 to 1.259)	0.137	1.275 (0.271 to 5.09)	0.52
GM04534P012M22	Gm-r1021-2788	0.00633	unknown protein [Oryza sativa (japonica cultivar-group)]	3	55773863	unknown protein [Oryza sativa (japonica cultivar-group)]	0.41 (0.0321 to 3.11)	0.11	0.248 (0.01 to 4.333)	0.0957	0.0448 (0.01 to 0.742)	0.00952	0.07 (0.01 to 0.553)	0.00318	0.104 (0.01 to 0.405)	0.0117	0.595 (0.386 to 0.951)	0.00362
GM04536P012M24	Gm-r1021-2791	0.000241	Metabolism - Protein - Biosynthesis	2	13899057	ribosomal protein L32 [Mercurialis annua]	2.988 (0.866 to 10.63)	0.00662	4.152 (0.866 to 250.5)	0.0571	5.319 (0.947 to 99.71)	0.0158	3.657 (1.071 to 19.51)	0.00697	0.845 (0.503 to 1.632)	0.224	0.724 (0.49 to 2.13)	0.0907
GM04540P012N04	Gm-r1021-2814	0.022	Metabolism - Amino acid	8	7270837	monooxygenase 2 (MO2) [Arabidopsis thaliana]	1.936 (1.372 to 3.566)	0.164	3.254	no replicates	6.914 (0.69 to 27.1)	0.0988	1.56 (1.014 to 3.8)	0.236	0.36 (0.292 to 0.445)	0.13	0.614 (0.141 to 17.2)	0.6
GM04541P012N05	Gm-r1021-2816	1.94e-06	Metabolism	9	19911199	glucosyltransferase-8 [Vigna angularis]	0.693 (0.288 to 3.071)	0.208	0.259 (0.056 to 0.556)	0.0013	0.355 (0.164 to 0.569)	0.000768	0.118 (0.0401 to 0.223)	5.27e-05	0.0202 (0.01 to 0.0752)	4.07e-06	0.176 (0.0697 to 0.892)	0.000422
GM04549P012N13	Gm-r1021-2833	0.0364	Catalytic activity	7	48714603	putative esterase [Cicer arietinum]	0.635 (0.207 to 2.741)	0.137	0.613 (0.22 to 2.749)	0.183	1.168 (0.209 to 4.333)	0.65	0.711 (0.276 to 4.022)	0.277	0.236 (0.01 to 0.926)	0.0236	1.457 (0.513 to 3.737)	0.105
GM04554P012N18	Gm-r1021-2843	0.0109	Transcription	5	2104681	transcription factor [Vicia faba]	1.034 (0.284 to 4.558)	0.913	1.194 (0.72 to 5)	0.459	1.495 (0.423 to 4.224)	0.185	1.082 (0.356 to 4.297)	0.809	0.388 (0.115 to 0.974)	0.00661	0.524 (0.288 to 1.783)	0.0143
GM04559P012N23	Gm-r1021-2865	0.0104	expressed protein [Arabidopsis thaliana]	2	42573325	expressed protein [Arabidopsis thaliana]	2.153 (1.001 to 10.09)	0.242	11.14 (8.9 to 13.93)	0.059	4.836 (2.768 to 8.45)	0.217	2.265 (0.914 to 9.765)	0.119	0.808 (0.623 to 1.239)	0.427	1.419 (0.581 to 13.84)	0.491
GM04562P012O02	Gm-r1021-2876	0.00243	No hits BlastX below 10-6	9		No hits BlastX below 10-6	1.067 (0.265 to 4.322)	0.827	0.709 (0.506 to 1.14)	0.0219	0.256 (0.01 to 0.889)	0.0987	0.144 (0.01 to 0.506)	0.00311	0.0952 (0.01 to 0.446)	0.00774	0.32 (0.164 to 0.976)	0.00203
GM04567P012O07	Gm-r1021-2892	0.0125	Metabolism - Carbohydrate Metabolism	10	14279169	beta-1,3-glucanase-like protein [Olea europaea]	0.695 (0.308 to 1.434)	0.205	0.297 (0.0535 to 1.173)	0.0341	1.26 (0.276 to 2.28)	0.421	7.585 (0.886 to 126.9)	0.0261	3.83 (0.806 to 34.4)	0.074	0.814 (0.481 to 1.667)	0.221
GM04574P012O14	Gm-r1021-2929	0.00991	No hits BlastX below 10-6	1		No hits BlastX below 10-6	2.172 (0.835 to 9.1)	0.149	2.542 (2.061 to 3.34)	0.0227	3.471 (0.482 to 13.6)	0.132	0.965 (0.93 to 1)	0.501	0.81 (0.263 to 3.138)	0.798	2.042 (0.69 to 60.2)	0.346
GM04576P012O16	Gm-r1021-2933	7.07e-05	Cytoskeleton	12	1403143	beta-tubulin [Cicer arietinum]	0.891 (0.327 to 2.699)	0.784	3.955 (0.25 to 33.8)	0.145	23.4 (6.894 to 90.5)	2.43e-05	39.75 (5.707 to 184.5)	0.000316	18.31 (1.543 to 69.7)	0.00109	2.581 (1.349 to 8.807)	0.00702
GM04579P012O19	Gm-r1021-2942	0.00714	Plastid - Chloroplast	6	7546729	MFP1 attachment factor 1 [Glycine max]	2.476 (0.707 to 13.11)	0.036	2.253 (0.727 to 11.9)	0.116	6.813 (2.691 to 42.76)	0.000995	6.753 (1.214 to 55)	0.0152	2.589 (0.673 to 13.58)	0.0499	1.281 (0.899 to 2.621)	0.103
GM04584P012O24	Gm-r1021-2948	3.03e-05	Metabolism - Protein - Biosynthesis	2	6513924	putative 40S ribosomal protein S19 [Arabidopsis thaliana]	3.531 (1.523 to 15.39)	0.00149	4.907 (1.328 to 13.3)	0.000602	8.733 (1.254 to 227.9)	0.00837	5.57 (2.587 to 23.19)	0.000462	0.965 (0.391 to 2.205)	0.858	0.692 (0.236 to 3.469)	0.226
GM04587P012P03	Gm-r1021-2964	0.000753	Ribosome	6	2879811	ribosomal protein L30 [Lupinus luteus]	3.65 (1.014 to 11.76)	0.00189	8.935 (1.978 to 110.7)	0.00194	12.71 (2.166 to 36.83)	0.000387	12.19 (3.321 to 48.97)	9.76e-05	2.402 (0.849 to 13.89)	0.0305	1.012 (0.382 to 9.844)	0.975
GM04589P012P05	Gm-r1021-2975	3.66e-05	Metabolism - Protein - Biosynthesis	6	10180025	60S ribosomal protein L24 [Prunus avium]	2.745 (1.15 to 5.042)	0.000773	3.679 (0.693 to 10.92)	0.00468	7.202 (2.463 to 22.85)	0.000137	4.353 (1.951 to 13.86)	0.000631	1.344 (0.962 to 1.798)	0.00646	1.311 (0.591 to 6.132)	0.328
GM04591P012P07	Gm-r1021-2978	0.0162	unknown protein [Arabidopsis thaliana]	6	26451972	unknown protein [Arabidopsis thaliana]	3.704 (0.689 to 28.8)	0.00939	5.243 (1.358 to 16.3)	0.00218	11.84 (1.916 to 44.14)	0.000815	9.897 (2.533 to 75.7)	0.0025	2.34 (1.175 to 5.176)	0.00636	1.874 (0.932 to 14.66)	0.0797
GM04596P012P12	Gm-r1021-2989	0.00415	Binding - Protein	4	55167933	unknown protein [Oryza sativa (japonica cultivar-group)]	0.115 (0.01 to 1.348)	0.0157	0.111 (0.01 to 0.638)	0.106	0.126 (0.01 to 0.69)	0.0414	0.198 (0.01 to 0.919)	0.0195	0.241 (0.01 to 1.802)	0.0928	1.459 (0.608 to 3.668)	0.111
GM04597P012P13	Gm-r1021-3001	0.018	No hits BlastX below 10-6	1		No hits BlastX below 10-6	ND	ND	19.9	no replicates	18.61 (16.9 to 20.5)	0.021	1.078 (0.887 to 1.31)	0.766	7.864 (2.062 to 30)	0.367	4.29 (0.82 to 67.2)	0.403
GM04598P012P14	Gm-r1021-3004	0.0139	Binding-Nucleic acid-DNA-transcription factor activity	7	50915588	basic helix-loop-helix (bHLH) -like [Oryza sativa (japonica cultivar-group)]	1.064 (0.286 to 7.526)	0.877	0.43 (0.01 to 1.927)	0.223	2.111 (0.71 to 4.083)	0.0184	0.579 (0.0929 to 2.276)	0.195	0.4 (0.0922 to 2.191)	0.0555	1.625 (1.059 to 5.548)	0.0398
GM04600P012P16	Gm-r1021-3009	7.92e-05	unknown protein [Oryza sativa]	12	50919532	unknown protein [Oryza sativa]	1.651 (1.195 to 2.212)	0.107	4.781 (1.523 to 22)	0.0765	6.291 (0.534 to 28.8)	0.0223	13.51 (2.949 to 47.71)	0.000759	15.48 (8.019 to 47.23)	1.51e-05	18.3 (9.385 to 96.9)	1.06e-05
GM04611P013A03	Gm-r1021-3050	0.0109	Binding	5	50912633	unknown protein [Oryza sativa (japonica cultivar-group)]	1.076 (0.417 to 3)	0.775	2.3 (0.831 to 15.5)	0.179	0.591 (0.362 to 0.948)	0.0603	0.499 (0.01 to 10.05)	0.565	0.199 (0.0599 to 0.977)	0.00741	0.24 (0.114 to 0.969)	0.00642
GM04615P013A07	Gm-r1021-3068	0.00681	Metabolism - Protein - Biosynthesis	2	21592866	Ribosomal protein L7Ae-like [Arabidopsis thaliana]	4.611 (1.333 to 34)	0.0729	6.227 (1.641 to 25.8)	0.00286	7.972 (2.015 to 64.4)	0.00356	4.326 (1.429 to 18.9)	0.0876	0.422 (0.3 to 0.595)	0.241	0.689 (0.3 to 3.549)	0.451
GM04623P013A15	Gm-r1021-3096	0.0101	Metabolism	3	170354	pentameric polyubiquitin	0.264 (0.131 to 0.836)	0.000489	0.188 (0.0568 to 0.715)	0.000497	0.255 (0.103 to 0.921)	0.00128	0.218 (0.0697 to 0.718)	0.000583	0.0864 (0.0244 to 0.157)	5.65e-06	0.265 (0.14 to 0.59)	5.87e-05
GM04624P013A16	Gm-r1021-3097	7.4e-05	Catalytic Activity	8	2654094	aspartate aminotransferase glyoxysomal isozyme AAT1 precursor [Glycine max]	1.907 (1.287 to 4.294)	0.00433	2.88 (0.774 to 68.9)	0.0642	2.482 (0.668 to 40.9)	0.0872	1.04 (0.368 to 4.137)	0.893	0.211 (0.01 to 0.559)	0.0107	0.278 (0.0714 to 1.252)	0.00226
GM04629P013A21	Gm-r1021-3112	2.87e-08	Endomembrane System	9	29028846	At4g17030 [Arabidopsis thaliana]	0.398 (0.087 to 3.059)	0.0389	0.219 (0.01 to 0.98)	0.025	0.277 (0.0879 to 0.759)	0.000817	0.328 (0.0985 to 0.846)	0.00472	0.0142 (0.01 to 0.0313)	6.85e-07	0.0447 (0.0282 to 0.105)	1.63e-07
GM04636P013B04	Gm-r1021-3134	0.00459	Binding	12	21554157	putative mitochondrial dicarboxylate carrier protein [Arabidopsis thaliana]	2.218 (1.416 to 7.204)	0.00442	4.505 (1.752 to 61.1)	0.00671	11.68 (3.659 to 80.8)	0.000244	9.888 (3.61 to 54.1)	0.000265	5.586 (2.636 to 20.7)	0.00144	6.385 (2.124 to 17.47)	0.000117
GM04637P013B05	Gm-r1021-3136	0.0238	Catalytic Activity	10	7447356	farnesyltranstransferase (EC 2.5.1.29) - white lupine	0.538 (0.0654 to 3.286)	0.302	ND	ND	4.705 (1.83 to 17.9)	0.0233	5.461 (0.903 to 34.1)	0.0436	0.566 (0.01 to 2.473)	0.607	0.875 (0.427 to 2.133)	0.431
GM04642P013B10	Gm-r1021-3147	2.54e-08	unknown protein [Oryza sativa]	9	50919532	unknown protein [Oryza sativa]	0.268 (0.121 to 1.907)	0.00334	0.149 (0.01 to 0.614)	0.00749	0.0525 (0.01 to 0.167)	3.42e-05	0.0595 (0.01 to 0.141)	3.79e-05	0.0108 (0.01 to 0.0135)	5.18e-11	0.0238 (0.0119 to 0.0583)	8.98e-08
GM04645P013B13	Gm-r1021-3155	9.51e-09	Metabolism - Electron transport	9	452769	alcohol dehydrogenase-1F [Phaseolus acutifolius]	0.423 (0.189 to 1.21)	0.0048	0.136 (0.0772 to 0.248)	3.75e-06	0.0959 (0.025 to 0.589)	0.000359	0.0348 (0.01 to 0.118)	4.19e-06	0.0213 (0.01 to 2.9)	0.000933	0.0124 (0.01 to 0.0291)	1.84e-06
GM04646P013B14	Gm-r1021-3157	0.00725	unknown protein [Arabidopsis thaliana]	11	26452478	unknown protein [Arabidopsis thaliana]	6.933 (3.798 to 15.3)	0.000574	8.595 (2.678 to 15.7)	0.0663	0.425 (0.315 to 0.575)	0.215	2.202	no replicates	0.188 (0.0581 to 0.719)	0.15	0.795 (0.229 to 4.042)	0.592
GM04657P013C01	Gm-r1021-3198	0.0259	Metabolism	3	58532581	calcineurin B-like protein [Ammopiptanthus mongolicus]	0.566 (0.263 to 3.644)	0.431	0.0368 (0.01 to 0.142)	0.0209	0.019 (0.01 to 0.0415)	0.0018	0.0339 (0.01 to 0.134)	0.0174	0.0355 (0.01 to 0.0695)	0.0341	0.193 (0.0492 to 1.161)	0.011
GM04658P013C02	Gm-r1021-3202	0.000595	No hits BlastX below 10-6	5		No hits BlastX below 10-6	1.676 (0.263 to 20.4)	0.263	1.51 (0.708 to 2.855)	0.0643	1.012 (0.109 to 2.773)	0.977	1.254 (0.332 to 20.6)	0.625	0.411 (0.279 to 0.657)	0.000411	0.556 (0.233 to 1.621)	0.0417
GM04661P013C05	Gm-r1021-3210	2.63e-05	Metabolism - Protein - Biosynthesis	2	15824574	ribosomal protein [Petunia x hybrida]	3.085 (1.635 to 6.044)	9.51e-05	6.091 (1.891 to 28.33)	0.000684	6.234 (1.54 to 17.72)	0.00138	7.181 (2.482 to 31.67)	0.000459	1.678 (0.766 to 4.219)	0.0771	0.574 (0.291 to 2.772)	0.0517
GM04662P013C06	Gm-r1021-3211	0.0172	unknown [Arabidopsis thaliana]	8	21593814	unknown [Arabidopsis thaliana]	2.905 (0.941 to 6.325)	0.00677	2.129 (0.643 to 3.578)	0.157	4.494 (0.726 to 16.9)	0.118	1.874 (0.554 to 10.3)	0.396	0.341 (0.141 to 0.581)	0.0421	1.763 (0.963 to 4.566)	0.0456
GM04665P013C09	Gm-r1021-3215	0.000616	Nucleus	2	50939367	acinusL protein-like [Oryza sativa (japonica cultivar-group)]	3.327 (1.262 to 72)	0.0715	6.956 (3.859 to 14.72)	0.006	9.957 (1.664 to 52.6)	0.00345	5.629 (0.969 to 54.7)	0.0554	0.908 (0.581 to 1.271)	0.638	1.214 (0.712 to 3.594)	0.365
GM04671P013C15	Gm-r1021-3236	0.000649	Metabolism	6	2529668	photolyase/blue-light receptor (PHR2) [Arabidopsis thaliana]	3.263 (1.259 to 16.2)	0.00999	9.136 (1.639 to 55)	0.0134	13.55 (2.499 to 80.6)	0.000344	9.701 (2.697 to 43.92)	0.000379	4.463 (0.793 to 28.9)	0.0129	0.968 (0.336 to 3.919)	0.913
GM04673P013C17	Gm-r1021-3239	1.77e-05	Metabolism	2	1928991	heat shock protein 70 precursor [Citrullus lanatus]	1.163 (0.89 to 2.686)	0.272	1.49 (0.508 to 2.274)	0.0638	3.442 (1.3 to 6.943)	0.000592	3.19 (1.766 to 9.953)	0.00176	0.822 (0.264 to 1.298)	0.302	0.508 (0.329 to 1.681)	0.00779
GM04677P013C21	Gm-r1021-3261	0.000822	Binding-Nucleic acid-DNA-transcription factor activity	7	21105742	nam-like protein 7 [Petunia x hybrida]	0.967 (0.548 to 3.81)	0.878	0.815 (0.22 to 3.293)	0.553	1.48 (0.691 to 4.341)	0.226	0.787 (0.291 to 3.698)	0.396	0.324 (0.225 to 0.548)	0.00171	1.079 (0.572 to 2.888)	0.679
GM04678P013C22	Gm-r1021-3262	0.00764	Catalytic Activity	2	48773765	triosephosphate isomerase [Glycine max]	1.327 (0.826 to 4.585)	0.205	1.44 (0.315 to 3.725)	0.215	2.65 (0.984 to 8.9)	0.0164	2.439 (1.177 to 10.2)	0.0132	0.902 (0.272 to 2.512)	0.702	0.625 (0.335 to 2.123)	0.0591
GM04681P013D01	Gm-r1021-3276	0.00262	Metabolism	3	47775656	putative inorganic pyrophosphatase [Arachis hypogaea]	0.0665 (0.01 to 0.44)	0.00249	0.12 (0.01 to 0.681)	0.0214	0.205 (0.01 to 13)	0.21	0.204 (0.0355 to 1.832)	0.00793	0.0629 (0.01 to 0.318)	0.00158	0.655 (0.371 to 1.734)	0.0456
GM04684P013D04	Gm-r1021-3287	0.000559	Endomembrane System	9	478409	peroxidase (EC 1.11.1.7), cationic - adzuki bean	1.052 (0.607 to 1.822)	0.743	1.337 (0.616 to 9.8)	0.525	1.585 (0.489 to 13.5)	0.338	0.0411 (0.01 to 0.427)	0.00657	0.0447 (0.01 to 0.134)	0.00711	0.198 (0.0502 to 1.429)	0.0121
GM04685P013D05	Gm-r1021-3296	1.76e-07	Metabolism - Carbohydrate Metabolism	9	927505	fructose-1,6-bisphosphate aldolase [Pisum sativum]	0.495 (0.296 to 1.047)	0.0039	0.325 (0.17 to 0.508)	0.000128	0.449 (0.13 to 1.156)	0.0248	0.246 (0.148 to 0.372)	1.21e-05	0.0541 (0.0254 to 0.113)	9.01e-07	0.038 (0.01 to 0.204)	1.53e-05
GM04687P013D07	Gm-r1021-3303	0.016	Catalytic Activity	8	3660471	succinate dehydrogenase flavoprotein alpha subunit [Arabidopsis thaliana]	1.61 (0.894 to 6.327)	0.056	1.66 (0.492 to 6.559)	0.25	1.807 (0.535 to 5.159)	0.0894	2.916 (0.481 to 78.9)	0.0983	0.587 (0.148 to 1.366)	0.176	0.605 (0.264 to 1.744)	0.0408
GM04688P013D08	Gm-r1021-3307	0.0321	Plastid - Chloroplast	12	50931869	unknown protein [Oryza sativa (japonica cultivar-group)]	6.101 (1.417 to 42.2)	0.0841	3.472 (0.778 to 15.5)	0.558	13.93 (2.532 to 21.6)	9.61e-05	12.73 (2.402 to 51.1)	0.0162	15.97 (8.587 to 61.1)	0.00889	2.339 (1.39 to 5.292)	0.00377
GM04693P013D13	Gm-r1021-3314	0.00281	No hits BlastX below 10-6	2		No hits BlastX below 10-6	3.205 (1.181 to 6.764)	0.00102	4.531 (0.73 to 23.24)	0.00566	8.84 (1.13 to 197.3)	0.0303	3.773 (1.24 to 36.57)	0.0146	0.739 (0.0598 to 4.446)	0.523	0.81 (0.457 to 4.379)	0.454
GM04694P013D14	Gm-r1021-3316	0.0141	Cell Growth and Maintenance Transport	1	31376367	At4g14500 [Arabidopsis thaliana]	1.412 (0.093 to 11.3)	0.637	6.816 (2.011 to 23.1)	0.361	12.52 (3.482 to 30.9)	0.00237	0.847 (0.01 to 21.9)	0.866	0.935 (0.716 to 1.693)	0.699	0.941 (0.397 to 3.977)	0.836
GM04696P013D16	Gm-r1021-3318	0.0466	Catalytic Activity	6	53747925	galactokinase [Pisum sativum]	0.368 (0.0825 to 0.688)	0.14	3.698 (2.351 to 6.8)	0.0539	3.012 (0.242 to 13.8)	0.138	4.288 (1.284 to 45.6)	0.04	1.359 (0.558 to 4.645)	0.277	1.315 (0.581 to 5.869)	0.405
GM04704P013D24	Gm-r1021-3336	0.0404	Metabolism	2	21592528	ring-box protein-like [Arabidopsis thaliana]	2.345 (0.895 to 12.7)	0.0231	5.881 (0.971 to 38)	0.0462	3.702 (0.32 to 50)	0.137	2.179 (0.347 to 25)	0.128	0.638 (0.143 to 1.165)	0.214	1.112 (0.473 to 4.564)	0.666
GM04712P013E08	Gm-r1021-3352	0.0114	Metabolism	6	4884868	water channel protein MipK [Mesembryanthemum crystallinum]	17.29 (16.8 to 17.8)	0.00646	22.73 (10.2 to 36.8)	1.82e-05	67.11 (21.7 to 194.4)	9.28e-06	65.51 (13.4 to 207.5)	2.44e-05	17.92 (3.269 to 36.1)	0.000431	6.079 (1.873 to 42.4)	0.206
GM04716P013E12	Gm-r1021-3374	0.0227	Metabolism	4	8249004	branched-chain amino acid transaminase [Arabidopsis thaliana]	0.0524 (0.01 to 0.636)	0.0327	0.39 (0.0812 to 2.028)	0.263	2.166 (0.518 to 21.3)	0.22	1.896 (0.292 to 25.3)	0.21	2.723 (0.656 to 14.17)	0.0371	2.786 (1.145 to 7.229)	0.00294
GM04723P013E19	Gm-r1021-3408	0.0054	Metabolism	3	50920071	putative pirin-like protein [Oryza sativa (japonica cultivar-group)]	0.213 (0.01 to 5)	0.0847	0.01*	1	0.0221 (0.01 to 0.107)	0.0405	0.107 (0.01 to 0.572)	0.208	0.225 (0.024 to 2.8)	0.239	0.125 (0.0314 to 0.703)	0.00447
GM04724P013E20	Gm-r1021-3409	0.01	Endomembrane System	5	52550577	MtN19-like protein [Pisum sativum]	0.335 (0.0875 to 2.927)	0.0937	0.524 (0.01 to 2.072)	0.558	1.057 (0.532 to 3.267)	0.932	3.624 (0.837 to 32.8)	0.0761	0.185 (0.132 to 0.317)	0.00293	0.788 (0.155 to 3.253)	0.557
GM04730P013F02	Gm-r1021-3439	0.000498	Catalytic Activity	9	35186998	isopentenyl pyrophosphate isomerase [Pueraria montana var. lobata]	0.438 (0.136 to 1.19)	0.00586	0.329 (0.147 to 0.944)	0.00177	0.541 (0.181 to 1.579)	0.0717	0.372 (0.166 to 1.21)	0.0095	0.134 (0.0722 to 0.374)	1.39e-05	0.0998 (0.0455 to 0.447)	3.27e-05
GM04734P013F06	Gm-r1021-3450	0.00183	Mitochondrion	5	30102920	At1g02870 [Arabidopsis thaliana]	2.262 (0.943 to 22.19)	0.0862	1.181 (0.257 to 4.333)	0.793	1.482 (0.115 to 16.9)	0.657	0.668 (0.01 to 12.7)	0.745	0.0855 (0.01 to 0.222)	0.042	0.118 (0.0704 to 0.168)	0.00175
GM04735P013F07	Gm-r1021-3454	0.039	Metabolism - Protein	12	15425751	aspartic proteinase 2 [Glycine max]	2.065 (0.718 to 5.786)	0.0359	3.125 (0.741 to 39.5)	0.106	6.068 (0.613 to 50)	0.0103	6.003 (1.866 to 25)	0.035	1.406 (0.611 to 4.357)	0.392	7.364 (1.471 to 24.75)	0.000217
GM04738P013F10	Gm-r1021-3459	0.000728	Nucleus	2	50910565	nucleolar RNA-binding Nop10p-like protein [Oryza sativa (japonica cultivar-group)]	4.672 (0.705 to 25.57)	0.0682	12.14 (3.859 to 45)	0.00141	18.13 (2.64 to 50.1)	5.98e-05	16.98 (3.068 to 77.5)	0.00122	0.548 (0.218 to 1.248)	0.253	0.588 (0.018 to 7.5)	0.617
GM04742P013F14	Gm-r1021-3472	0.000121	Metabolism- Catabolism	8	169989	NADPH-specific isocitrate dehydrogenase	1.767 (0.738 to 3.488)	0.015	1.723 (0.554 to 9.642)	0.138	2.765 (0.647 to 39.86)	0.0684	1.742 (0.55 to 4.066)	0.0617	0.326 (0.14 to 0.574)	0.00153	0.83 (0.484 to 2.195)	0.281
GM04743P013F15	Gm-r1021-3478	0.00711	Metabolism - Biosynthesis - Anabolism	12	19787	chloroplast ATP synthase (delta subunit) [Nicotiana tabacum]	4.346 (0.934 to 8.4)	0.00813	19.1 (4.125 to 45.67)	5.14e-05	52.3 (8.018 to 310.6)	1.28e-05	28.1 (5.046 to 213.6)	0.000121	22.19 (2.678 to 90.8)	0.00105	22.04 (5.127 to 602.5)	0.00049
GM04745P013F17	Gm-r1021-3481	0.00562	No hits BlastX below 10-6	2		No hits BlastX below 10-6	2.032 (1.042 to 10.8)	0.0446	2.925 (0.828 to 12.38)	0.00647	4.235 (1.645 to 12.73)	0.00103	2.167 (1.187 to 7.195)	0.00641	1.339 (0.947 to 1.889)	0.0337	1.032 (0.461 to 3.128)	0.89
GM04750P013F22	Gm-r1021-3499	3.81e-07	Metabolism - Carbohydrate Metabolism	3	21592987	unknown [Arabidopsis thaliana]	0.0292 (0.01 to 0.169)	0.0014	0.0123 (0.01 to 0.0415)	6.33e-07	0.01*	1	0.01*	1	0.0128 (0.01 to 0.0341)	5.87e-05	0.154 (0.0768 to 0.299)	7.01e-05
GM04751P013F23	Gm-r1021-3501	0.000193	Metabolism	2	19911211	glucosyltransferase-14 [Vigna angularis]	1.989 (0.611 to 7.144)	0.0712	3.218 (1.496 to 14.57)	0.0095	3.736 (0.471 to 144.5)	0.0748	2.319 (0.939 to 6.637)	0.0131	0.821 (0.393 to 3.109)	0.49	0.52 (0.259 to 0.945)	0.00531
GM04752P013F24	Gm-r1021-3505	0.0302	Nucleus	6	7019675	U6 snRNA-associated Sm-like protein [Arabidopsis thaliana]	5.145 (1.022 to 17.7)	0.0454	8.249 (2.295 to 22.2)	0.0233	10.72 (3.485 to 26.5)	0.0169	6.939 (1.368 to 46.4)	0.0271	1.634 (0.626 to 3.876)	0.314	1.625 (0.774 to 2.729)	0.0259
GM04755P013G03	Gm-r1021-3519	0.00116	Catalytic activity	12	7436043	probable inorganic diphosphatase (EC 3.6.1.1) - mung bean	1.687 (0.961 to 3.364)	0.0267	2.281 (0.258 to 19.76)	0.173	5.447 (1.862 to 18.71)	0.000296	7.548 (2.282 to 158.1)	0.00451	7.225 (4.111 to 17.8)	1.25e-05	5.386 (1.948 to 24.22)	0.00034
GM04758P013G06	Gm-r1021-3527	0.0142	Cytoskeleton	10	296494	alpha tubulin [Anemia phyllitidis]	0.908 (0.296 to 2.856)	0.727	0.637 (0.241 to 1.792)	0.382	4.372 (1.094 to 35.09)	0.0108	3.678 (0.303 to 54.7)	0.0558	1.546 (0.965 to 2.563)	0.0225	0.684 (0.27 to 2.336)	0.148
GM04762P013G10	Gm-r1021-3542	8.63e-05	unnamed protein product [Arabidopsis thaliana]	8	10178075	unnamed protein product [Arabidopsis thaliana]	3.329 (1.892 to 5.844)	3.1e-05	6.061 (2.011 to 29.94)	0.00463	6.531 (1.311 to 33)	0.00398	4.727 (0.968 to 29.1)	0.0173	0.204 (0.0714 to 0.398)	0.0262	0.494 (0.241 to 2.46)	0.0872
GM04764P013G12	Gm-r1021-3547	0.0143	Metabolism - Protein	8	62733400	Putative peptide chain release factor subunit 1 protein [Oryza sativa (japonica cultivar-group)]	1.425 (0.799 to 7.245)	0.188	1.608 (0.535 to 4.438)	0.128	1.366 (0.01 to 34.5)	0.738	1.564 (0.612 to 13.8)	0.247	0.457 (0.155 to 1.367)	0.00981	0.716 (0.278 to 1.508)	0.084
GM04767P013G15	Gm-r1021-3556	0.0236	Metabolism - Carbohydrate Metabolism	8	483547	pyrophosphate-dependent phosphofructokinase alpha subunit [Ricinus communis]	0.506 (0.0594 to 1.299)	0.13	1.401 (0.286 to 12.6)	0.591	3.183 (0.373 to 41)	0.129	2.325 (0.732 to 21.64)	0.169	0.425 (0.192 to 0.916)	0.0795	0.255 (0.0923 to 1.745)	0.00849
GM04769P013G17	Gm-r1021-3558	8.08e-05	Mitochondrion	2	34098795	At5g49665 [Arabidopsis thaliana]	1.76 (0.435 to 11.08)	0.472	11.9 (7.9 to 16.9)	0.0079	12.43 (2.702 to 41.8)	0.000998	6.542 (1.751 to 17.4)	0.0246	0.982 (0.824 to 1.265)	0.863	1.838 (0.758 to 27.6)	0.246
GM04771P013G19	Gm-r1021-3561	8.96e-07	Metabolism	2	3319355	similar to chaperonin containing TCP-1 complex gamma chain [Arabidopsis thaliana]	7.858 (3.099 to 20.05)	4.54e-05	11.44 (2.324 to 69.1)	0.00457	14.2 (2.112 to 75.5)	0.00126	10.51 (1.828 to 60.9)	0.00147	0.956 (0.513 to 1.349)	0.847	0.718 (0.544 to 0.944)	0.0181
GM04774P013G22	Gm-r1021-3570	0.00015	Nucleus	5	50924966	OSJNBa0089K21.2 [Oryza sativa (japonica cultivar-group)]	1.71 (0.88 to 7.741)	0.0689	1.543 (0.779 to 7.11)	0.145	2.182 (0.858 to 11.51)	0.0298	1.454 (0.507 to 6.165)	0.26	0.153 (0.01 to 0.534)	0.0104	0.413 (0.263 to 1.263)	0.00164
GM04775P013G23	Gm-r1021-3571	8.74e-05	Endomembrane System	9	62320695	hypothetical protein [Arabidopsis thaliana]	0.746 (0.263 to 3.796)	0.327	0.284 (0.01 to 0.936)	0.0425	0.181 (0.0202 to 1.74)	0.0292	0.0918 (0.0107 to 0.192)	0.000151	0.0331 (0.01 to 0.0966)	2.85e-05	0.104 (0.0246 to 0.328)	6.11e-05
GM04781P013H05	Gm-r1021-3579	0.0284	Plastid - Chloroplast	10	29824153	unknown protein [Arabidopsis thaliana]	0.463 (0.255 to 0.783)	0.0296	0.196 (0.01 to 3.857)	0.682	4.283 (0.609 to 11.5)	0.0477	3.548 (1.536 to 8.2)	0.0165	0.867 (0.582 to 1.161)	0.409	2.475 (0.328 to 35.38)	0.221
GM04784P013H08	Gm-r1021-3590	0.0105	Catalytic Activity	5	1044868	cinnamic acid 4-hydroxylase [Glycine max]	1.913 (0.504 to 24.1)	0.202	0.217 (0.01 to 2.515)	0.447	1.67 (0.64 to 4.013)	0.121	2.337 (0.965 to 17.7)	0.0663	0.282 (0.01 to 0.824)	0.123	0.518 (0.377 to 0.823)	0.0011
GM04787P013H11	Gm-r1021-3596	0.00489	unknown [Arabidopsis thaliana]	4	21554564	unknown [Arabidopsis thaliana]	0.0655 (0.01 to 1.24)	0.00337	0.0268 (0.01 to 0.376)	0.00254	0.471 (0.01 to 32.3)	0.462	0.734 (0.263 to 6.375)	0.419	0.383 (0.222 to 0.686)	0.00129	0.591 (0.285 to 2.02)	0.108
GM04788P013H12	Gm-r1021-3601	7.84e-05	expressed protein [Arabidopsis thaliana]	2	18390902	expressed protein [Arabidopsis thaliana]	2.941 (1.126 to 14.87)	0.00878	5.182 (2.15 to 36.7)	0.0044	4.262 (0.413 to 76.4)	0.0738	4.124 (1.415 to 57.5)	0.018	0.61 (0.416 to 0.811)	0.0156	0.964 (0.633 to 2.602)	0.848
GM04791P013H15	Gm-r1021-3611	2.78e-05	Binding-Nucleic acid-DNA-transcription factor activity	1		No hits BlastX below 10-6	18.64 (4.452 to 34.6)	0.000204	23.85 (17.1 to 30)	0.000145	17.85 (1.974 to 79.1)	0.0025	5.232 (1.765 to 11)	0.0254	0.966 (0.501 to 1.53)	0.894	3.92 (1.029 to 43.37)	0.102
GM04795P013H19	Gm-r1021-3616	0.000651	Binding-Nucleic acid-DNA-transcription factor activity	7	22136518	putative CCCH-type zinc finger protein [Arabidopsis thaliana]	1.117 (0.243 to 4.651)	0.709	0.918 (0.138 to 3.076)	0.811	1.763 (1.032 to 3.979)	0.0067	0.561 (0.01 to 2.418)	0.447	0.157 (0.0176 to 0.503)	0.00275	2.082 (1.19 to 4.419)	0.00131
GM04797P013H21	Gm-r1021-3620	1.87e-05	Molecular Function unknown	1	7488772	pathogenesis-related protein 3 - kidney bean	2.156 (1.308 to 3.799)	0.000761	3.98 (1.196 to 16.1)	0.00559	2.481 (0.747 to 6)	0.0123	1.07 (0.391 to 2.942)	0.796	0.585 (0.34 to 0.832)	0.00419	1.39 (0.779 to 3.918)	0.145
GM04801P013I01	Gm-r1021-3627	0.0167	Endomembrane System	3	37051109	polygalacturonase inhibiting protein [Pisum sativum]	0.178 (0.01 to 0.815)	0.0407	0.0403 (0.01 to 0.274)	0.00129	0.178 (0.01 to 0.686)	0.0389	0.0468 (0.01 to 0.723)	0.00904	0.0182 (0.01 to 0.0821)	2.49e-06	0.137 (0.01 to 0.946)	0.00834
GM04802P013I02	Gm-r1021-3628	0.00314	Endomembrane System	3	1220537	osmotin-like protein [Lycopersicon esculentum]	0.107 (0.01 to 0.852)	0.00587	0.0306 (0.01 to 0.154)	6.25e-05	0.069 (0.0116 to 0.625)	0.00882	0.0164 (0.01 to 0.05)	6.64e-07	0.0104 (0.01 to 0.0127)	9.59e-10	0.0185 (0.01 to 0.106)	0.000197
GM04808P013I08	Gm-r1021-3652	0.00011	Endomembrane System	9	25518061	F6I1.9 protein - Arabidopsis thaliana	0.27 (0.0761 to 1.467)	0.0107	0.131 (0.01 to 1.797)	0.00534	0.0696 (0.01 to 0.583)	0.00105	0.0589 (0.01 to 0.351)	0.000133	0.0163 (0.01 to 0.0442)	1.95e-07	0.0287 (0.0131 to 0.0792)	3.96e-07
GM04811P013I11	Gm-r1021-3658	0.000816	Binding Nucleici acid	2	2641201	ribosomal protein L23a [Fritillaria agrestis]	5.891 (1.693 to 42)	0.0039	5.487 (0.491 to 93.5)	0.0174	12.98 (1.885 to 404.1)	0.00711	7.922 (1.041 to 155.9)	0.0129	1.754 (0.376 to 12.92)	0.32	0.859 (0.539 to 2.733)	0.439
GM04815P013I15	Gm-r1021-3669	0.0495	Mitochondrion	11	34908962	P0003D09.18 [Oryza sativa (japonica cultivar-group)]	1.319 (0.217 to 9.514)	0.489	2.384 (0.679 to 17)	0.189	0.62 (0.405 to 1.226)	0.088	0.688 (0.0872 to 3.298)	0.505	0.323 (0.205 to 0.542)	0.0572	0.393 (0.248 to 0.801)	0.00231
GM04818P013I18	Gm-r1021-3673	0.0111	Metabolism	4	51536554	At1g72510 [Arabidopsis thaliana]	0.0324 (0.01 to 0.462)	0.00119	0.042 (0.01 to 0.177)	0.271	0.022 (0.01 to 0.107)	0.0404	0.199 (0.01 to 2.72)	0.255	0.221 (0.01 to 1.332)	0.153	1.583 (1.101 to 6.344)	0.0611
GM04822P013I22	Gm-r1021-3687	0.00388	Metabolism - Nucleic acid	9	37991915	histone H3.2 protein [Oryza sativa (japonica cultivar-group)]	0.632 (0.255 to 2.717)	0.103	0.471 (0.14 to 1.46)	0.0573	0.36 (0.145 to 1.089)	0.00715	0.316 (0.0733 to 0.528)	0.00153	0.139 (0.0573 to 0.306)	2.26e-05	0.224 (0.124 to 0.497)	2.1e-05
GM04824P013I24	Gm-r1021-3690	0.00476	Metabolism	12	13172242	major latex-like protein [Prunus persica]	39.8 (19.1 to 123.9)	6.39e-05	67.19 (22.3 to 162.3)	2.32e-06	192.5 (52.6 to 597)	7.42e-06	186.4 (24.74 to 680.9)	1.68e-06	166.4 (37.59 to 884.9)	0.000149	437.4 (130.4 to 3,108)	8.1e-06
GM04825P013J01	Gm-r1021-3692	0.0223	Catalytic Activity	9	3378650	orf [Medicago sativa]	0.502 (0.146 to 1.289)	0.0178	0.564 (0.119 to 1.152)	0.06	0.611 (0.239 to 1.688)	0.0861	0.377 (0.128 to 1.203)	0.00569	0.244 (0.127 to 0.356)	1.15e-05	0.394 (0.274 to 1.055)	0.000517
GM04827P013J03	Gm-r1021-3694	0.0348	Catalytic Activity	7	6688937	ferulate-5-hydroxylase [Populus balsamifera subsp. trichocarpa]	ND	ND	0.253 (0.132 to 0.488)	0.283	2.488 (1.969 to 3.144)	0.16	0.498 (0.418 to 0.593)	0.156	0.522 (0.01 to 2.193)	0.554	2.739 (0.982 to 11.02)	0.00574
GM04836P013J12	Gm-r1021-3731	0.0136	Metabolism - Protein - Biosynthesis	2	16323518	putative 30S ribosomal protein S16 [Arabidopsis thaliana]	9.205 (0.718 to 52.6)	0.0937	27.8	no replicates	8.718 (2.808 to 21.3)	0.0254	6.174 (1.307 to 26.3)	0.00859	0.282	no replicates	0.783 (0.391 to 3.367)	0.472
GM04844P013J20	Gm-r1021-3758	0.00667	Metabolism Nucleic Acid ribosomal	8	1518351	ribosomal protein S12 [Helianthus annuus]	3.566 (1.472 to 13.49)	0.012	1.124 (0.01 to 17.82)	0.933	20.96 (2.451 to 94.8)	0.000561	3.525 (0.281 to 50.5)	0.139	0.198 (0.01 to 9.1)	0.287	1.562 (0.945 to 2.782)	0.00545
GM04845P013J21	Gm-r1021-3759	0.00682	Endomembrane System	6	20466127	At1g77350/F2P24_6 [Arabidopsis thaliana]	3.67 (1.123 to 7.733)	0.0415	6.66 (1.236 to 23.36)	0.0273	6.433 (1.373 to 31.3)	0.0416	8.796 (2.379 to 34.7)	0.00197	2.202 (0.914 to 15.3)	0.191	0.794 (0.238 to 1.94)	0.412
GM04846P013J22	Gm-r1021-3760	0.0226	Secondary Metabolism	2	2687724	NADPH:isoflavone reductase [Glycine max]	2.864 (0.342 to 24.56)	0.218	12.8	no replicates	2.085 (0.664 to 8.5)	0.0701	9.376 (1.239 to 50.7)	0.0207	1.004 (0.929 to 1.086)	0.967	0.668 (0.232 to 1.455)	0.143
GM04850P013K02	Gm-r1021-3766	0.000309	Metabolism - Protein - Biosynthesis	6	13359453	putative senescence-associated protein [Pisum sativum]	5.27 (2.254 to 9.426)	1.49e-05	6.141 (1.191 to 61.7)	0.00556	9.807 (2.308 to 36.1)	0.000795	5.984 (0.877 to 64.04)	0.00597	1.513 (0.813 to 4.682)	0.0896	1.243 (0.481 to 5.603)	0.452
GM04852P013K04	Gm-r1021-3773	0.0172	Endomembrane System	8	10177194	unnamed protein product [Arabidopsis thaliana]	1.557 (0.333 to 5.946)	0.254	1.412 (0.044 to 16.27)	0.766	4.082 (1.722 to 18.5)	0.0057	1.721 (0.392 to 11)	0.285	0.172 (0.01 to 0.789)	0.108	0.679 (0.23 to 1.796)	0.169
GM04853P013K05	Gm-r1021-3774	0.0131	Photosynthesis	6	2647949	cytochrome b5 [Olea europaea]	2.347 (0.9 to 7.525)	0.156	7.151 (1.477 to 19)	0.0386	21.1 (6.758 to 68.9)	1.14e-05	14.12 (2.199 to 132.7)	0.0082	2.639 (1.128 to 11.6)	0.0915	1.663 (0.362 to 24.25)	0.513
GM04855P013K07	Gm-r1021-3780	0.0322	Metabolism - Nucleic acid	8	7546403	Chain B, Structures Of Adenylosuccinate Synthetase From Triticum Aestivum And Arabidopsis Thaliana	2.514 (0.709 to 32)	0.064	2.384 (0.806 to 20.5)	0.13	3.949 (0.714 to 28.7)	0.0421	3.158 (0.378 to 25.9)	0.0728	0.354 (0.0665 to 0.721)	0.161	0.748 (0.379 to 3.659)	0.335
GM04858P013K10	Gm-r1021-3788	0.0435	No hits BlastX below 10-6	4		No hits BlastX below 10-6	0.146 (0.01 to 2.881)	0.0273	0.0471 (0.01 to 0.143)	0.00851	0.515 (0.0598 to 17)	0.3	0.307 (0.0402 to 1.177)	0.0846	0.117 (0.01 to 0.584)	0.0188	0.565 (0.187 to 1.527)	0.077
GM04860P013K12	Gm-r1021-3791	0.0037	Metabolism - Protein - Biosynthesis	2	50915614	putative 60S ribosomal protein L39 [Oryza sativa (japonica cultivar-group)]	12.04 (2.176 to 57.4)	0.0355	11.8 (7 to 21.3)	0.00186	16.14 (4.875 to 38.7)	0.00273	20.57 (2.621 to 74.6)	0.00597	1.858 (1.143 to 3.021)	0.423	0.849 (0.607 to 1.741)	0.551
GM04862P013K14	Gm-r1021-3796	1.29e-07	Metabolism - Protein	8	24473796	60s acidic ribosomal protein [Prunus dulcis]	3.044 (1.573 to 5.859)	0.000487	2.417 (0.64 to 6.041)	0.0243	5.643 (1.801 to 19.34)	0.000547	3.287 (1.089 to 11.62)	0.00586	0.522 (0.336 to 0.709)	0.000684	0.515 (0.0991 to 2.459)	0.0724
GM04866P013K18	Gm-r1021-3812	1.38e-08	Catalytic Activity	9	2606081	sucrose synthase [Glycine max]	0.392 (0.187 to 2.045)	0.00882	0.0699 (0.0222 to 0.201)	3.34e-05	0.102 (0.0516 to 0.217)	3.19e-06	0.0528 (0.0171 to 0.11)	7.04e-06	0.0133 (0.01 to 0.0292)	1.9e-08	0.0219 (0.0135 to 0.054)	8.82e-08
GM04868P013K20	Gm-r1021-3814	0.00593	Binding	2	50942045	putative GTP-binding protein [Oryza sativa (japonica cultivar-group)]	2.633 (0.421 to 11.18)	0.0768	4.963 (1.388 to 23.7)	0.00642	8.107 (0.756 to 87.4)	0.0146	5.753 (1.291 to 79.6)	0.00762	1.291 (0.434 to 9.6)	0.657	0.904 (0.542 to 3.096)	0.651
GM04874P013L02	Gm-r1021-3826	0.0206	Catalytic Activity	12	52851172	thioredoxin-dependent peroxidase [Plantago major]	3.022 (2.133 to 5.046)	0.000102	6.712 (1.55 to 47.7)	0.0019	17.71 (2.114 to 135.3)	0.00212	10.86 (3.331 to 78.43)	0.000811	5.519 (2.449 to 46.9)	0.00118	5.246 (2.446 to 34.45)	0.000828
GM04877P013L05	Gm-r1021-3833	0.043	Translation OG	6	475216	translation initiation factor (eIF-4A) [Nicotiana tabacum]	2.158 (1.209 to 3.404)	0.000931	3.904 (1.345 to 15.07)	0.0048	7.93 (1.648 to 52.7)	0.00173	5.085 (1.97 to 25.44)	0.00418	1.807 (0.849 to 4.157)	0.0227	2.468 (1.224 to 9.305)	0.00634
GM04880P013L08	Gm-r1021-3843	1.13e-06	No hits BlastX below 10-6	6		No hits BlastX below 10-6	12.33 (1.935 to 91.8)	0.000738	25.72 (13.3 to 67.6)	4.98e-05	21.99 (6.571 to 40.4)	2.05e-06	11.75 (2.088 to 63)	0.0065	2.32 (1.684 to 2.838)	0.00557	1.906 (0.479 to 23)	0.204
GM04882P013L10	Gm-r1021-3852	0.0378	hypothetical protein [Glycine max]	6	22597160	hypothetical protein [Glycine max]	1.803 (0.704 to 5.824)	0.0353	2.272 (0.0184 to 29.29)	0.389	5.154 (0.665 to 127.9)	0.0355	2.985 (0.753 to 23.55)	0.028	0.855 (0.611 to 1.844)	0.469	2.007 (1.153 to 5.605)	0.015
GM04886P013L14	Gm-r1021-3858	0.000744	Metabolism - Protein	6	50882147	putative translation elongation factor eEF-1 beta' chain [Oryza sativa (japonica cultivar-group)]	6.88 (3.219 to 49.7)	0.000435	11.53 (4.09 to 48.84)	0.000747	15.25 (1.195 to 224.6)	0.00402	8.594 (1.851 to 204.9)	0.00453	2.406 (1.212 to 9.76)	0.0207	1.377 (0.785 to 5.164)	0.203
GM04891P013L19	Gm-r1021-3892	0.0495	Metabolism	6	7269032	heat shock protein-like [Arabidopsis thaliana]	15.45 (5.275 to 35)	0.00149	14.15 (8.9 to 24.9)	0.0127	12.87 (1.017 to 27.8)	0.00432	13.81 (5.055 to 31.9)	0.000451	3.415 (1.919 to 6.063)	0.0186	8.494 (2.729 to 159.8)	0.00697
GM04892P013L20	Gm-r1021-3893	0.00486	Endomembrane System	6	34365637	At3g47300 [Arabidopsis thaliana]	12.89 (7.7 to 19.2)	6.34e-05	14.97 (12.8 to 17.5)	0.0368	11.75 (2.227 to 42.9)	0.00112	7.339 (2.397 to 17.3)	0.00612	1.925 (1.223 to 4.327)	0.0996	5.187 (1.928 to 19.05)	0.00194
GM04895P013L23	Gm-r1021-3901	0.000153	Binding-Nucleic acid-DNA-transcription factor activity	6	33945882	transcription factor homolog BTF3-like protein [Lotus corniculatus var. japonicus]	7.242 (2.532 to 21.37)	0.000172	9.749 (3.125 to 53.61)	0.000189	13.81 (3.396 to 156.6)	0.000978	8.742 (2.093 to 290)	0.00508	2.205 (1.249 to 3.357)	0.000284	1.843 (1.165 to 5.427)	0.01
GM04896P013L24	Gm-r1021-3903	0.000368	Putative Protein	3	13877615	putative protein kinase gb|AAD22129 [Arabidopsis thaliana]	0.432 (0.153 to 2.714)	0.0326	0.0815 (0.01 to 0.556)	0.00368	0.14 (0.0385 to 0.654)	0.000998	0.141 (0.0277 to 1.393)	0.00479	0.0363 (0.01 to 0.113)	5.68e-05	0.427 (0.218 to 1.095)	0.00165
GM04902P013M06	Gm-r1021-3917	3.1e-08	No hits BlastX below 10-6	9		No hits BlastX below 10-6	0.713 (0.241 to 1.772)	0.188	0.452 (0.153 to 1.892)	0.0918	0.0623 (0.01 to 0.196)	0.00112	0.0236 (0.01 to 0.23)	0.000518	0.01*	1	0.0136 (0.01 to 0.0273)	0.000372
GM04904P013M08	Gm-r1021-3923	0.0158	Metabolism - Protein - Biosynthesis	11	7270500	ribosomal protein L11 homolog [Arabidopsis thaliana]	7.46 (3.604 to 19)	0.0134	ND	ND	ND	ND	0.884 (0.794 to 0.983)	0.452	0.101	no replicates	0.993 (0.263 to 6.12)	0.993
GM04910P013M14	Gm-r1021-3947	0.00241	Metabolism - Nucleic acid	6	56554368	Chain F, Structure And Mutational Analysis Of A Plant Mitochondrial Nucleoside Diphosphate Kinase: Identification Of Residues Involved In Serine Phosphorylation And Oligomerization.	9.625 (1.685 to 70.4)	0.00364	20.49 (3.5 to 81.5)	3.01e-05	37.76 (9.033 to 98.52)	5.68e-06	15.37 (3.376 to 74.79)	0.00104	8.018 (1.065 to 89.2)	0.00792	3.254 (1.531 to 12.92)	0.0157
GM04922P013N02	Gm-r1021-4003	1.05e-09	Binding-Nucleic acid-DNA-transcription factor activity	5	62131147	putative ethylene responsive element binding protein 2 [Gossypium hirsutum]	2.033 (1.04 to 3.511)	0.00118	1.68 (0.86 to 3.128)	0.0242	0.985 (0.298 to 5.184)	0.968	0.306 (0.093 to 0.772)	0.00483	0.0302 (0.01 to 0.0558)	4.06e-06	0.125 (0.0386 to 0.419)	0.000179
GM04933P013N13	Gm-r1021-4048	0.0255	Metabolism - Protein	9	42570809	protein kinase, putative [Arabidopsis thaliana]	0.547 (0.255 to 1.793)	0.0282	0.422 (0.191 to 1.098)	0.0056	0.272 (0.145 to 0.665)	0.00136	0.238 (0.01 to 1.189)	0.0253	0.0624 (0.01 to 0.579)	0.00186	0.523 (0.357 to 1.51)	0.00488
GM04935P013N15	Gm-r1021-4050	2.8e-08	Endomembrane System	5	11066213	hexokinase [Citrus sinensis]	1.901 (1.394 to 2.959)	0.000289	2.016 (0.841 to 6.759)	0.0141	1.677 (0.433 to 4.99)	0.136	1.204 (0.3 to 3.174)	0.511	0.13 (0.0276 to 0.542)	0.000687	0.098 (0.0656 to 0.335)	6.72e-05
GM04941P013N21	Gm-r1021-4063	1.21e-06	Endomembrane System	9	3204125	putative Pi starvation-induced protein [Cicer arietinum]	0.568 (0.302 to 2.728)	0.055	0.34 (0.154 to 0.567)	0.000165	0.184 (0.0253 to 0.696)	0.00241	0.157 (0.0635 to 0.277)	1.37e-05	0.0357 (0.01 to 0.0654)	9.42e-07	0.165 (0.11 to 0.456)	1.26e-05
GM04943P013N23	Gm-r1021-4085	0.0181	Metabolism - Protein - Biosynthesis	6	7578860	plastid ribosomal protein L34 precursor [Spinacia oleracea]	11.19 (3.087 to 51.7)	0.000409	28.89 (4.92 to 145.9)	0.000548	44.07 (9.808 to 243.7)	4.31e-05	52.86 (5.125 to 496.8)	0.000143	21.15 (5.861 to 125.1)	0.000603	7.091 (3.633 to 37.92)	0.000533
GM04949P013O05	Gm-r1021-4131	0.0102	Catalytic activity	3	30680654	inositol 1,3,4-trisphosphate 5/6-kinase family protein [Arabidopsis thaliana]	0.29 (0.0342 to 1.22)	0.0151	0.288 (0.01 to 1.641)	0.0897	0.614 (0.0651 to 2.036)	0.268	0.3 (0.01 to 3.342)	0.126	0.176 (0.01 to 0.958)	0.0331	1.578 (0.699 to 7.649)	0.104
GM04953P013O09	Gm-r1021-4138	0.00165	Metabolism	3	27529846	Myb-like protein [Nicotiana tabacum]	0.365 (0.01 to 2.991)	0.139	0.0763 (0.01 to 0.683)	0.0135	0.479 (0.252 to 2.089)	0.0202	0.142 (0.01 to 0.463)	0.0134	0.0537 (0.01 to 0.291)	0.00299	0.798 (0.581 to 1.455)	0.0764
GM04955P013O11	Gm-r1021-4141	5.32e-13	Endomembrane System	9	48526375	pathogen-inducible trypsin-inhibitor-like protein [Medicago truncatula]	0.461 (0.267 to 1.616)	0.0056	0.294 (0.0928 to 0.748)	0.00108	0.124 (0.0502 to 0.353)	2.6e-05	0.0731 (0.0189 to 0.15)	1.31e-05	0.0108 (0.01 to 0.0163)	2.06e-11	0.0116 (0.01 to 0.0165)	3.08e-09
GM04960P013O16	Gm-r1021-4150	0.0446	Endomembrane System	8	18728	NAD(P)H dependent 6'-deoxychalcone synthase; reductase [Glycine max]	1.971 (1.327 to 4.06)	0.00138	3.136 (0.65 to 21.1)	0.054	4.396 (0.746 to 52.7)	0.0381	2.252 (0.96 to 16.8)	0.107	0.158 (0.01 to 1.093)	0.0567	0.797 (0.135 to 2.88)	0.62
GM04962P013O18	Gm-r1021-4182	0.00143	unknown protein [Oryza sativa (japonica cultivar-group)]	2	50945999	unknown protein [Oryza sativa (japonica cultivar-group)]	4.683 (0.897 to 16.14)	0.00961	6.919 (0.681 to 53.9)	0.0391	15.1 (3.598 to 87.9)	0.00502	8.408 (0.762 to 72)	0.0205	0.971 (0.608 to 1.353)	0.858	1.691 (0.539 to 37.6)	0.378
GM04964P013O20	Gm-r1021-4186	9.59e-05	Metabolism	12	15148920	homeodomain leucine zipper protein HDZ3 [Phaseolus vulgaris]	0.298 (0.274 to 0.324)	0.0446	3.474	no replicates	5.234 (0.804 to 16.8)	0.0497	4.211 (0.998 to 12.42)	0.0793	2.546 (1.518 to 3.452)	0.0693	3.704 (1.961 to 9.579)	0.000889
GM04967P013O23	Gm-r1021-4193	0.0235	Endomembrane System	6	3860308	hypothetical protein [Cicer arietinum]	1.756 (0.477 to 4.471)	0.0746	1.323 (0.214 to 4.979)	0.524	2.684 (1.367 to 16.23)	0.0219	2.539 (1.013 to 11.58)	0.0131	1.009 (0.535 to 2.087)	0.957	2.523 (1.252 to 7.051)	0.00117
GM04968P013O24	Gm-r1021-4194	0.000564	Putative Protein	9	4835229	putative protein [Arabidopsis thaliana]	0.96 (0.477 to 4.281)	0.905	0.443 (0.0467 to 2.755)	0.249	0.112 (0.01 to 0.708)	0.0356	0.0517 (0.01 to 0.525)	0.011	0.0285 (0.01 to 0.101)	0.000652	0.137 (0.0512 to 0.551)	0.00134
GM04973P013P05	Gm-c1023-33	0.00579	Metabolism	3	28261403	HEN4 [Arabidopsis thaliana]	0.279 (0.01 to 1.068)	0.21	0.01*	1	0.145 (0.01 to 0.724)	0.287	0.128 (0.01 to 0.624)	0.251	0.0534 (0.01 to 0.177)	0.0768	0.469 (0.22 to 3.552)	0.216
GM04977P013P09	Gm-c1023-70	0.0187	No hits BlastX below 10-6	12		No hits BlastX below 10-6	1.076 (0.633 to 4.112)	0.803	2.496 (0.642 to 6.286)	0.0409	1.905 (0.419 to 15.4)	0.397	4.418 (1.138 to 21.3)	0.0191	0.951 (0.761 to 1.34)	0.707	3.856 (1.222 to 58.32)	0.0156
GM04982P013P14	Gm-c1023-110	0.0144	No hits BlastX below 10-6	7		No hits BlastX below 10-6	0.415 (0.01 to 46.4)	0.536	0.179 (0.01 to 11.3)	0.503	4.495 (0.491 to 20.54)	0.316	0.0248 (0.01 to 0.107)	0.00267	0.0323 (0.01 to 0.228)	0.00884	0.53 (0.289 to 1.578)	0.019
GM04997P014A05	Gm-c1023-232	0.0177	No hits BlastX below 10-6	4		No hits BlastX below 10-6	0.01*	1	ND	ND	ND	ND	0.152 (0.137 to 0.168)	0.0345	ND	ND	0.447 (0.306 to 0.652)	0.279
GM05000P014A08	Gm-c1023-254	6.9e-06	No hits BlastX below 10-6	3		No hits BlastX below 10-6	0.106 (0.01 to 0.756)	0.00496	0.0395 (0.01 to 0.0879)	0.000719	0.0163 (0.01 to 0.126)	5.75e-06	0.0279 (0.01 to 0.202)	0.000368	0.0163 (0.01 to 0.0467)	6.19e-07	0.331 (0.133 to 1.279)	0.00355
GM05007P014A15	Gm-c1023-363	0.0222	Metabolism-Biosynthesis-Anabolism	2	6899922	multifunctional aminoacyl-tRNA ligase-like protein [Arabidopsis thaliana]	4.64 (0.932 to 112.7)	0.0276	4.561 (0.177 to 41.9)	0.323	6.327 (3.479 to 12.9)	0.00108	4.859 (1.306 to 55.5)	0.163	0.966 (0.682 to 1.368)	0.936	0.902 (0.188 to 5.268)	0.767
GM05015P014A23	Gm-c1023-464	0.000125	Catalytic activity	4	46326968	beta-carotene hydroxylase [Glycine max]	0.01*	1	0.01*	no replicates	0.193 (0.01 to 3.706)	0.676	2.267 (0.405 to 37.3)	0.351	0.933 (0.605 to 2.158)	0.824	0.508 (0.301 to 1.402)	0.0442
GM05017P014B01	Gm-c1023-485	0.000365	Catalytic Activity	6	50905227	GHMP kinase-like protein [Oryza sativa (japonica cultivar-group)]	4.532 (1.504 to 18.8)	0.0061	8.422 (0.759 to 133.5)	0.0354	11.43 (1.597 to 108.9)	0.0081	4.724 (1.788 to 24.1)	0.00485	1.067 (1.013 to 1.171)	0.138	2.569 (0.451 to 19.52)	0.0657
GM05018P014B02	Gm-c1023-505	0.019	Binding-Nucleic acid-DNA-transcription factor activity	7	1076603	vsf-1 protein - tomato	0.856 (0.217 to 8.663)	0.76	1.007 (0.01 to 12.1)	0.995	1.114 (0.447 to 3.014)	0.753	0.0883 (0.01 to 0.699)	0.052	0.0212 (0.01 to 0.0946)	0.0357	0.79 (0.444 to 1.358)	0.149
GM05019P014B03	Gm-c1023-510	0.0002	Metabolism - Protein	6	30699261	nucellin protein, putative [Arabidopsis thaliana]	3.348 (1.963 to 7.745)	0.026	30.51 (27.7 to 33.6)	0.018	6.253 (1.559 to 61.6)	0.253	3.832 (1.093 to 12.2)	0.0117	1.571 (0.897 to 5.37)	0.245	4.738 (0.885 to 98.4)	0.127
GM05031P014B15	Gm-c1023-644	0.00024	Catalytic Activity	12	59668636	UDP-D-glucuronate 4-epimerase [Arabidopsis thaliana]	1.063	no replicates	ND	ND	ND	ND	0.567 (0.559 to 0.576)	0.0167	3.457 (3.304 to 3.618)	0.0232	5.009 (1.101 to 207.7)	0.0258
GM05032P014B16	Gm-c1023-645	4.78e-07	Metabolism - Protein - Biosynthesis	2	30102898	At2g34480 [Arabidopsis thaliana]	8.728 (3.41 to 20.8)	2.43e-05	14.78 (1.865 to 41.2)	0.0084	26.86 (2.521 to 88.1)	0.00012	15.6 (3.583 to 49.9)	0.000302	0.427	no replicates	0.812 (0.518 to 1.138)	0.149
GM05034P014B18	Gm-c1023-652	0.000146	No hits BlastX below 10-6	9		No hits BlastX below 10-6	0.885 (0.699 to 1.342)	0.224	0.977 (0.683 to 1.586)	0.841	0.587 (0.122 to 1.977)	0.214	0.632 (0.331 to 1.454)	0.104	0.269 (0.103 to 0.417)	7.72e-05	0.592 (0.383 to 1.298)	0.00712
GM05037P014B21	Gm-c1023-679	0.000824	No hits BlastX below 10-6	6		No hits BlastX below 10-6	10.5 (1.302 to 42.4)	0.0512	17.14 (16.5 to 17.8)	0.0085	7.762 (3.992 to 14.2)	0.0307	5.136 (1.394 to 15.8)	0.0332	1.117 (0.922 to 1.352)	0.667	2.939 (1.121 to 34.1)	0.106
GM05042P014C02	Gm-c1023-732	0.00421	Metabolism	10	30686193	myosin heavy chain-related [Arabidopsis thaliana]	3.016 (0.972 to 29.59)	0.137	0.281 (0.01 to 2.056)	0.528	14.64 (8.7 to 33.5)	0.00271	0.884 (0.762 to 1.188)	0.493	0.446 (0.34 to 0.584)	0.205	0.45 (0.108 to 6.158)	0.448
GM05044P014C04	Gm-c1023-742	0.00418	Endomembrane System	2		No hits BlastX below 10-6	2.764 (0.911 to 22.7)	0.049	3.689 (0.616 to 21.7)	0.0543	4.72 (0.826 to 37.5)	0.025	7.354 (1.222 to 20.5)	0.00299	0.603 (0.237 to 1.245)	0.177	0.986 (0.443 to 6.796)	0.973
GM05047P014C07	Gm-c1023-781	0.0186	Mitochondrion	7	19911585	syringolide-induced protein 13-1-1 [Glycine max]	1.298 (0.45 to 18.94)	0.558	0.0634 (0.01 to 1.114)	0.0951	1.378 (0.331 to 7.143)	0.405	0.162 (0.01 to 0.502)	0.036	0.0332 (0.01 to 0.161)	0.054	0.909 (0.372 to 2.416)	0.675
GM05051P014C11	Gm-c1023-817	0.0471	Catalytic Activity	7	6636332	vacuolar ATP synthase subunit C [Arabidopsis thaliana]	0.781 (0.277 to 2.334)	0.54	0.818 (0.643 to 1.041)	0.558	2.205 (0.547 to 26.4)	0.292	1.366 (0.215 to 8.75)	0.63	0.319 (0.289 to 0.375)	0.00031	1.218 (0.253 to 2.712)	0.825
GM05062P014C22	Gm-c1023-991	0.00161	Metabolism	6	9755650	UVB-resistance protein-like [Arabidopsis thaliana]	7.755 (1.326 to 93)	0.0184	17.7 (8.32 to 34.3)	0.00477	12.83 (3.889 to 51.1)	0.00176	12.17 (1.574 to 49)	0.00717	1.496 (1.259 to 1.777)	0.258	2.83 (1.272 to 7.892)	0.00518
GM05063P014C23	Gm-c1023-993	0.000958	No hits BlastX below 10-6	8		No hits BlastX below 10-6	1.222 (0.647 to 3.493)	0.522	2.214 (0.953 to 7.611)	0.054	3.234 (0.777 to 27.2)	0.0761	1.459 (0.617 to 8.214)	0.264	0.359 (0.223 to 0.567)	0.00427	0.558 (0.229 to 3.571)	0.146
GM05065P014D01	Gm-c1023-1018	0.0344	No hits BlastX below 10-6	8		No hits BlastX below 10-6	2.24 (0.464 to 11.2)	0.473	7.469 (1.586 to 25.5)	0.133	4.532 (3.132 to 8.7)	0.0438	1.73 (0.51 to 11.1)	0.621	0.25 (0.116 to 0.389)	0.0687	1.13 (0.331 to 48.3)	0.903
GM05069P014D05	Gm-c1023-1059	0.0167	Binding	12	50947725	DnaJ protein family-like [Oryza sativa (japonica cultivar-group)]	16.48 (3.157 to 78.4)	0.00019	18.2 (0.89 to 79.9)	0.0021	91.31 (23.61 to 409.7)	4.42e-06	92.95 (15.62 to 550.5)	3.92e-05	26.1 (11.69 to 128.1)	3.21e-05	16.87 (5.835 to 92.71)	0.000112
GM05079P014D15	Gm-c1023-1182	0.0151	No hits BlastX below 10-6	6		No hits BlastX below 10-6	3.945	no replicates	16.12 (11.3 to 23)	0.0809	3.814 (0.522 to 16.1)	0.322	5.485 (2.294 to 11.7)	0.0164	1.063 (1.033 to 1.095)	0.281	12.62 (3.912 to 208.4)	0.0749
GM05083P014D19	Gm-c1023-1239	0.041	No hits BlastX below 10-6	11		No hits BlastX below 10-6	9.2	no replicates	9.55 (8 to 11.4)	0.0499	0.321	no replicates	1.649	no replicates	ND	ND	1.519 (1.159 to 1.992)	0.366
GM05089P014E01	Gm-c1023-1342	0.0299	hypothetical protein [Arabidopsis thaliana]	3	2245138	hypothetical protein [Arabidopsis thaliana]	0.463 (0.01 to 6.571)	0.351	0.3 (0.0667 to 1.962)	0.35	0.383 (0.233 to 0.725)	0.00741	0.192 (0.01 to 0.81)	0.197	0.15 (0.01 to 1.429)	0.165	1.277 (0.883 to 3.801)	0.18
GM05097P014E09	Gm-c1023-1449	0.012	Metabolism - Electron transport	3	9755804	UDP-glucose dehydrogenase-like protein [Arabidopsis thaliana]	0.342 (0.01 to 6.135)	0.211	0.0512 (0.01 to 1.338)	0.0105	0.709 (0.612 to 0.766)	0.0435	0.0651 (0.01 to 9.6)	0.0542	0.0806 (0.01 to 0.327)	0.141	0.272 (0.0777 to 0.676)	0.000928
GM05115P014F03	Gm-c1023-1692	0.0252	No hits BlastX below 10-6	5		No hits BlastX below 10-6	1.997 (1.49 to 2.572)	0.0118	2.014 (0.802 to 4.596)	0.301	6.625 (3.351 to 16.7)	0.0152	0.246	no replicates	ND	ND	0.191 (0.0924 to 0.442)	0.068
GM05117P014F05	Gm-c1023-1700	0.00252	No hits BlastX below 10-6	9		No hits BlastX below 10-6	0.411 (0.168 to 1.068)	0.00208	0.365 (0.193 to 0.703)	0.000151	0.586 (0.113 to 1.368)	0.161	0.336 (0.144 to 0.947)	0.00566	0.152 (0.0744 to 0.373)	2.57e-05	0.158 (0.105 to 0.558)	3.39e-05
GM05118P014F06	Gm-c1023-1702	3.59e-05	No hits BlastX below 10-6	7		No hits BlastX below 10-6	0.472 (0.18 to 1.091)	0.00779	0.44 (0.28 to 0.714)	0.000285	1.088 (0.41 to 2.737)	0.779	0.327 (0.01 to 2.878)	0.146	0.275 (0.104 to 0.794)	0.00469	2.483 (1.68 to 9.61)	0.00266
GM05133P014F21	Gm-c1023-1800	9.4e-06	Metabolism - Carbohydrate Metabolism	3	19911573	syringolide-induced protein 19-1-5 [Glycine max]	0.236 (0.119 to 1.815)	0.00325	0.0461 (0.01 to 0.21)	9.95e-05	0.0599 (0.0212 to 0.168)	7.14e-06	0.0382 (0.0123 to 0.106)	1.77e-06	0.0145 (0.01 to 0.0842)	1.09e-06	0.129 (0.0951 to 0.287)	8.61e-07
GM05137P014G01	Gm-c1023-1844	0.0365	Binding-Nucleic acid-DNA-transcription factor activity	7	11131103	Auxin-induced protein 22D (Indole-3-acetic acid induced protein ARG13)	0.787 (0.01 to 16.5)	0.854	0.576 (0.459 to 0.724)	0.25	1.626 (1.393 to 1.899)	0.196	0.393 (0.286 to 0.539)	0.208	0.276 (0.01 to 1.858)	0.52	4.315 (2.33 to 13.64)	0.00157
GM05141P014G05	Gm-c1023-1888	0.0394	Putative Protein	2	7573326	putative protein [Arabidopsis thaliana]	4.404 (0.769 to 20.8)	0.261	5.211 (1.96 to 11.5)	0.00363	6.682 (2.233 to 12.9)	0.00605	20.53 (10.1 to 50.8)	0.00287	ND	ND	0.802 (0.204 to 9.348)	0.754
GM05144P014G08	Gm-c1023-1964	0.00201	Metabolism - Protein	2	14532594	putative dihydroxyacid dehydratase [Arabidopsis thaliana]	4.831 (0.734 to 43.1)	0.315	13.47 (8.9 to 19.2)	0.00734	5.979 (1.491 to 12.8)	0.124	6.763 (0.752 to 76.6)	0.11	ND	ND	0.671 (0.395 to 0.994)	0.134
GM05156P014G20	Gm-c1023-2211	0.0106	Metabolism	4	41059804	ring domain containing protein [Capsicum annuum]	0.36 (0.01 to 3.719)	0.133	0.376 (0.162 to 1.5)	0.0616	0.394 (0.102 to 1.455)	0.0637	0.519 (0.0328 to 4.944)	0.366	0.784 (0.341 to 1.331)	0.351	1.533 (1.165 to 3.037)	0.0128
GM05159P014G23	Gm-c1023-2271	0.0048	No hits BlastX below 10-6	3		No hits BlastX below 10-6	0.715 (0.254 to 2.48)	0.299	0.2 (0.01 to 1.506)	0.161	0.158 (0.0227 to 0.397)	0.0214	0.166 (0.01 to 1.07)	0.0325	0.0807 (0.01 to 0.942)	0.00576	1.181 (0.681 to 3.317)	0.462
GM05164P014H04	Gm-c1023-2363	5.95e-06	Metabolism	9	38257027	ERF-like protein [Cucumis melo]	0.557 (0.177 to 1.368)	0.0773	0.181 (0.0592 to 0.443)	0.000156	0.071 (0.01 to 0.606)	0.000628	0.0181 (0.01 to 0.101)	4.75e-05	0.0233 (0.01 to 1.6)	0.00674	0.0164 (0.01 to 0.0754)	4.96e-05
GM05210P014J02	Gm-c1023-3466	0.011	Mitochondrion	3	42571167	dehydration-induced protein (ERD15) [Arabidopsis thaliana]	0.649 (0.223 to 3.029)	0.171	0.178 (0.01 to 0.834)	0.0103	0.525 (0.243 to 1.031)	0.0117	0.254 (0.089 to 0.995)	0.00243	0.174 (0.01 to 0.426)	0.00533	0.904 (0.361 to 3.494)	0.667
GM05224P014J16	Gm-c1023-3889	0.0308	Binding	3	42573153	calmodulin-binding family protein [Arabidopsis thaliana]	0.555 (0.122 to 122.9)	0.546	0.0565 (0.01 to 0.773)	0.0054	0.178 (0.01 to 2.534)	0.0792	0.0357 (0.01 to 0.103)	7.72e-05	0.0265 (0.01 to 0.172)	0.0123	0.173 (0.0579 to 0.572)	0.000498
GM05240P014K08	Gm-c1023-4126	0.00288	Metabolism	2	18398367	defective in exine formation protein (DEX1) [Arabidopsis thaliana]	4.36 (0.998 to 18.64)	0.04	4.961 (1.667 to 27.3)	0.0761	8.782 (1.303 to 22.6)	0.0438	3.658 (1.227 to 13.9)	0.0369	0.635 (0.616 to 0.655)	0.0426	0.482 (0.37 to 0.661)	0.0106
GM05246P014K14	Gm-c1023-5368	6.84e-08	Catalytic Activity	9	19911573	syringolide-induced protein 19-1-5 [Glycine max]	0.269 (0.0901 to 1.009)	0.00188	0.113 (0.0487 to 0.202)	5.67e-06	0.169 (0.0655 to 0.315)	5.52e-05	0.077 (0.0217 to 0.531)	0.000105	0.0154 (0.01 to 0.0323)	3.69e-08	0.148 (0.0677 to 0.69)	0.000108
GM05248P014K16	Gm-c1023-6400	0.019	No hits BlastX below 10-6	8		No hits BlastX below 10-6	1.133 (0.454 to 4.558)	0.707	0.778 (0.01 to 15.4)	0.796	2.555 (0.619 to 19.7)	0.0802	6.363 (1.409 to 45.2)	0.0208	0.468 (0.01 to 2.231)	0.482	0.497 (0.168 to 2.357)	0.0321
GM05249P014K17	Gm-c1023-6429	0.000558	Metabolism - Nucleic acid	10	21593834	histone H2A [Arabidopsis thaliana]	1.038 (0.432 to 2.806)	0.856	0.648 (0.129 to 1.773)	0.198	2.843 (1.091 to 7.241)	0.00459	1.675 (0.752 to 4.032)	0.0455	0.61 (0.39 to 1.113)	0.00431	0.803 (0.497 to 3)	0.315
GM05286P014M06	Gm-c1025-143	0.0422	No hits BlastX below 10-6	5		No hits BlastX below 10-6	2.753 (0.369 to 37.9)	0.342	1.702	no replicates	0.582	no replicates	0.63 (0.617 to 0.642)	0.0274	0.166	no replicates	0.0547 (0.023 to 0.16)	0.0364
GM05299P014M19	Gm-c1025-395	0.000157	No hits BlastX below 10-6	3		No hits BlastX below 10-6	0.243 (0.01 to 12)	0.184	0.01*	1	0.149 (0.01 to 0.641)	0.131	0.0689 (0.01 to 0.496)	0.0958	0.127 (0.0805 to 0.199)	0.137	0.496 (0.213 to 1.293)	0.0255
GM05300P014M20	Gm-c1025-417	0.000199	Metabolism - Electron transport	9		No hits BlastX below 10-6	0.413 (0.139 to 1.325)	0.0123	0.203 (0.0473 to 0.42)	0.00859	0.0558 (0.01 to 2.396)	0.024	0.0388 (0.01 to 0.273)	0.00118	0.0222 (0.01 to 0.171)	0.000108	0.0282 (0.01 to 0.0621)	0.000448
GM05313P014N09	Gm-c1025-801	0.000107	No hits BlastX below 10-6	6		No hits BlastX below 10-6	6.677 (2.493 to 38.2)	0.00148	15.3 (4.405 to 34.36)	7.41e-05	8.727 (1.547 to 28.7)	0.00638	4.809 (0.765 to 30.1)	0.0427	1.605 (1.192 to 2.143)	0.0289	3.374 (1.457 to 6.518)	0.000743
GM05319P014N15	Gm-c1025-924	0.0437	No hits BlastX below 10-6	6		No hits BlastX below 10-6	22.57 (7 to 119.3)	0.00015	20.16 (5.769 to 49.9)	0.00125	8.002 (2.227 to 16.8)	0.0836	4.434 (2.346 to 21.8)	0.068	4.48 (2.8 to 6.086)	0.0244	4.215 (2.507 to 22.72)	0.00836
GM05344P014O16	Gm-c1025-1780	0.0124	No hits BlastX below 10-6	5		No hits BlastX below 10-6	1.805 (0.619 to 8.795)	0.11	1.318 (0.136 to 11.9)	0.736	2.319 (0.533 to 11.3)	0.117	1.534 (0.29 to 17.2)	0.531	0.038 (0.01 to 0.282)	0.0162	0.587 (0.156 to 2.336)	0.125
GM05347P014O19	Gm-c1025-1822	0.00247	Metabolism - Protein - Biosynthesis	6	17154781	ribosome-like protein [Cucumis sativus]	3.206 (0.898 to 40.6)	0.0291	4.083 (1.135 to 36.9)	0.0203	6.006 (1.42 to 21.85)	0.000916	18.19 (4.284 to 175.1)	0.00166	7.073 (1.664 to 41.4)	0.0015	1.576 (0.964 to 4.919)	0.0443
GM05354P014P02	Gm-c1025-2095	0.00794	No hits BlastX below 10-6	10		No hits BlastX below 10-6	1.609 (0.422 to 22.1)	0.526	0.456 (0.01 to 3.955)	0.591	17.93 (5.753 to 58.3)	0.00952	3.691 (1.519 to 26.7)	0.0318	0.54 (0.01 to 1.831)	0.57	0.485 (0.167 to 2.963)	0.137
GM05355P014P03	Gm-c1025-2132	0.0108	unknown protein [Arabidopsis thaliana]	2	21689681	unknown protein [Arabidopsis thaliana]	4.517 (0.83 to 19.3)	0.0239	3.635 (1.641 to 23.1)	0.0206	8.88 (0.398 to 32.8)	0.0218	2.769 (0.904 to 5.778)	0.0238	0.853 (0.371 to 1.61)	0.476	1.999 (0.637 to 10.03)	0.156
GM05361P014P09	Gm-c1025-2296	0.00167	Binding	8	15451214	putative GTPase [Arabidopsis thaliana]	2.761 (0.922 to 18.84)	0.0164	2.983 (0.273 to 41.53)	0.531	2.639 (0.82 to 8.8)	0.0483	1.386 (0.124 to 17.9)	0.645	0.353 (0.108 to 1.9)	0.183	0.178 (0.0791 to 0.376)	0.00113
GM05363P014P11	Gm-c1026-29	0.043	Endomembrane System	12	14625945	snakin2 [Solanum tuberosum]	17.5 (8 to 45)	0.000118	18.79 (9 to 47.9)	0.0271	53.28 (21.03 to 133.9)	1.52e-07	26.54 (8.339 to 40.9)	4.6e-05	46.2 (22.1 to 91.12)	8.14e-06	98.93 (34.78 to 381.8)	0.000402
GM05370P014P18	Gm-c1026-133	0.0422	Cell growth/maintenance-Transport	6	23308355	At1g06210/F9P14_4 [Arabidopsis thaliana]	10.88 (7.619 to 14.1)	0.00591	ND	ND	5.84 (1.222 to 16.3)	0.157	4.36 (0.469 to 21.4)	0.109	1.446 (0.849 to 2.823)	0.406	3.041 (0.927 to 34.6)	0.269
GM05376P014P24	Gm-c1026-318	0.00333	No hits BlastX below 10-6	12		No hits BlastX below 10-6	ND	ND	ND	ND	13.78 (13 to 14.6)	0.0141	12.46 (2.046 to 53.4)	0.00356	65.65 (36.8 to 141.5)	7.9e-05	46.31 (15.66 to 251.9)	0.00144
GM05377P015A01	Gm-c1026-322	0.0022	No hits BlastX below 10-6	3		No hits BlastX below 10-6	0.916 (0.167 to 2.48)	0.774	0.911 (0.208 to 6.643)	0.855	0.224 (0.01 to 1.509)	0.0515	0.0456 (0.01 to 0.532)	0.0294	0.259 (0.01 to 1.055)	0.101	2.626 (1.477 to 10.65)	0.00316
GM05380P015A04	Gm-c1026-362	0.0279	No hits BlastX below 10-6	12		No hits BlastX below 10-6	2.497 (1.153 to 23.1)	0.105	5.673 (1.882 to 24)	0.00706	9.744 (2.138 to 30.1)	0.000637	29.86 (3.592 to 305.1)	0.000571	21.37 (5.536 to 123.4)	0.000232	13.73 (6.857 to 58.04)	8.44e-06
GM05382P015A06	Gm-c1026-1924	0.0224	Endomembrane System	3	15220816	expressed protein [Arabidopsis thaliana]	0.11 (0.01 to 1.531)	0.00738	0.01*	1	0.01*	1	0.01*	1	0.0569 (0.01 to 4.4)	0.145	0.0629 (0.0273 to 0.136)	0.0271
GM05383P015A07	Gm-c1026-1936	0.0152	Metabolism	12	2529374	fructose 1,6-bisphosphatase [Spinacia oleracea]	ND	ND	ND	ND	19.07 (18.1 to 20.1)	0.0113	76.41 (52.5 to 161.9)	0.000498	152.7 (44.9 to 360.4)	0.0153	108.6 (24.01 to 398.6)	0.00391
GM05386P015A10	Gm-c1026-1997	0.000376	No hits BlastX below 10-6	4		No hits BlastX below 10-6	0.0224 (0.01 to 0.0756)	0.0046	0.01*	no replicates	ND	ND	0.353 (0.0817 to 0.886)	0.294	3.67 (1.324 to 5.545)	0.00231	8.128 (4.115 to 21.29)	1.39e-05
GM05389P015A13	Gm-c1026-2069	0.0357	No hits BlastX below 10-6	12		No hits BlastX below 10-6	ND	ND	ND	ND	27.4 (20.4 to 36.8)	0.0566	20.26 (2.201 to 113.4)	0.00575	135.2 (90.2 to 202.2)	5.53e-06	55.01 (11.17 to 206.5)	0.00692
GM05393P015A17	Gm-c1026-2138	0.00498	No hits BlastX below 10-6	6		No hits BlastX below 10-6	ND	ND	ND	ND	ND	ND	5.212 (0.656 to 28.1)	0.143	12.79 (8.2 to 27.76)	0.0225	0.342 (0.169 to 0.598)	0.102
GM05396P015A20	Gm-c1026-2188	0.000285	No hits BlastX below 10-6	3		No hits BlastX below 10-6	0.0276 (0.01 to 0.403)	0.00179	0.0127 (0.01 to 0.0417)	8.87e-06	0.0191 (0.01 to 0.132)	0.00871	0.0261 (0.01 to 0.351)	0.00219	0.132 (0.0816 to 0.2)	0.00196	0.152 (0.0652 to 0.918)	0.000823
GM05405P015B05	Gm-c1026-2644	0.0456	Metabolism	12	8978342	short chain alcohol dehydrogenase-like [Arabidopsis thaliana]	ND	ND	ND	ND	25.4	no replicates	58.67 (27.5 to 152.5)	0.000173	24.27 (22.6 to 26.05)	0.0142	102.5 (43.27 to 159.6)	0.00856
GM05409P015B09	Gm-c1026-4338	0.0129	No hits BlastX below 10-6	4		No hits BlastX below 10-6	0.129 (0.01 to 1.922)	0.16	0.0264 (0.01 to 0.0699)	0.167	0.156	no replicates	11.29 (3.854 to 30.9)	0.0162	22.44 (8.763 to 46.1)	0.00111	12.49 (3.017 to 49.9)	0.00491
GM05411P015B11	Gm-c1026-4532	0.0177	Metabolism - Biosynthesis - Anabolism	12	3059095	magnesium chelatase subunit [Glycine max]	20.4	no replicates	ND	ND	74.78 (41.3 to 175.5)	3.6e-06	363 (64.3 to 1,240)	8.01e-07	116.2 (12.95 to 421.5)	0.00172	212.7	no replicates
GM05413P015B13	Gm-c1027-2	0.0338	Plastid - Chloroplast	7	50916078	putative plicing factor 3B subunit 2 [Oryza sativa (japonica cultivar-group)]	2.595 (0.986 to 14.83)	0.0486	0.518 (0.01 to 5.984)	0.617	4.058 (1.056 to 24.1)	0.0104	0.328 (0.01 to 1.166)	0.282	0.176 (0.01 to 2.388)	0.217	0.911 (0.655 to 1.916)	0.517
GM05417P015B17	Gm-c1027-41	0.00093	Mitochondrion	3		No hits BlastX below 10-6	0.145 (0.01 to 2.416)	0.0842	0.01*	1	0.0276 (0.01 to 0.0763)	0.176	0.0453 (0.01 to 0.246)	0.0385	0.217 (0.185 to 0.255)	0.0659	0.145 (0.0347 to 0.34)	0.0303
GM05421P015B21	Gm-c1027-69	4.16e-05	No hits BlastX below 10-6	3		No hits BlastX below 10-6	0.165 (0.0473 to 1.39)	0.00237	0.177 (0.01 to 2.388)	0.0579	0.0124 (0.01 to 0.0385)	3.04e-08	0.0203 (0.01 to 0.0965)	3.4e-06	0.0165 (0.01 to 0.0369)	2.47e-06	0.0461 (0.0255 to 0.0877)	1.48e-06
GM05422P015B22	Gm-c1027-73	2.6e-05	Putative Protein	3	7529724	putative protein [Arabidopsis thaliana]	0.367 (0.0281 to 18.18)	0.409	0.01*	1	0.119 (0.0204 to 0.544)	0.0152	0.0892 (0.01 to 0.362)	0.0268	0.0707 (0.01 to 0.371)	0.00888	0.304 (0.0461 to 0.894)	0.0153
GM05431P015C07	Gm-c1027-174	2.32e-05	Endomembrane System	9	28188571	unknown protein [Arabidopsis thaliana]	2.058 (0.666 to 22.63)	0.127	0.641 (0.01 to 36.6)	0.74	0.118 (0.01 to 0.452)	0.00493	0.0277 (0.01 to 0.282)	0.00017	0.0139 (0.01 to 0.0724)	4.88e-05	0.0393 (0.01 to 0.115)	0.0119
GM05432P015C08	Gm-c1027-179	2.58e-05	Metabolism	3	9758571	N-hydroxycinnamoyl/benzoyltransferase-like protein [Arabidopsis thaliana]	0.223 (0.01 to 4.285)	0.0582	0.01*	1	0.0188 (0.01 to 0.31)	0.000885	0.185 (0.01 to 0.662)	0.0211	0.0169 (0.01 to 0.0419)	0.00126	0.123 (0.0466 to 0.212)	0.000795
GM05434P015C10	Gm-c1027-206	0.00631	Plastid - Chloroplast	8	15223304	RNA-binding protein, putative [Arabidopsis thaliana]	1.078 (0.684 to 2.68)	0.651	1.341 (0.442 to 4.313)	0.391	2.371 (0.477 to 76.7)	0.186	1.307 (0.371 to 5.689)	0.377	0.532 (0.387 to 0.906)	0.000896	0.766 (0.496 to 1.435)	0.107
GM05436P015C12	Gm-c1027-227	0.0412	Endomembrane System	12	535473	cysteine protease [Vicia sativa]	22.26 (4.269 to 52.3)	6.58e-05	26.56 (2.419 to 360.8)	0.00868	97.53 (18.94 to 339.5)	3.71e-05	134.4 (27.9 to 462.7)	6.55e-06	133.5 (15.98 to 387.2)	0.000937	52.12 (16.03 to 159.7)	7.31e-06
GM05441P015C17	Gm-c1027-295	6.01e-13	No hits BlastX below 10-6	9		No hits BlastX below 10-6	0.532 (0.269 to 1.126)	0.00997	0.255 (0.137 to 0.594)	7.68e-05	0.0907 (0.024 to 0.187)	3.29e-05	0.058 (0.01 to 0.292)	9.95e-05	0.0109 (0.01 to 0.0145)	9.61e-12	0.0409 (0.0168 to 0.179)	4.59e-05
GM05455P015D07	Gm-c1027-416	0.0219	Metabolism	6	45935258	mutant cryptochrome 1-1 protein [Pisum sativum]	9.479 (3.698 to 23.4)	0.000546	32.89 (29 to 37.3)	0.0229	13.71 (3.585 to 39.7)	0.000162	14.93 (2.401 to 81.3)	0.00717	5.012 (2.123 to 14.5)	0.104	15.82 (7.216 to 203.1)	0.000718
GM05461P015D13	Gm-c1027-510	0.00751	Metabolism	2	4914387	putative heat shock protein [Arabidopsis thaliana]	5.505 (1.756 to 50.9)	0.00772	1.483 (0.01 to 46.91)	0.776	16.58 (4.072 to 148.5)	0.000532	17.15 (2.446 to 206.3)	0.0152	0.312 (0.01 to 2.5)	0.401	1.013 (0.354 to 6.639)	0.973
GM05463P015D15	Gm-c1027-583	0.0414	Mitochondrion	11	15810471	unknown protein [Arabidopsis thaliana]	3.87 (2.171 to 6.9)	0.257	18.69 (15.8 to 22.1)	0.0364	0.775	no replicates	2.076 (1.729 to 2.493)	0.156	0.156	no replicates	0.0854	no replicates
GM05474P015E02	Gm-c1027-641	0.0453	Metabolism - Biosynthesis - Anabolism	8	6822055	fructokinase-like protein [Arabidopsis thaliana]	9.115 (1.355 to 45.3)	0.0156	9.6 (1.262 to 46.6)	0.0315	15.35 (6.692 to 82.1)	0.000133	11.65 (2.11 to 58)	0.0175	0.0156	no replicates	0.365 (0.159 to 1.739)	0.326
GM05480P015E08	Gm-c1027-711	0.00295	No hits BlastX below 10-6	6		No hits BlastX below 10-6	8.763 (1.739 to 52.1)	0.0128	20.23 (13 to 46.3)	0.00177	42.04 (18.7 to 121.7)	4.35e-05	34.06 (6.363 to 181.8)	0.00167	4.379 (1.295 to 19.7)	0.069	4.912 (1.913 to 21.22)	0.000395
GM05487P015E15	Gm-c1027-767	0.0441	Binding	9	34098783	At3g62310 [Arabidopsis thaliana]	0.918 (0.405 to 2.561)	0.757	1.686 (0.399 to 22)	0.491	0.437 (0.223 to 1.558)	0.0674	0.287 (0.01 to 1.208)	0.221	0.115 (0.0167 to 0.52)	0.00789	0.368 (0.207 to 1.026)	0.000815
GM05492P015E20	Gm-c1027-826	7.9e-07	Metabolism	9	1276977	nonsymbiotic hemoglobin [Glycine max]	0.929 (0.504 to 2.914)	0.762	0.998 (0.385 to 3.589)	0.994	0.589 (0.179 to 2.82)	0.266	0.642 (0.166 to 14.2)	0.391	0.266 (0.061 to 1.29)	0.0176	0.0525 (0.0304 to 0.197)	2.04e-06
GM05497P015F01	Gm-c1027-915	0.00535	unknown protein [Oryza sativa (japonica cultivar-group)]	2	50944547	unknown protein [Oryza sativa (japonica cultivar-group)]	12.66 (6.146 to 45.6)	0.0112	26.3 (24.8 to 27.9)	0.0115	11.63 (4.978 to 33.4)	0.00364	8.335 (1.598 to 52.9)	0.0355	0.41 (0.0759 to 2.216)	0.691	1.436 (0.41 to 7.205)	0.334
GM05500P015F04	Gm-c1027-949	0.000437	hypothetical protein [Lotus corniculatus var. japonicus]	6	13359039	hypothetical protein [Lotus corniculatus var. japonicus]	6.66 (2.333 to 68.18)	0.00215	5.455 (0.01 to 289)	0.189	36.17 (11.47 to 254.2)	1.06e-05	25.37 (8.944 to 511.7)	0.000428	7.552 (2.231 to 32.6)	0.000926	2.656 (0.708 to 9.715)	0.0085
GM05516P015F20	Gm-c1027-1193	0.0493	Metabolism - Protein	5	320622	probable protein kinase - maize (fragment)	2.257 (0.428 to 35.33)	0.164	8.058 (0.256 to 63.7)	0.18	5.017 (1.644 to 16.3)	0.0158	0.317 (0.01 to 13.7)	0.381	0.0619 (0.01 to 0.383)	0.369	0.398 (0.0614 to 1.271)	0.0454
GM05526P015G06	Gm-c1027-1277	1.54e-07	Metabolism	3	18398541	senescence-associated family protein [Arabidopsis thaliana]	0.284 (0.151 to 0.904)	0.000719	0.0188 (0.01 to 0.0394)	7.5e-07	0.0146 (0.01 to 0.0537)	2.05e-07	0.0129 (0.01 to 0.0288)	2.86e-08	0.0279 (0.01 to 4)	0.00543	0.0164 (0.01 to 0.0431)	9.45e-06
GM05536P015G16	Gm-c1027-1398	0.0149	Metabolism - Nucleic acid-transcription	8	23197904	putative protein [Arabidopsis thaliana]	4.343 (1.091 to 51)	0.356	14.38 (13.6 to 15.2)	0.0133	4.46 (1.644 to 12.1)	0.375	0.78 (0.385 to 1.392)	0.578	0.105 (0.0149 to 0.733)	0.453	1.106 (0.364 to 4.211)	0.772
GM05537P015G17	Gm-c1027-1404	0.0103	No hits BlastX below 10-6	11		No hits BlastX below 10-6	1.695 (1.437 to 2)	0.193	23.8	no replicates	2.712	no replicates	0.378 (0.353 to 0.404)	0.0442	0.0125 (0.0106 to 0.0146)	0.0228	11.1	no replicates
GM05542P015G22	Gm-c1027-1449	0.00011	Metabolism - Biosynthesis - Anabolism	5	5813774	cytosolic glutamine synthetase [Canavalia lineata]	1.915 (0.802 to 26.88)	0.149	0.572 (0.01 to 8.763)	0.564	2.005 (0.765 to 6.088)	0.0291	0.776 (0.194 to 2.764)	0.388	0.0484 (0.01 to 0.203)	0.000737	0.534 (0.276 to 1.33)	0.0273
GM05550P015H06	Gm-c1027-1520	0.00535	Metabolism	8	1351856	Aconitate hydratase, cytoplasmic (Citrate hydro-lyase) (Aconitase)	11.91 (2.944 to 215.7)	0.00952	2.858 (0.01 to 52.6)	0.435	5.201 (0.475 to 38)	0.0383	3.108 (0.818 to 40.5)	0.104	0.111 (0.01 to 0.403)	0.21	0.487 (0.298 to 1.317)	0.0216
GM05567P015H23	Gm-c1027-1685	0.000149	Putative Protein	6	7268539	putative protein [Arabidopsis thaliana]	66.13 (20.86 to 359.4)	2.84e-05	59.21 (20.7 to 160.2)	0.000567	31.58 (1.592 to 127)	0.000737	13.87 (1.056 to 83.3)	0.00616	ND	ND	2.983 (1.174 to 12.96)	0.00921
GM05568P015H24	Gm-c1027-1697	0.000429	Binding	5	576509	GTP-binding protein	2.299 (0.925 to 15.64)	0.0341	0.723 (0.01 to 11.08)	0.698	2.834 (0.722 to 44.36)	0.0869	1.23 (0.282 to 7.8)	0.63	0.0909 (0.01 to 0.467)	0.00477	0.367 (0.236 to 0.944)	0.00344
GM05571P015I03	Gm-c1027-1737	0.0193	Metabolism	10	8698742	Strong similarity to an unknown protein orf4 gi|1402878 from Arabidopsis thaliana 81kb genomic sequence gb|X98130 and is a member of an uncharacterized membrane protein PF|01554 family. EST gb|AI998833 comes from this gene	1.869 (0.581 to 27.93)	0.335	0.815 (0.01 to 44.69)	0.866	5.943 (2.576 to 40.6)	0.00712	5.72 (0.831 to 54.6)	0.216	0.693 (0.206 to 1.382)	0.322	3.93 (2.329 to 12.01)	0.000185
GM05590P015I22	Gm-c1027-1999	0.0474	Plastid - Chloroplast	2	22136914	unknown protein [Arabidopsis thaliana]	2.444 (0.202 to 34.9)	0.399	2.136	no replicates	27.33 (13.2 to 56.6)	0.138	7.588 (3.332 to 25.5)	0.0129	1.333	no replicates	1.05 (0.437 to 3.782)	0.855
GM05594P015J02	Gm-c1027-2043	0.0468	Catalytic Activity	1	28268680	respiratory burst oxidase homolog [Nicotiana benthamiana]	4.761 (1.866 to 72.9)	0.0204	7.201 (2.052 to 24.6)	0.111	5.087 (0.909 to 17)	0.0108	1.535 (1.425 to 1.741)	0.0212	1.217 (0.961 to 1.765)	0.228	3.384 (1.323 to 77.1)	0.0631
GM05595P015J03	Gm-c1027-2046	0.00017	No hits BlastX below 10-6	1		No hits BlastX below 10-6	34.44 (5.044 to 95.1)	0.000635	46.61 (19.7 to 76.9)	0.00101	17.1	no replicates	0.878 (0.713 to 1.082)	0.646	ND	ND	ND	ND
GM05605P015J13	Gm-c1027-2128	0.00026	Metabolism - Biosynthesis - Anabolism	5	11066213	hexokinase [Citrus sinensis]	2.324 (0.637 to 23.01)	0.0787	1.234 (0.0243 to 5.459)	0.776	3.062 (1.111 to 42.3)	0.0254	1.589 (0.279 to 17.7)	0.462	0.0578 (0.01 to 0.532)	0.00692	0.274 (0.121 to 0.817)	0.00172
GM05607P015J15	Gm-c1027-2142	7.76e-05	Endomembrane System	9	25404926	protein F22C12.12 [imported] - Arabidopsis thaliana	1.515 (0.711 to 6.232)	0.135	0.394 (0.01 to 2.455)	0.199	0.176 (0.0614 to 0.614)	0.00193	0.0304 (0.01 to 0.225)	0.00015	0.0421 (0.01 to 13.2)	0.0922	0.0633 (0.01 to 3.1)	0.0221
GM05614P015J22	Gm-c1027-2231	0.0328	Metabolism - Electron transport	6	20465813	unknown protein [Arabidopsis thaliana]	4.114 (0.418 to 75.22)	0.0799	11.46 (2.1 to 83.5)	0.0218	10.68 (2.374 to 36.1)	0.00191	9.863 (2.295 to 104.8)	0.0103	2.484 (0.77 to 15.5)	0.147	1.996 (0.787 to 4.858)	0.0078
GM05617P015K01	Gm-c1027-2237	9.51e-09	No hits BlastX below 10-6	5		No hits BlastX below 10-6	2.864 (1.34 to 11.14)	0.00186	1.525 (0.383 to 4.214)	0.124	1.429 (0.191 to 25.13)	0.6	0.114 (0.01 to 0.638)	0.00768	0.0188 (0.01 to 0.127)	4.07e-06	0.0574 (0.01 to 0.675)	0.0073
GM05619P015K03	Gm-c1027-2241	0.000402	Metabolism - Carbohydrate Metabolism	4	21689841	unknown protein [Arabidopsis thaliana]	0.114 (0.01 to 0.627)	0.0122	0.0174 (0.01 to 0.276)	0.000741	0.0163 (0.01 to 0.0714)	0.00357	0.159 (0.01 to 0.838)	0.0688	0.22 (0.0409 to 0.728)	0.0562	0.866 (0.205 to 2.891)	0.651
GM05622P015K06	Gm-c1027-2260	0.00656	No hits BlastX below 10-6	7		No hits BlastX below 10-6	2.245 (0.598 to 47.37)	0.263	1.002 (0.0663 to 12.6)	0.998	3.393 (0.942 to 12.9)	0.00781	0.35 (0.01 to 8.4)	0.387	0.32 (0.13 to 0.79)	0.0123	1.15 (0.627 to 3.012)	0.473
GM05636P015K20	Gm-c1027-2472	1.72e-08	No hits BlastX below 10-6	5		No hits BlastX below 10-6	2.528 (1.099 to 6.547)	0.00405	1.863 (0.676 to 4.273)	0.0927	2.251 (0.837 to 16.58)	0.0597	2.914 (0.93 to 45.37)	0.0721	0.0942 (0.01 to 0.47)	0.0218	0.125 (0.0889 to 0.188)	4.71e-06
GM05639P015K23	Gm-c1027-2505	0.00613	Cell growth/maintenance-Transport	5	7487601	hypothetical protein T32G6.22 - Arabidopsis thaliana (fragment)	1.455 (0.45 to 9.44)	0.35	1.307 (0.01 to 46)	0.826	0.637 (0.177 to 2.978)	0.503	0.357 (0.0638 to 0.957)	0.0384	0.029 (0.01 to 0.13)	0.0117	0.187 (0.0773 to 0.54)	0.000901
GM05642P015L02	Gm-c1027-2597	0.00182	Cell growth/maintenance-Transport	9	20522008	pleiotropic drug resistance like protein [Nicotiana tabacum]	0.693 (0.204 to 8.425)	0.442	0.152 (0.01 to 2.76)	0.0972	0.51 (0.252 to 0.989)	0.157	0.0374 (0.01 to 0.118)	0.00042	0.0284 (0.01 to 0.175)	0.000992	0.263 (0.167 to 0.797)	0.000427
GM05646P015L06	Gm-c1027-2663	4.53e-07	Plastid - Chloroplast	8	50912785	glutaredoxin-like [Oryza sativa (japonica cultivar-group)]	3.96 (2.032 to 9.886)	5.51e-05	4.418 (1.774 to 9.14)	0.00019	4.05 (1.61 to 8.442)	0.000315	2.354 (1.269 to 5.158)	0.00193	0.455 (0.155 to 1.393)	0.0142	0.616 (0.34 to 2.033)	0.051
GM05647P015L07	Gm-c1027-2690	0.000131	Binding Nucleic Acids	8	6706420	40S ribosomal protein S2 homolog [Arabidopsis thaliana]	3.354 (0.943 to 48.6)	0.0209	0.833 (0.01 to 12.74)	0.859	6.812 (1.465 to 37.3)	0.00351	2.255 (0.744 to 13.27)	0.0755	0.167 (0.01 to 0.74)	0.0504	0.492 (0.355 to 1.268)	0.00294
GM05658P015L18	Gm-c1027-2764	0.0279	Metabolism	9	7340684	putative protein [Arabidopsis thaliana]	0.688 (0.376 to 1.945)	0.0597	0.209 (0.01 to 0.612)	0.033	0.365 (0.191 to 0.865)	0.00147	0.217 (0.0272 to 0.591)	0.0483	0.0604 (0.01 to 0.957)	0.00713	0.377 (0.221 to 1.146)	0.00107
GM05660P015L20	Gm-c1027-2787	0.0365	unknown protein [Oryza sativa (japonica cultivar-group)]	11	50251230	unknown protein [Oryza sativa (japonica cultivar-group)]	11.8	no replicates	ND	ND	ND	ND	1.038 (0.978 to 1.101)	0.646	ND	ND	0.499 (0.408 to 0.692)	0.0521
GM05674P015M10	Gm-c1027-2986	0.000653	No hits BlastX below 10-6	5		No hits BlastX below 10-6	2.858 (0.646 to 25.92)	0.0818	3.265 (0.151 to 82.5)	0.141	2.324 (0.232 to 35.4)	0.208	0.807 (0.0203 to 27.4)	0.783	0.0467 (0.01 to 0.248)	0.00314	0.38 (0.229 to 0.929)	0.00119
GM05675P015M11	Gm-c1027-2992	0.0202	No hits BlastX below 10-6	2		No hits BlastX below 10-6	3.34 (0.78 to 27.7)	0.116	0.765 (0.01 to 92.9)	0.851	4.235 (2.63 to 8.975)	0.00244	2.739 (0.38 to 19.3)	0.257	1.136 (0.358 to 2.428)	0.786	0.713 (0.273 to 4.128)	0.308
GM05679P015M15	Gm-c1027-3051	2.5e-05	No hits BlastX below 10-6	5		No hits BlastX below 10-6	1.47 (0.214 to 3.966)	0.277	2.336 (0.714 to 87)	0.215	1.507 (0.319 to 24.9)	0.524	0.285 (0.01 to 1.034)	0.139	0.0282 (0.01 to 0.129)	4.56e-05	0.245 (0.139 to 1.139)	0.00199
GM05690P015N02	Gm-c1027-3293	0.000529	hypothetical protein [Lotus corniculatus var. japonicus]	6	13359036	hypothetical protein [Lotus corniculatus var. japonicus]	14.71 (3.084 to 610.1)	0.00245	15.23 (1.319 to 284.7)	0.00739	66.86 (15.51 to 513.5)	4.15e-05	17.25 (1.178 to 320.7)	0.00925	4.979 (1.61 to 19.25)	0.00281	2.786 (1.357 to 7.929)	0.00259
GM05691P015N03	Gm-c1027-3319	0.0145	Metabolism - Carbohydrate Metabolism	4	50934251	putative proton myo-inositol transporter [Oryza sativa (japonica cultivar-group)]	0.01*	1	0.01*	no replicates	0.0676 (0.01 to 0.457)	0.393	0.106 (0.01 to 0.621)	0.209	0.0994 (0.01 to 0.989)	0.498	1.156 (0.477 to 4.906)	0.727
GM05727P015O15	Gm-c1027-4021	0.00223	Metabolism - Protein	8	7271056	putative serine/threonine protein kinase [Arabidopsis thaliana]	8.206 (2.142 to 47.9)	0.00267	25.61 (9.8 to 41.4)	0.0212	12.97 (3.045 to 24.3)	0.0134	1.371 (1.202 to 1.564)	0.251	0.01*	no replicates	0.472 (0.252 to 3.447)	0.213
GM05748P015P12	Gm-c1027-4448	0.037	Catalytic Activity	1	2832402	dihydroxypolyprenylbenzoate methyltransferase [Arabidopsis thaliana]	18.5	no replicates	ND	ND	10.6	no replicates	1.109 (0.713 to 1.726)	0.853	ND	ND	9 (2.915 to 116.4)	0.0109
GM05750P015P14	Gm-c1027-4490	4.81e-05	Metabolism - Biosynthesis - Anabolism	5	21013	unnamed protein product [Phaseolus vulgaris]	2.17 (0.94 to 10.44)	0.0335	0.604 (0.01 to 5.321)	0.596	3.084 (1.115 to 36)	0.0284	0.796 (0.289 to 2.084)	0.381	0.125 (0.01 to 2.5)	0.0321	0.146 (0.0479 to 0.553)	0.000282
GM05751P015P15	Gm-c1027-4507	0.0244	Plastid - Chloroplast	6	6175160	unknown protein [Arabidopsis thaliana]	3.471 (1.511 to 47.83)	0.0668	3.059 (0.534 to 9.211)	0.0319	10.06 (3.585 to 31)	0.000158	6.103 (1.499 to 41.58)	0.00763	1.329 (0.144 to 3.993)	0.53	2.388 (1.42 to 12.62)	0.0103
GM05752P015P16	Gm-c1027-4521	0.0333	Metabolism Nuclei Acid Transcription	6	5731257	auxin-induced basic helix-loop-helix transcription factor [Gossypium hirsutum]	4.667 (2.007 to 13)	0.00312	2.492 (0.174 to 17.44)	0.141	6.647 (2.824 to 25.1)	0.000234	7.82 (1.312 to 86.6)	0.00994	2.633 (0.979 to 7.625)	0.0136	1.71 (0.922 to 8.25)	0.0663
GM05764P016A04	Gm-c1027-4795	0.000625	Metabolism Nucleic Acid	2	15778189	rpoC2 [Glycine max]	7.117 (1.871 to 146.1)	0.0106	3.153 (0.01 to 244.5)	0.42	18.95 (4.826 to 119.2)	0.00023	4.788 (0.315 to 100)	0.0601	1.374 (0.781 to 3.849)	0.456	0.484 (0.0999 to 2.426)	0.118
GM05777P016A17	Gm-c1027-4947	0.0408	Putative Protein	6	51971236	putative protein [Arabidopsis thaliana]	10.37 (2.036 to 50.2)	0.00284	8.526 (3.532 to 37.7)	0.0289	23.62 (6.046 to 64.1)	0.000231	12.59 (2.543 to 53.1)	0.0111	1.878 (0.861 to 3.982)	0.29	3.388 (0.371 to 33.1)	0.162
GM05782P016A22	Gm-c1027-5010	0.0299	Catalytic activity	12	9294082	CLC-d chloride channel; anion channel protein [Arabidopsis thaliana]	34.9	no replicates	ND	ND	ND	ND	9.26 (5.111 to 13.3)	0.0176	11.95	no replicates	33.05 (7.99 to 74.8)	0.00016
GM05787P016B03	Gm-c1027-5106	1.71e-07	Metabolism - Protein - Biosynthesis	8	50948455	putative 60S ribosomal protein L10A (RPL10aC) [Oryza sativa (japonica cultivar-group)]	3.194 (2.416 to 5.717)	6.67e-05	2.49 (0.114 to 16.82)	0.152	5.44 (2.165 to 42.5)	0.00366	3.657 (0.554 to 41.6)	0.0463	0.467 (0.303 to 0.801)	0.00309	0.521 (0.249 to 1.71)	0.0124
GM05794P016B10	Gm-c1027-5188	0.0207	Plastid - Chloroplast	2	18395523	SET domain-containing protein [Arabidopsis thaliana]	0.324 (0.01 to 12.2)	0.496	10.28 (8.2 to 12.9)	0.0617	5.189 (1.244 to 13.7)	0.153	4.462 (0.872 to 26.8)	0.0897	0.595	no replicates	0.763 (0.263 to 3.091)	0.552
GM05799P016B15	Gm-c1027-5248	0.00236	Physiological process - Response to stress	6	2661023	catalase [Glycine max]	3.362 (1.975 to 6.273)	2.07e-05	3.22 (1.109 to 8.568)	0.00295	4.134 (1.719 to 8.031)	0.000529	3.06 (1.555 to 8.564)	0.00117	1.136 (0.648 to 3.184)	0.501	2.159 (1.244 to 7.869)	0.00616
GM05823P016C15	Gm-c1027-5652	0.0258	Metabolism - Electron transport	2	38603868	At3g50960 [Arabidopsis thaliana]	5.348 (1.758 to 13.21)	0.0482	10.2 (2.181 to 24.3)	0.0224	13.2 (1.45 to 41)	0.0117	7.399 (1.996 to 18.2)	0.00323	1.104 (0.563 to 1.849)	0.806	1.291 (0.53 to 8.576)	0.633
GM05834P016D02	Gm-c1027-5787	0.00272	Binding	1	55167981	putative GTP binding protein [Oryza sativa (japonica cultivar-group)]	1.319	no replicates	15.8	no replicates	20.61 (11.1 to 32.3)	0.011	1.276 (0.772 to 2.53)	0.41	1.142 (0.999 to 1.305)	0.503	1.156 (0.589 to 6.093)	0.692
GM05855P016D23	Gm-c1027-6254	0.00768	expressed protein [Arabidopsis thaliana]	1	18395726	expressed protein [Arabidopsis thaliana]	22.93 (19.7 to 26.7)	0.0309	7.894 (4.946 to 11.7)	0.0145	2.065 (1.133 to 3.767)	0.44	1.754 (1.526 to 2.016)	0.154	1.046	no replicates	4.64 (0.701 to 34.5)	0.178
GM05860P016E04	Gm-c1027-6295	0.0241	No hits BlastX below 10-6	11		No hits BlastX below 10-6	6.889 (2.692 to 33.6)	0.136	10.1	no replicates	1.214	no replicates	0.292	no replicates	ND	ND	0.0889 (0.0473 to 0.167)	0.163
GM05867P016E11	Gm-c1027-6346	0.000176	No hits BlastX below 10-6	11		No hits BlastX below 10-6	17.16 (15.5 to 19)	0.0228	ND	ND	ND	ND	0.578 (0.529 to 0.632)	0.102	0.282	no replicates	0.548 (0.227 to 1.335)	0.108
GM05883P016F03	Gm-c1027-6736	0.00091	Binding	9	11762172	AT3g47470 [Arabidopsis thaliana]	0.838 (0.345 to 2.548)	0.438	0.702 (0.381 to 1.706)	0.132	0.414 (0.155 to 0.837)	0.00829	0.185 (0.0369 to 0.322)	0.000994	0.0541 (0.01 to 0.392)	0.00325	0.245 (0.129 to 0.941)	0.00102
GM05894P016F14	Gm-c1027-6851	0.02	Plastid - Chloroplast	12	55418546	INDETERMINATE-related protein 1 [Zea mays]	13.65 (10.4 to 17.1)	0.00308	ND	ND	12.17 (4.385 to 31)	0.00847	11.52 (4.639 to 28.6)	0.227	ND	ND	51 (49.82 to 52.2)	0.00378
GM05895P016F15	Gm-c1027-6866	0.0308	Mitochondrion	12	7489055	probable polygalacturonase (EC 3.2.1.15) 1 - tomato	24.4	no replicates	11.74 (9.7 to 14.2)	0.0492	35.15 (24.1 to 57.2)	8.5e-07	26.57 (9.354 to 88.7)	0.000197	12.41 (2.108 to 23.03)	0.00495	58.8	no replicates
GM05901P016F21	Gm-c1027-7109	3.55e-05	No hits BlastX below 10-6	2		No hits BlastX below 10-6	17.61 (2.719 to 70)	0.00849	50.51 (7.4 to 145.1)	0.0094	58.79 (15 to 113.7)	5.83e-06	17.99 (2.894 to 69.2)	0.00164	2.313	no replicates	0.673 (0.409 to 1.541)	0.268
GM05907P016G03	Gm-c1027-7164	0.000497	Metabolism - Nucleic acid	2	18377564	unknown protein [Arabidopsis thaliana]	6.151 (5 to 9.3)	0.0127	12.76 (6.786 to 22.7)	0.0183	10.44 (0.901 to 29.1)	0.00562	7.523 (1.611 to 38.9)	0.0292	0.744 (0.68 to 0.814)	0.187	1.018 (0.149 to 12.82)	0.991
GM05909P016G05	Gm-c1027-7208	0.0443	unknown [Arabidopsis thaliana]	6	21555103	unknown [Arabidopsis thaliana]	3.254 (1.544 to 13.64)	0.00214	1.458 (0.0999 to 5.936)	0.484	4.475 (2.567 to 7.872)	2.58e-05	3.234 (1.075 to 11.92)	0.0142	1.713 (0.633 to 4.455)	0.069	2.139 (1.226 to 9.112)	0.0117
GM05924P016G20	Gm-c1027-7505	0.0293	Mitochondrion	3	7630022	putative protein [Arabidopsis thaliana]	0.411 (0.131 to 3.608)	0.0869	0.0355 (0.01 to 0.277)	0.0026	0.142 (0.01 to 0.656)	0.0116	0.0545 (0.01 to 0.18)	0.00085	0.0322 (0.01 to 0.208)	0.00406	0.145 (0.0353 to 0.421)	0.00107
GM05925P016G21	Gm-c1027-7511	0.000907	Catalytic Activity	3	22273	enolase [Zea mays]	0.414 (0.0998 to 13.33)	0.194	0.031 (0.01 to 0.281)	6.48e-05	0.0315 (0.01 to 0.119)	4.17e-05	0.0119 (0.01 to 0.023)	2.53e-09	0.0431 (0.01 to 14.9)	0.0978	0.0113 (0.01 to 0.0168)	1.58e-06
GM05940P016H12	Gm-c1027-7746	0.000201	Metabolism Nucleic Acid ribosomal	6	22725689	ribosomal protein S8 [Vigna angularis]	4.909 (2.563 to 9.954)	5.09e-05	9.933 (2.686 to 33.36)	0.000104	31.69 (5.314 to 3,401)	0.00248	14 (4.09 to 78.12)	0.000241	4.695 (1.243 to 28.83)	0.0033	1.342 (0.496 to 4.349)	0.253
GM05942P016H14	Gm-c1027-7773	0.0187	Metabolism - Electron transport	6	28140231	protein disulphide isomerase [Elaeis guineensis]	5.706 (2.48 to 14.4)	0.0761	6.3	no replicates	21.44 (10.1 to 63.2)	0.0006	4.028 (1.546 to 11.1)	0.134	2.139 (1.897 to 2.412)	0.0997	6.007 (1.304 to 78.1)	0.299
GM05954P016I02	Gm-c1027-7965	0.0144	Binding-Nucleic acid-DNA-transcription factor activity	8	34146832	At4g09180 [Arabidopsis thaliana]	1.574 (0.957 to 2.338)	0.0072	2.07 (0.497 to 11.78)	0.175	1 (0.343 to 2.379)	0.999	2.283 (0.322 to 35.13)	0.369	0.316 (0.0345 to 0.649)	0.0258	0.603 (0.255 to 2.308)	0.0946
GM05975P016I23	Gm-c1027-8639	0.00323	unknown protein [Arabidopsis thaliana]	2	28058938	unknown protein [Arabidopsis thaliana]	1.713 (0.519 to 33.1)	0.627	9.726 (1.525 to 27.3)	0.134	17.98 (14.7 to 22)	0.0443	1.818 (0.01 to 37)	0.639	0.581	no replicates	0.982 (0.446 to 2.797)	0.955
GM05977P016J01	Gm-c1027-8702	0.00395	Metabolism - Protein	1	54291559	putative oligopeptidase B [Oryza sativa (japonica cultivar-group)]	2.829 (0.507 to 36.9)	0.336	20.68 (16.2 to 26.4)	0.0512	3.454 (1.485 to 15.3)	0.0983	1.994 (0.865 to 10.3)	0.215	0.598 (0.443 to 0.806)	0.335	2.071 (0.622 to 15.07)	0.372
GM05978P016J02	Gm-c1027-8707	0.00111	Binding-Nucleic acid-DNA-transcription factor activity	6	51970182	putative bHLH transcription factor (bHLH037) [Arabidopsis thaliana]	14.79 (3.908 to 76.23)	9.13e-05	10.86 (0.01 to 147.6)	0.0784	10.32 (0.01 to 147.1)	0.0663	7.152 (1.413 to 49.4)	0.00423	1.993 (1.309 to 2.92)	0.0249	1.393 (0.217 to 5.863)	0.399
GM05985P016J09	Gm-c1027-8855	0.0303	No hits BlastX below 10-6	3		No hits BlastX below 10-6	0.233 (0.01 to 78.5)	0.213	0.083 (0.01 to 0.425)	0.154	0.0404 (0.01 to 0.483)	0.0398	0.0642 (0.01 to 0.292)	0.00232	0.018 (0.01 to 0.0588)	0.021	0.325 (0.158 to 0.71)	0.00253
GM06001P016K01	Gm-c1027-9315	0.0047	No hits BlastX below 10-6	3		No hits BlastX below 10-6	0.714 (0.0142 to 117.2)	0.742	0.123 (0.01 to 0.743)	0.0246	0.16 (0.01 to 0.75)	0.15	0.032 (0.01 to 0.155)	0.000137	0.0369 (0.01 to 0.114)	0.0036	0.355 (0.221 to 0.971)	0.00192
GM06005P016K05	Gm-c1027-9349	0.0213	No hits BlastX below 10-6	1		No hits BlastX below 10-6	18.2	no replicates	12.8	no replicates	11.02 (4.324 to 25.6)	0.0432	2.961 (0.923 to 14.8)	0.322	0.986 (0.704 to 1.482)	0.953	11.97 (5.289 to 157.7)	0.00522
GM06012P016K12	Gm-c1027-9484	0.00504	expressed protein [Arabidopsis thaliana]	11	42572777	expressed protein [Arabidopsis thaliana]	6.748 (1.781 to 41.2)	0.0306	ND	ND	0.49	no replicates	1.261	no replicates	0.642	no replicates	0.332 (0.188 to 0.688)	0.103
GM06023P016K23	Gm-c1027-9655	0.0271	Plastid - Chloroplast	7	24461857	CTV.15 [Poncirus trifoliata]	1.223 (0.327 to 6.323)	0.623	0.442 (0.19 to 0.673)	0.0232	0.729 (0.186 to 13.06)	0.542	0.376 (0.147 to 1.521)	0.0175	0.128 (0.01 to 0.39)	0.00272	0.783 (0.439 to 3.06)	0.35
GM06027P016L03	Gm-c1028-20	0.0132	Endomembrane System	1	11994681	unnamed protein product [Arabidopsis thaliana]	5.991	no replicates	ND	ND	17.63 (15 to 20.73)	0.0358	1.782 (0.55 to 7.9)	0.538	2.645 (1.997 to 4.221)	0.0539	2.076 (0.413 to 66.9)	0.577
GM06047P016L23	Gm-c1028-270	0.0102	unknown protein [Oryza sativa (japonica cultivar-group)]	3	51854269	unknown protein [Oryza sativa (japonica cultivar-group)]	0.51 (0.151 to 4.756)	0.337	0.0594 (0.0573 to 0.0616)	0.00809	0.067 (0.01 to 0.453)	0.134	0.0665 (0.01 to 0.365)	0.0259	0.0873 (0.01 to 0.627)	0.0283	0.324 (0.159 to 1.338)	0.0149
GM06063P016M15	Gm-c1028-418	0.00167	Molecular Function unknown	3	15320410	ERD3 protein [Arabidopsis thaliana]	0.293 (0.01 to 15)	0.138	0.0138 (0.01 to 0.019)	0.0475	0.112 (0.01 to 0.504)	0.0365	0.105 (0.01 to 0.906)	0.0251	0.0445 (0.01 to 0.179)	0.00236	0.284 (0.141 to 0.93)	0.00168
GM06070P016M22	Gm-c1028-467	0.0421	Binding	1	23308305	At1g72820/F3N23_2 [Arabidopsis thaliana]	ND	ND	ND	ND	ND	ND	1.403 (1.296 to 1.52)	0.147	1.731	no replicates	7.482 (2.669 to 51.7)	0.0244
GM06084P016N12	Gm-c1028-578	0.0115	No hits BlastX below 10-6	8		No hits BlastX below 10-6	1.562 (0.462 to 47.9)	0.633	7.109 (6.397 to 7.9)	0.0342	13.83 (5.727 to 33.4)	0.206	2.447 (0.444 to 24.3)	0.273	0.229	no replicates	1.857 (1.188 to 2.673)	0.00662
GM06094P016N22	Gm-c1028-660	0.0132	Metabolism - Nucleic acid-transcription	1	24030302	putative GATA-type zinc finger transcription factor [Arabidopsis thaliana]	ND	ND	ND	ND	3.795 (0.589 to 16)	0.181	0.303 (0.232 to 0.394)	0.139	0.887 (0.763 to 1.031)	0.571	3.589 (2.122 to 9.63)	0.000625
GM06099P016O03	Gm-c1028-708	0.0145	Putative Protein	10	3980412	putative pumilio/Mpt5 family RNA-binding protein [Arabidopsis thaliana]	2.021 (0.997 to 5.519)	0.0667	0.256 (0.01 to 2.612)	0.252	3.709 (1.091 to 14.9)	0.00516	2.168 (0.604 to 27.9)	0.233	0.272 (0.01 to 1.03)	0.139	0.751 (0.263 to 2.615)	0.286
GM06104P016O08	Gm-c1028-756	0.00937	Endomembrane System	6	3204132	extensin [Cicer arietinum]	6.139 (1.513 to 141.6)	0.0115	1.412 (0.0678 to 6.389)	0.612	7.297 (1.509 to 35.76)	0.00253	3.708 (0.0368 to 29.52)	0.153	0.933 (0.368 to 2.344)	0.832	4.541 (1.781 to 11.09)	0.000208
GM06136P016P16	Gm-c1028-1096	0.00125	Metabolism- Catabolism	3	62701666	Pyruvate kinase, barrel domain [Oryza sativa (japonica cultivar-group)]	0.196 (0.01 to 1.534)	0.0232	0.0259 (0.01 to 0.101)	2.17e-05	0.0206 (0.01 to 0.186)	0.000101	0.0134 (0.01 to 0.052)	1.75e-07	0.0107 (0.01 to 0.0151)	1.48e-08	0.0784 (0.0106 to 3.1)	0.0127
GM06142P016P22	Gm-c1028-1138	0.0396	Cell growth/maintenance-Transport	12	7572918	putative protein [Arabidopsis thaliana]	0.637 (0.181 to 1.958)	0.164	0.638 (0.139 to 1.85)	0.484	0.575 (0.01 to 2.205)	0.399	2.299 (0.438 to 13.49)	0.135	1.599 (0.822 to 3.339)	0.0337	2.35 (0.931 to 7.416)	0.00556
GM06150P017A06	Gm-c1028-1170	0.000359	Metabolism	4	47558817	CAPIP1 [Capsicum annuum]	0.0889 (0.01 to 1.038)	0.152	0.01*	1	0.389 (0.319 to 0.475)	0.132	0.381 (0.302 to 0.481)	0.151	0.184 (0.01 to 1)	0.366	0.701 (0.172 to 2.084)	0.284
GM06153P017A09	Gm-c1028-1178	0.0057	Plastid - Chloroplast	1	14532858	unknown protein [Arabidopsis thaliana]	37.6	no replicates	17.87 (10.5 to 30.4)	0.116	11.15 (6.207 to 25.5)	0.00462	0.708 (0.664 to 0.754)	0.116	ND	ND	2.071 (1.121 to 6.091)	0.0118
GM06156P017A12	Gm-c1028-1206	0.000397	hypothetical protein [Lotus corniculatus var. japonicus]	6	13359036	hypothetical protein [Lotus corniculatus var. japonicus]	6.694 (1.894 to 28.42)	0.00177	20.72 (5.683 to 223.5)	0.000377	32.28 (4.163 to 262.5)	0.000342	15.66 (4.42 to 110.2)	0.000301	6.209 (1.083 to 16.48)	0.000735	2.118 (1.064 to 4.939)	0.0116
GM06179P017B11	Gm-c1028-1504	0.0375	Metabolism-Energy pathways	8	15919089	ATP citrate lyase b-subunit [Lupinus albus]	17.9	no replicates	18.2	no replicates	5.114 (3.68 to 7.107)	0.127	0.981	no replicates	ND	ND	0.286 (0.029 to 6.383)	0.259
GM06183P017B15	Gm-c1028-1571	0.0118	Metabolism -Protein	5	17297987	26S proteasome regulatory particle triple-A ATPase subunit2b [Oryza sativa (japonica cultivar-group)]	0.918 (0.331 to 2.547)	0.7	0.827 (0.0447 to 5.921)	0.729	1.169 (0.323 to 2.582)	0.596	1.216 (0.242 to 31)	0.715	0.356 (0.208 to 0.593)	0.000604	0.538 (0.265 to 1.267)	0.00568
GM06187P017B19	Gm-c1028-1591	0.0279	Binding-Nucleic acid-DNA-transcription factor activity	8	20127062	putative bHLH transcription factor [Arabidopsis thaliana]	6.976 (1.103 to 22.8)	0.0141	9.756 (3.774 to 18.6)	0.00747	5.594 (0.812 to 24.5)	0.23	1.026 (0.727 to 1.448)	0.952	0.403	no replicates	0.428 (0.174 to 2.529)	0.257
GM06196P017C04	Gm-c1028-1684	0.0486	Endomembrane System	2	30695023	expressed protein [Arabidopsis thaliana]	11.27 (4.034 to 55.9)	0.0306	1.091 (0.01 to 18.4)	0.954	9.007 (2.341 to 44.6)	0.0445	9.137 (1.567 to 32.5)	0.0104	0.281 (0.01 to 2.182)	0.363	1.634 (1.047 to 5.715)	0.0498
GM06209P017C17	Gm-c1028-1724	0.00022	No hits BlastX below 10-6	9		No hits BlastX below 10-6	0.196 (0.01 to 4.708)	0.116	0.123 (0.01 to 1.47)	0.0577	0.0283 (0.01 to 0.136)	0.00504	0.564 (0.0553 to 6.8)	0.426	0.01*	1	0.122 (0.0312 to 1.238)	0.0124
GM06237P017D21	Gm-c1028-1894	0.00138	Endomembrane System	4	26452837	unknown protein [Arabidopsis thaliana]	0.662 (0.119 to 5.288)	0.542	0.0533 (0.01 to 0.285)	0.33	0.0998 (0.0943 to 0.103)	0.000151	0.515 (0.48 to 0.553)	0.068	4.923 (2.4 to 10.1)	0.27	0.195 (0.0159 to 4.981)	0.0985
GM06240P017D24	Gm-c1028-1928	0.0445	Plastid - Chloroplast	11	62824286	VIP2 [Nicotiana benthamiana]	11.01 (1.73 to 41.3)	0.128	19.33 (14.6 to 25.6)	0.0602	0.826 (0.321 to 2.125)	0.873	1.059 (0.244 to 18.5)	0.972	1.063 (0.434 to 2.608)	0.956	0.863 (0.301 to 5.335)	0.659
GM06242P017E02	Gm-c1028-1937	0.000399	Secondary Metabolism	9	478407	naringenin-chalcone synthase (EC 2.3.1.74) - soybean	0.668 (0.205 to 5.919)	0.33	0.164 (0.01 to 1.071)	0.0218	0.224 (0.01 to 1.142)	0.0293	0.095 (0.0103 to 0.305)	0.000419	0.027 (0.01 to 1.4)	0.00182	0.0373 (0.0154 to 0.114)	1.41e-05
GM06253P017E13	Gm-c1028-2048	0.000752	Metabolism - Protein	4	7269582	putative receptor like kinase [Arabidopsis thaliana]	0.0217 (0.01 to 0.103)	0.0387	0.01*	1	0.208 (0.01 to 2.4)	0.291	ND	ND	0.0282 (0.01 to 0.0796)	0.18	0.281 (0.137 to 0.55)	0.00035
GM06266P017F02	Gm-c1028-2164	0.0367	Mitochondrion	8	13936812	TGF-beta receptor-interacting protein 1 [Phaseolus vulgaris]	3.14 (0.902 to 28)	0.0806	1.219 (0.01 to 18.3)	0.914	5.352 (1.405 to 26.8)	0.00982	2.275 (1.086 to 6.423)	0.264	0.165 (0.01 to 1.215)	0.178	0.578 (0.332 to 2.373)	0.117
GM06268P017F04	Gm-c1028-2169	0.00418	No hits BlastX below 10-6	1		No hits BlastX below 10-6	13.03 (9.6 to 19.7)	0.0069	ND	ND	20.96 (14.5 to 30.3)	0.0767	0.69 (0.635 to 0.75)	0.141	ND	ND	2.317 (0.726 to 17.1)	0.321
GM06273P017F09	Gm-c1028-2182	0.0492	Metabolism	1	30696383	haloacid dehalogenase-like hydrolase family protein [Arabidopsis thaliana]	19.6	no replicates	ND	ND	9.127 (8.5 to 9.8)	0.0205	0.848 (0.572 to 1.258)	0.748	ND	ND	5.889 (2.16 to 29.3)	0.0071
GM06310P017G22	Gm-c1028-2647	8.33e-05	Molecular Function unknown	3	11994587	MtN3-like protein [Arabidopsis thaliana]	0.031 (0.01 to 1.135)	0.000782	0.0137 (0.01 to 0.0898)	9.45e-06	0.0322 (0.01 to 0.173)	0.000262	0.0666 (0.01 to 0.258)	0.000633	0.0354 (0.01 to 0.187)	0.000772	0.268 (0.12 to 1.136)	0.00136
GM06321P017H09	Gm-c1028-2890	0.0422	Catalytic Activity	8	37549269	3-ketoacyl-CoA thiolase [Glycine max]	6.217 (0.563 to 19.5)	0.0667	3.41 (0.01 to 43.4)	0.47	6.815 (1.596 to 96.5)	0.00536	10.64 (1.984 to 46.6)	0.0241	0.0984 (0.01 to 0.969)	0.496	0.895 (0.428 to 1.853)	0.562
GM06325P017H13	Gm-c1028-2991	0.0194	No hits BlastX below 10-6	4		No hits BlastX below 10-6	0.112 (0.043 to 0.293)	0.263	0.01*	1	0.565 (0.197 to 1.621)	0.684	1.261 (0.724 to 2.195)	0.748	0.01*	no replicates	0.271 (0.148 to 2.013)	0.00888
GM06327P017H15	Gm-c1028-3012	0.0168	Metabolism- Catabolism	5	51854424	'putative endo-1,3;1,4-beta-D-glucanase' [Oryza sativa (japonica cultivar-group)]	0.875	no replicates	ND	ND	ND	ND	1.428 (1.378 to 1.48)	0.0637	0.279	no replicates	0.656 (0.648 to 0.663)	0.0179
GM06333P017H21	Gm-c1028-3177	0.0326	Catalytic Activity	3	38194916	phytochelatin synthetase-like protein [Phaseolus vulgaris]	0.188 (0.0498 to 1.559)	0.11	0.01*	1	0.056 (0.01 to 0.171)	0.0221	0.0309 (0.01 to 0.0956)	0.2	0.0616 (0.01 to 0.585)	0.0459	0.251 (0.0156 to 4.2)	0.134
GM06334P017H22	Gm-c1028-3201	0.035	Metabolism Nucleic Acid	2	17669	U2 small nuclear ribonucleoprotein A' [Arabidopsis thaliana]	9.066 (2.792 to 20.3)	0.0146	10.29 (9.76 to 10.85)	0.0144	4.177 (1.449 to 13.7)	0.0896	3.349 (0.663 to 28)	0.124	0.815	no replicates	0.559 (0.0865 to 1.632)	0.434
GM06349P017I13	Gm-c1028-3721	0.00825	Endomembrane System	1	22331734	FG-GAP repeat-containing protein [Arabidopsis thaliana]	13.14 (5.573 to 30.6)	0.00583	16.3 (11.3 to 23.5)	0.083	16.89 (9.022 to 39)	0.0229	1.427 (1.346 to 1.514)	0.104	1.811	no replicates	2.319 (0.933 to 10.8)	0.133
GM06363P017J03	Gm-c1028-3926	0.0238	Putative Protein	6	23306356	putative protein [Arabidopsis thaliana]	6.974 (2.021 to 48.4)	0.0256	11.5	no replicates	4.111 (1.506 to 13.5)	0.0648	4.18 (1.097 to 15.4)	0.0535	3.275	no replicates	1.135 (0.361 to 13.77)	0.825
GM06378P017J18	Gm-c1028-4204	0.0101	Secondary Metabolism	5	62320284	AIM1 protein [Arabidopsis thaliana]	3.805 (1.198 to 387.1)	0.139	2.548 (0.01 to 33.36)	0.39	3.508 (0.0498 to 42.3)	0.167	1.26 (0.0775 to 32.8)	0.783	0.0432 (0.01 to 0.624)	0.0259	0.309 (0.121 to 0.927)	0.00217
GM06388P017K04	Gm-c1028-4440	0.0337	Unknown protein [Arabidopsis thaliana]	2	6730701	Unknown protein [Arabidopsis thaliana]	1.082 (0.595 to 3.233)	0.899	7.843 (6.76 to 9.1)	0.0459	1.799 (0.319 to 43.8)	0.749	2.795 (0.314 to 22.3)	0.365	0.473	no replicates	1.091 (0.517 to 11.82)	0.839
GM06389P017K05	Gm-c1028-4463	0.0144	Mitochondrion	3	15222543	F-box family protein / tubby family protein [Arabidopsis thaliana]	0.943 (0.254 to 8.886)	0.896	0.0542 (0.01 to 0.535)	0.0626	0.213 (0.01 to 0.946)	0.0741	0.12 (0.01 to 1.224)	0.0253	0.0294 (0.01 to 0.295)	0.00355	0.547 (0.202 to 2.168)	0.0868
GM06399P017K15	Gm-c1028-4619	0.0153	Metabolism - Protein	3	4530126	receptor-like protein kinase homolog RK20-1 [Phaseolus vulgaris]	0.849 (0.203 to 4.231)	0.716	0.0776 (0.01 to 0.704)	0.0512	0.227 (0.0597 to 2.169)	0.156	0.0207 (0.01 to 0.183)	0.0128	0.0225 (0.01 to 0.256)	0.0184	0.412 (0.0931 to 3.262)	0.046
GM06403P017K19	Gm-c1028-4698	0.00334	Transporter activity	6	28827474	putative potassium transporter [Arabidopsis thaliana]	15.91 (11.2 to 22.6)	0.0803	15.6	no replicates	20.29 (18.2 to 24.4)	0.000949	14.81 (5.513 to 61.3)	0.0038	4.099 (2.816 to 6.4)	0.0276	1.265 (0.688 to 2.208)	0.398
GM06430P017L22	Gm-c1028-5155	0.0213	hypothetical protein [Prunus persica]	10	27450531	hypothetical protein [Prunus persica]	0.331 (0.259 to 0.423)	0.139	0.968	no replicates	ND	ND	2.142 (0.646 to 19.5)	0.404	1.434	no replicates	2.256 (1.32 to 9.735)	0.0937
GM06445P017M13	Gm-c1028-5499	0.00588	Catalytic Activity	3	22770464	anthranilate N-hydroxycinamoyl/bensoiltransferase-like protein [Cicer arietinum]	0.264 (0.01 to 25.2)	0.195	0.0206 (0.01 to 0.179)	0.0126	0.165 (0.01 to 1.442)	0.106	0.133 (0.01 to 0.677)	0.0457	0.0187 (0.01 to 0.0514)	0.000495	0.287 (0.0975 to 0.973)	0.0115
GM06457P017N01	Gm-c1028-5649	0.0289	hypothetical protein PGEC542.18 [Solanum demissum]	7	48210055	hypothetical protein PGEC542.18 [Solanum demissum]	0.263 (0.01 to 3.699)	0.185	0.288 (0.01 to 3.822)	0.332	2.341 (0.19 to 21.5)	0.178	0.545 (0.01 to 8.913)	0.582	0.0385 (0.01 to 0.126)	0.0475	1.119 (0.556 to 2.313)	0.554
GM06462P017N06	Gm-c1028-5691	0.000898	Metabolism - Protein	5	2598657	elongation factor 1-alpha (EF1-a) [Vicia faba]	2.314 (0.683 to 18.36)	0.0706	0.668 (0.01 to 5.507)	0.68	3.218 (0.931 to 7.903)	0.00235	1.43 (0.268 to 8.523)	0.435	0.165 (0.01 to 1.292)	0.0271	0.73 (0.49 to 1.618)	0.0637
GM06482P017O02	Gm-c1028-5981	0.000446	Catalytic Activity	9	42521309	enolase [Glycine max]	1.139 (0.342 to 16.12)	0.794	0.201 (0.01 to 1.36)	0.0536	0.912 (0.336 to 2.189)	0.725	0.366 (0.0127 to 3.672)	0.177	0.144 (0.01 to 1.5)	0.0373	0.072 (0.0291 to 0.285)	0.000215
GM06501P017O21	Gm-c1028-6208	3.91e-05	Catalytic Activity	5	81807	phenylalanine ammonia-lyase (EC 4.3.1.5) - soybean (fragment)	1.447 (0.744 to 13.16)	0.317	0.312 (0.01 to 1.948)	0.249	1.421 (0.716 to 3.673)	0.0868	1.208 (0.345 to 3.505)	0.531	0.0507 (0.01 to 0.289)	0.00143	0.187 (0.0699 to 0.737)	0.00152
GM06502P017O22	Gm-c1028-6211	0.0492	Metabolism - Protein	2	1841468	Tyrosyl-tRNA synthetase [Nicotiana tabacum]	2.925 (0.727 to 60.6)	0.247	11.36 (3.405 to 30.5)	0.0633	4.724 (0.411 to 17.4)	0.0881	3.302 (0.587 to 26.55)	0.134	0.517	no replicates	0.673 (0.251 to 2.086)	0.329
GM06523P017P19	Gm-c1028-6619	0.026	Catalytic Activity	9	30679976	thioredoxin reductase 2 / NADPH-dependent thioredoxin reductase 2 (NTR2) [Arabidopsis thaliana]	0.486 (0.0299 to 3.294)	0.173	0.27 (0.01 to 1.692)	0.0798	0.858 (0.525 to 2.216)	0.428	0.305 (0.01 to 4.176)	0.138	0.085 (0.01 to 0.322)	0.0154	0.362 (0.196 to 1.141)	0.000872
GM06525P017P21	Gm-c1028-6637	0.00151	Metabolism	6	42572783	zinc finger (C3HC4-type RING finger) family protein [Arabidopsis thaliana]	4.137 (0.623 to 21.1)	0.101	17.26 (16.1 to 18.5)	0.0155	6.17 (2.349 to 11.9)	0.0662	4.284 (0.679 to 15)	0.0922	1.25 (0.704 to 1.71)	0.518	2.415 (0.879 to 21.47)	0.191
GM06540P018A12	Gm-c1028-6921	0.0279	Mitochondrion	1	50917999	pescadillo-like protein [Oryza sativa (japonica cultivar-group)]	0.54 (0.01 to 28.4)	0.732	14.14 (11.1 to 18)	0.0579	33.7	no replicates	0.136 (0.01 to 10.1)	0.165	0.0707	no replicates	1.215	no replicates
GM06556P018B04	Gm-c1028-7109	0.0265	Metabolism	2	37789885	alpha-tubulin [Trifolium repens]	2.848 (0.869 to 35.9)	0.195	12.4 (10.54 to 14.6)	0.0412	13.21 (2.319 to 55.3)	0.00133	5.132 (0.639 to 56.2)	0.0583	0.345 (0.0657 to 1.81)	0.637	2.065 (0.907 to 10.84)	0.036
GM06557P018B05	Gm-c1028-7136	0.0152	Binding	10	115525	Calmodulin (CaM)	1.158 (0.664 to 3.519)	0.469	0.903 (0.337 to 2.559)	0.712	1.845 (0.591 to 4.839)	0.0416	1.058 (0.228 to 3.349)	0.861	0.606 (0.28 to 1.013)	0.0235	1.523 (1.08 to 4.246)	0.0288
GM06572P018B20	Gm-c1028-7434	0.00298	Metabolism - Carbohydrate Metabolism	3	19699124	AT4g26270/T25K17_80 [Arabidopsis thaliana]	0.632 (0.131 to 5.94)	0.508	0.01*	1	0.137 (0.0443 to 0.292)	0.018	2.111 (0.68 to 17.1)	0.55	0.0377 (0.01 to 0.142)	0.245	0.116 (0.01 to 0.478)	0.00437
GM06581P018C05	Gm-c1028-7553	0.00105	Binding Nucleici acid	2	3860319	nucleolar protein [Cicer arietinum]	19.48 (3.911 to 131.6)	0.000211	28.66 (14.2 to 39.1)	0.000776	15.01 (2.565 to 45.4)	0.000221	5.762 (2.249 to 20.86)	0.00672	0.545	no replicates	0.642 (0.309 to 6.172)	0.481
GM06587P018C11	Gm-c1028-7636	0.0128	Metabolism Protein	2	12230970	Probable 26S proteasome non-ATPase regulatory subunit 3 (26S proteasome subunit S3) (Nuclear antigen 21D7)	2.211 (0.864 to 5.548)	0.206	12.68 (7.773 to 20.7)	0.121	5.783 (1.781 to 14.6)	0.0045	4.592 (0.862 to 17.7)	0.0305	0.94 (0.819 to 1.079)	0.732	0.944 (0.315 to 2.898)	0.834
GM06590P018C14	Gm-c1028-7669	0.0175	Binding	3	11991508	dynamin-like protein DLP2 [Arabidopsis thaliana]	0.115 (0.01 to 1.091)	0.0232	0.01*	1	0.0904 (0.01 to 3.2)	0.313	0.0424 (0.01 to 0.207)	0.0324	0.0114 (0.01 to 0.0177)	2.3e-06	0.0727 (0.0164 to 0.349)	0.00228
GM06599P018C23	Gm-c1028-7903	0.00102	No hits BlastX below 10-6	9		No hits BlastX below 10-6	0.946 (0.542 to 4.648)	0.825	0.403 (0.0393 to 1.868)	0.0701	0.924 (0.354 to 6.35)	0.855	0.482 (0.159 to 1.808)	0.0415	0.0608 (0.01 to 0.165)	0.000523	0.316 (0.139 to 0.974)	0.000712
GM06613P018D13	Gm-c1028-8123	0.0264	Mitochondrion	1	31432702	putative extensin [Oryza sativa (japonica cultivar-group)]	4.106 (1.644 to 21.5)	0.0469	39.1	no replicates	14.7	no replicates	0.32 (0.211 to 0.697)	0.0998	1.281	no replicates	0.801 (0.314 to 5.744)	0.761
GM06618P018D18	Gm-c1028-8198	0.0287	Catalytic Activity	6	23308343	At1g49970/F2J10_5 [Arabidopsis thaliana]	3.532 (2.223 to 7.609)	0.0824	11.24	no replicates	19.5 (5.346 to 33)	0.000126	9.735 (2.002 to 70.1)	0.0108	2.969 (1.925 to 5.653)	0.0802	8.286 (2.934 to 112.4)	0.00437
GM06629P018E05	Gm-c1028-8339	0.0214	unnamed protein product [Arabidopsis thaliana]	3	8809583	unnamed protein product [Arabidopsis thaliana]	0.304 (0.01 to 48.2)	0.321	0.185 (0.01 to 8.1)	0.187	0.277 (0.01 to 2.012)	0.281	0.0831 (0.01 to 0.941)	0.053	0.0668 (0.01 to 0.544)	0.0231	1.206 (0.704 to 3.328)	0.335
GM06640P018E16	Gm-c1028-8483	0.00684	No hits BlastX below 10-6	3		No hits BlastX below 10-6	0.248 (0.01 to 4.421)	0.107	0.01*	1	0.0799 (0.01 to 1.278)	0.105	0.0816 (0.0203 to 0.328)	0.323	0.121 (0.0889 to 0.165)	0.0922	0.142 (0.062 to 0.35)	0.0117
GM06690P018G18	Gm-c1028-9269	0.0304	Binding Protein	1	2739044	polyphosphoinositide binding protein Ssh1p [Glycine max]	1.049	no replicates	ND	ND	6.676 (0.999 to 19)	0.0621	0.687 (0.506 to 0.933)	0.435	1.039	no replicates	4.181 (1.838 to 15.63)	0.00143
GM06693P018G21	Gm-c1028-9293	0.0478	Nucleus	5	9759403	nuclear protein-like [Arabidopsis thaliana]	1.006 (0.398 to 15.72)	0.989	0.775 (0.01 to 10.4)	0.841	1.133 (0.292 to 3.906)	0.717	0.533 (0.131 to 1.98)	0.107	0.0839 (0.01 to 0.508)	0.0248	0.385 (0.244 to 1.02)	0.000574
GM06717P018H21	Gm-c1029-433	0.0164	Catalytic Activity	3	13487785	ADP-glucose pyrophosphorylase large subunit CagpL2 [Cicer arietinum]	0.363 (0.01 to 10.9)	0.666	0.029 (0.01 to 0.244)	0.0797	0.528 (0.168 to 1.857)	0.302	0.124 (0.109 to 0.143)	0.0417	0.0559 (0.01 to 0.207)	0.0849	0.799 (0.311 to 1.901)	0.399
GM06718P018H22	Gm-c1029-442	0.00837	No hits BlastX below 10-6	2		No hits BlastX below 10-6	4.589 (0.849 to 23)	0.0119	16.3 (6.119 to 33.1)	0.00594	9.068 (1.111 to 56.8)	0.00951	4.39 (1.843 to 20.4)	0.195	1.358 (0.991 to 2.548)	0.26	1.253 (0.466 to 16.24)	0.688
GM06720P018H24	Gm-c1029-500	0.00632	Catalytic Activity	1	4160280	purple acid phosphatase [Ipomoea batatas]	13.28 (11.3 to 15.6)	0.0396	10.3	no replicates	2.276	no replicates	0.47 (0.38 to 0.58)	0.173	ND	ND	1.304 (0.483 to 5.587)	0.755
GM06724P018I04	Gm-c1029-606	0.00141	Catalytic Activity	3	32364484	SNF4b [Medicago truncatula]	0.01*	1	0.187 (0.01 to 1.691)	0.386	0.563 (0.08 to 3.712)	0.656	ND	ND	0.01*	no replicates	0.365 (0.16 to 1.787)	0.0161
GM06727P018I07	Gm-c1029-861	0.00927	Metabolism	3	21700875	At1g54870/F14C21_16 [Arabidopsis thaliana]	0.01*	1	0.01*	no replicates	ND	ND	0.01*	1	0.01*	no replicates	0.0712 (0.0638 to 0.0795)	0.0265
GM06745P018J01	Gm-c1029-1318	0.000867	Binding-Nucleic acid-DNA-transcription factor activity	3	51870707	ABI-3 homolog [Psophocarpus tetragonolobus]	0.248 (0.01 to 1.26)	0.0517	0.0928 (0.01 to 0.439)	0.00409	0.01*	1	0.0147 (0.01 to 0.0678)	0.000384	0.0364 (0.01 to 8.7)	0.0304	0.0753 (0.01 to 3.4)	0.0287
GM06761P018J17	Gm-c1029-1741	0.0124	No hits BlastX below 10-6	9		No hits BlastX below 10-6	1.192 (0.359 to 8.306)	0.641	0.29 (0.01 to 3.462)	0.181	0.679 (0.318 to 1.282)	0.0981	0.257 (0.01 to 1.396)	0.0617	0.0425 (0.01 to 0.287)	0.00833	0.405 (0.172 to 0.971)	0.00749
GM06787P018K19	Gm-r1030-78	0.0419	Metabolism - Protein	2	50906485	putative Xaa-Pro dipeptidase [Oryza sativa (japonica cultivar-group)]	3.015 (0.357 to 47.2)	0.524	13.8	no replicates	10.18 (2.475 to 21)	0.017	3.022 (0.659 to 18.1)	0.239	ND	ND	0.869 (0.527 to 2.826)	0.541
GM06793P018L01	Gm-r1030-140	0.00609	Endomembrane System	1	18958022	AT4g21150/F7J7_90 [Arabidopsis thaliana]	11.06 (9.7 to 12.6)	0.0346	ND	ND	29.3	no replicates	0.365 (0.297 to 0.448)	0.128	ND	ND	3.071 (0.815 to 43.2)	0.485
GM06802P018L10	Gm-r1030-370	0.00106	No hits BlastX below 10-6	1		No hits BlastX below 10-6	2.087 (0.808 to 41.41)	0.151	3.545 (0.988 to 25.9)	0.107	4.336 (0.443 to 33.3)	0.058	0.615 (0.01 to 7.76)	0.55	0.51 (0.405 to 0.659)	0.0413	2.49 (0.894 to 10.9)	0.0101
GM06807P018L15	Gm-r1030-702	0.0342	Catalytic Activity	2	37993504	putative calcium-dependent protein kinase CPK1 adapter protein 2 [Mesembryanthemum crystallinum]	1.314 (0.335 to 3.875)	0.599	4.856 (1.227 to 11.2)	0.0203	3.1 (0.19 to 15.2)	0.128	2.604 (0.969 to 11.1)	0.0812	0.75 (0.473 to 1.483)	0.32	0.898 (0.426 to 4.738)	0.692
GM06811P018L19	Gm-r1030-738	0.00686	unknown protein [Arabidopsis thaliana]	5	20259027	unknown protein [Arabidopsis thaliana]	1.244 (0.561 to 3.156)	0.378	0.557 (0.01 to 15.5)	0.68	1.302 (0.382 to 3.844)	0.515	1.177 (0.271 to 20.9)	0.812	0.0558 (0.01 to 0.429)	0.0211	0.262 (0.124 to 1.493)	0.0018
GM06815P018L23	Gm-r1030-791	0.0269	Binding	9	7270313	Arabidopsis dynamin-like protein ADL2 [Arabidopsis thaliana]	1.106 (0.194 to 74.1)	0.912	5.856 (3.34 to 10.27)	0.196	0.0419 (0.01 to 0.734)	0.157	0.107 (0.01 to 2.8)	0.0569	0.023 (0.01 to 0.279)	0.0201	0.431 (0.167 to 1.504)	0.017
GM06835P018M19	Gm-r1030-1088	2.27e-05	Plastid - Chloroplast	8	21063925	plastidic ATP/ADP transporter [Citrus hybrid cultivar]	2.944 (0.97 to 23.5)	0.0184	1.334 (0.01 to 108.6)	0.811	5.263 (0.989 to 76.1)	0.00834	2.604 (0.55 to 67)	0.172	0.158 (0.084 to 0.296)	0.00232	0.43 (0.228 to 0.766)	0.00113
GM06839P018M23	Gm-r1030-1113	0.0144	Metabolism	2	8671849	Contains similarity to an unknown protein F17K2.25 gi|7485635 from Arabidopsis thaliana BAC F17K2 gb|AC004665. It contains a flagellar FliJ protein PF|02050 domain. ESTs gb|H76945 and gb|AA712775 come from this gene	18.59 (12.3 to 28.7)	0.00694	33.38 (14.5 to 58.3)	0.0143	17.21 (16.1 to 18.3)	0.00017	9.473 (2.89 to 33.5)	0.0234	ND	ND	1.793 (0.723 to 10.79)	0.137
GM06843P018N03	Gm-r1030-1146	0.00177	Binding Nucleici acid	8	9294528	unnamed protein product [Arabidopsis thaliana]	4.745 (1.395 to 27.7)	0.0208	2.433 (0.132 to 17.7)	0.504	1.664 (0.495 to 5.245)	0.276	2.255 (0.964 to 10.21)	0.221	0.353 (0.346 to 0.36)	0.0126	0.672 (0.257 to 2.954)	0.297
GM06853P018N13	Gm-r1030-1282	0.00132	Plastid - Chloroplast	3	4336434	nodule-enhanced protein phosphatase type 2C [Lotus japonicus]	0.144 (0.01 to 1.235)	0.0378	0.0217 (0.01 to 0.211)	0.000278	0.0173 (0.01 to 0.0605)	8.21e-05	0.0403 (0.01 to 0.365)	0.000751	0.0301 (0.01 to 4.8)	0.0183	0.189 (0.0811 to 0.579)	0.000413
GM06858P018N18	Gm-r1030-1352	0.0205	Plastid - Chloroplast	2	25320186	hypothetical protein At2g39670 [imported] - Arabidopsis thaliana	11.58 (2.327 to 37.8)	0.0249	18.21 (13.7 to 24.2)	0.0622	12.08 (7.383 to 17.3)	0.0103	5.208 (0.873 to 31.9)	0.0856	1.283	no replicates	0.57 (0.385 to 0.844)	0.388
GM06860P018N20	Gm-r1030-1372	0.0138	Binding	1	7446669	probable helicase At2g03270 [imported] - Arabidopsis thaliana	13.31 (11 to 16.1)	0.0468	ND	ND	2.774	no replicates	0.758 (0.72 to 0.798)	0.116	1.383	no replicates	2.362 (0.804 to 14.1)	0.44
GM06867P018O03	Gm-r1030-1435	0.00179	No hits BlastX below 10-6	7		No hits BlastX below 10-6	4.696 (0.873 to 23.3)	0.135	2.547 (0.103 to 10.4)	0.45	11.22 (3.061 to 36.4)	0.0257	0.369 (0.313 to 0.434)	0.103	0.01*	no replicates	2.731 (1.263 to 12.45)	0.00483
GM06874P018O10	Gm-r1030-1487	0.0481	Metabolism - Electron transport	5	99992	protein disulfide-isomerase (EC 5.3.4.1) precursor - alfalfa (clone B2)	1.361 (0.01 to 185.3)	0.755	0.785 (0.01 to 7.333)	0.813	2.721 (0.788 to 19.8)	0.0335	0.411 (0.01 to 12.13)	0.364	0.118 (0.01 to 0.513)	0.227	0.454 (0.206 to 1.164)	0.00687
GM06876P018O12	Gm-r1030-1542	0.0178	Plastid - Chloroplast	11	15219855	plus-3 domain-containing protein [Arabidopsis thaliana]	1.888 (0.151 to 37.5)	0.617	12.92 (9.6 to 17.4)	0.0736	0.613	no replicates	0.599 (0.01 to 13.7)	0.833	0.427	no replicates	0.874 (0.611 to 1.14)	0.439
GM06885P018O21	Gm-r1030-1628	0.00158	Endomembrane System	6	52075880	putative CMP-sialic acid transporter [Oryza sativa (japonica cultivar-group)]	5.514 (1.438 to 23.1)	0.0322	5.702	no replicates	5.351 (0.904 to 36.38)	0.194	17.54 (14.9 to 20)	0.000909	2.042 (1.541 to 2.706)	0.239	1.189 (0.726 to 5.328)	0.533
GM06923P019A11	Gm-r1030-2237	0.0293	Plastid - Chloroplast	12	1532135	chloroplast mRNA-binding protein CSP41 precursor	ND	ND	13.28 (11.6 to 15.2)	0.0332	23.24 (19.8 to 29)	3.81e-05	65.7 (23.54 to 131.3)	2.37e-05	39.13 (10.9 to 95.2)	0.00638	33.81 (6.666 to 305.1)	0.00505
GM06926P019A14	Gm-r1030-2311	0.0326	Metabolism - Biosynthesis - Anabolism	3	31879392	cytosolic phosphoglucose isomerase [Arabis gemmifera]	0.19 (0.01 to 32)	0.161	0.01*	1	0.0227 (0.01 to 0.235)	0.000888	0.01*	1	0.0155 (0.01 to 0.0578)	0.00247	0.611 (0.0565 to 7.1)	0.662
GM06938P019B02	Gm-r1030-2521	0.014	Metabolism - Protein	3	27311923	aspartate--tRNA ligase - like protein [Arabidopsis thaliana]	0.436 (0.122 to 2.565)	0.0433	0.0606 (0.01 to 0.574)	0.00567	0.228 (0.0526 to 0.95)	0.00435	0.139 (0.01 to 0.852)	0.00686	0.0365 (0.01 to 0.125)	0.000716	0.134 (0.0497 to 0.422)	0.00108
GM06944P019B08	Gm-r1030-2615	0.0435	Plastid - Chloroplast	11	8843893	unnamed protein product [Arabidopsis thaliana]	6.692	no replicates	ND	ND	1.644 (0.848 to 2.423)	0.274	0.172	no replicates	ND	ND	0.447 (0.154 to 2.678)	0.101
GM06957P019B21	Gm-r1030-3002	0.0416	Plastid - Chloroplast	2	50939825	unknown protein [Oryza sativa (japonica cultivar-group)]	0.742	no replicates	ND	ND	1.438	no replicates	5.025 (0.703 to 34.5)	0.0838	1.181	no replicates	0.626 (0.606 to 0.646)	0.0442
GM06965P019C05	Gm-r1030-3186	0.0309	Catalytic activity	7	55140611	stress kinase [Medicago truncatula]	0.636 (0.214 to 2.6)	0.189	0.487 (0.214 to 1.036)	0.0799	1.11 (0.266 to 5.481)	0.783	0.28 (0.01 to 9.9)	0.151	0.158 (0.0272 to 0.47)	0.00779	1.791 (0.684 to 14.94)	0.247
GM06971P019C11	Gm-r1030-3294	0.00112	Nucleus	8	42573565	nuclear transport factor 2 (NTF2) family protein / RNA recognition motif (RRM)-containing protein [Arabidopsis thaliana]	4.64 (0.929 to 19.3)	0.0136	4.38 (0.366 to 20.1)	0.0728	1.789 (0.255 to 17.3)	0.682	4.881 (0.843 to 16)	0.111	0.254 (0.227 to 0.27)	0.00161	0.798 (0.199 to 2.346)	0.655
GM06976P019C16	Gm-r1030-3325	0.0203	Binding Nucleici acid	7	13111324	110 kDa 4SNc-Tudor domain protein [Pisum sativum]	0.775 (0.01 to 82.8)	0.87	0.615 (0.01 to 8.6)	0.837	5.701 (2.415 to 13.7)	0.0738	0.0788 (0.01 to 0.402)	0.0397	0.0301 (0.01 to 0.273)	0.0864	0.184 (0.0405 to 0.741)	0.0325
GM06979P019C19	Gm-r1030-3513	7.58e-06	Metabolism Nucleic Acid ribosomal	2	454848	ribosomal protein S11 [Glycine max]	4.188 (1.87 to 11.61)	0.000113	3.892 (0.01 to 46)	0.217	9.625 (2.798 to 37.1)	0.000237	6.858 (2.286 to 58.36)	0.00283	0.394 (0.01 to 0.85)	0.18	0.744 (0.461 to 1.957)	0.145
GM07000P019D16	Gm-r1030-3810	0.00298	Metabolism - Protein	10	15219183	protein kinase family protein [Arabidopsis thaliana]	0.813 (0.339 to 1.494)	0.325	1.103 (0.328 to 2.812)	0.68	1.719 (0.607 to 3.514)	0.0942	1.196 (0.486 to 13.08)	0.642	0.65 (0.384 to 0.935)	0.00564	1.79 (1.192 to 5.636)	0.0134
GM07012P019E04	Gm-r1030-3949	0.00131	Nucleus	8	22597156	nucleolar histone deacetylase HD2-P39 [Glycine max]	7.169 (1.619 to 195.8)	0.00836	1.914 (0.01 to 30.1)	0.662	10.54 (2.393 to 75.8)	0.00368	3.969 (1.606 to 28.2)	0.035	0.173 (0.01 to 0.472)	0.162	0.346 (0.127 to 2.085)	0.0202
GM07021P019E13	Gm-r1030-4052	0.032	Metabolism - Protein	9	50899962	putative leucyl-tRNA synthetase [Oryza sativa (japonica cultivar-group)]	0.663 (0.0535 to 6.52)	0.429	0.449 (0.01 to 5.5)	0.405	0.383 (0.2 to 0.545)	0.00286	0.137 (0.01 to 8.389)	0.0712	0.0467 (0.01 to 0.156)	0.00831	0.16 (0.084 to 0.422)	0.000698
GM07022P019E14	Gm-r1030-4059	0.00575	Mitochondrion	1	25332397	probable mitotic control protein dis3 [imported] - Arabidopsis thaliana	7.553 (2.565 to 60.2)	0.191	30.51 (26.6 to 35)	0.0255	4.321 (2.636 to 5.814)	0.0277	1.002 (0.673 to 1.493)	0.997	0.758	no replicates	0.398 (0.212 to 0.891)	0.162
GM07026P019E18	Gm-r1030-4095	0.00107	Metabolism - Protein - Biosynthesis	2	6716785	40s ribosomal protein S23 [Euphorbia esula]	4.08 (1.617 to 26.06)	0.00346	7.409 (1.045 to 48.33)	0.014	10.12 (1.809 to 60.4)	0.00142	7.094 (1.94 to 90)	0.0267	0.453 (0.195 to 1.076)	0.25	0.403 (0.101 to 2.564)	0.0558
GM07030P019E22	Gm-r1030-4110	0.00562	hypothetical protein [Oryza sativa (japonica cultivar-group)]	7	31431825	hypothetical protein [Oryza sativa (japonica cultivar-group)]	1.002 (0.097 to 45.9)	0.999	0.127	no replicates	ND	ND	0.599 (0.589 to 0.609)	0.0204	0.0139 (0.01 to 0.0195)	0.0495	0.719 (0.282 to 2.293)	0.358
GM07037P019F05	Gm-r1030-4188	0.000227	Metabolism - Lipid	3	4104242	palmitoyl-acyl carrier protein thioesterase [Gossypium hirsutum]	0.274 (0.0421 to 46.3)	0.206	0.0144 (0.01 to 0.0316)	5.68e-05	0.0205 (0.01 to 0.178)	0.0125	0.0586 (0.01 to 0.214)	0.00154	0.028 (0.01 to 0.215)	0.0053	0.266 (0.117 to 0.698)	0.00307
GM07039P019F07	Gm-r1030-4201	0.000187	No hits BlastX below 10-6	2		No hits BlastX below 10-6	1.695 (1.129 to 4.099)	0.0123	1.572 (0.362 to 5.765)	0.231	3.495 (1.175 to 8.956)	0.00131	2.381 (0.953 to 8.81)	0.0202	0.776 (0.534 to 1.305)	0.0458	0.918 (0.659 to 2.829)	0.632
GM07045P019F13	Gm-c1031-62	0.0148	Intracellular	12	11131101	Auxin-induced protein 22C (Indole-3-acetic acid induced protein ARG12)	0.98 (0.321 to 2.071)	0.975	7.149	no replicates	11.41 (3.382 to 29.6)	0.0015	14.73 (12.04 to 19.3)	0.00271	15.68 (10.51 to 23.5)	6.37e-05	30.11 (17.37 to 113)	8.14e-06
GM07046P019F14	Gm-c1031-86	0.0265	Catalytic Activity	4	32345694	galactinol synthase [Glycine max]	0.111 (0.01 to 0.418)	0.0302	0.0407 (0.01 to 0.31)	0.0327	0.0401 (0.01 to 0.247)	0.0171	1.088 (0.432 to 2.702)	0.837	0.326 (0.111 to 0.944)	0.103	0.372 (0.233 to 0.99)	0.0235
GM07049P019F17	Gm-c1031-128	0.000495	No hits BlastX below 10-6	9		No hits BlastX below 10-6	0.308 (0.198 to 0.458)	6.84e-06	0.11 (0.0125 to 0.586)	0.00534	0.195 (0.0254 to 0.727)	0.00811	0.353 (0.0521 to 3.462)	0.0918	0.0486 (0.01 to 0.229)	0.00103	0.0296 (0.01 to 0.105)	0.000247
GM07052P019F20	Gm-c1031-262	0.0217	Catalytic Activity	6	419773	endopeptidase Clp (EC 3.4.21.-) ATP-binding chain, chloroplast [similarity] - garden pea	2.766 (1.068 to 16.5)	0.0131	3.441 (0.49 to 20.11)	0.0373	5.849 (2.162 to 17.32)	0.000135	5.887 (1.005 to 90.92)	0.0509	1.329 (0.808 to 3.494)	0.339	2.186 (1.265 to 4.194)	0.00207
GM07054P019F22	Gm-c1031-270	0.0329	Catalytic Activity	6	8778304	F14J16.9 [Arabidopsis thaliana]	3.031 (0.874 to 14.13)	0.018	6.28 (1.265 to 85.9)	0.00924	5.685 (1.462 to 28.3)	0.00834	3.833 (0.79 to 28.15)	0.0133	1.685 (1.252 to 2.979)	0.0107	3.571 (1.332 to 17.6)	0.00297
GM07060P019G04	Gm-c1031-317	0.0232	Metabolism - Carbohydrate Metabolism	5	1311386	Cyanogenic Beta-Glucosidase Mol_id: 1; Molecule: Cyanogenic Beta-Glucosidase; Chain: Null; Ec: 3.2.1.21	1.062 (0.4 to 3.496)	0.855	1.272 (0.122 to 24.2)	0.756	1.043 (0.203 to 7.5)	0.928	0.926 (0.198 to 1.917)	0.857	0.0228 (0.01 to 0.119)	0.0445	0.255 (0.013 to 1.199)	0.022
GM07065P019G09	Gm-c1031-366	0.00265	hypothetical protein [Cicer arietinum]	6	45720182	hypothetical protein [Cicer arietinum]	12.2 (3.38 to 66.8)	0.00777	15.07 (13.2 to 17.2)	0.031	13.96 (1.509 to 35.9)	0.00245	7.097 (2.578 to 29.4)	0.0449	1.97 (1.3 to 3.616)	0.0696	5.537 (1.459 to 42.9)	0.0138
GM07066P019G10	Gm-c1031-370	0.0132	No hits BlastX below 10-6	3		No hits BlastX below 10-6	0.0684 (0.01 to 3.2)	0.0922	ND	ND	0.01*	1	1.382 (0.188 to 12.7)	0.665	0.0373 (0.01 to 0.139)	0.243	0.0936 (0.0249 to 0.249)	0.0233
GM07067P019G11	Gm-c1031-374	8.48e-08	Plastid - Chloroplast	9	7441329	heat shock protein 17.6L - soybean	0.422 (0.201 to 1.129)	0.00499	0.142 (0.0322 to 0.521)	0.000438	0.103 (0.0192 to 0.763)	0.00197	0.218 (0.0233 to 2.163)	0.0506	0.0229 (0.01 to 0.0754)	9.06e-06	0.0157 (0.01 to 0.0557)	1.87e-07
GM07070P019G14	Gm-c1031-505	0.0103	Mitochondrion	5	13111324	110 kDa 4SNc-Tudor domain protein [Pisum sativum]	1.114 (0.381 to 3.107)	0.676	0.871 (0.207 to 3.661)	0.704	1.552 (0.376 to 4.821)	0.178	0.97 (0.179 to 3.753)	0.929	0.434 (0.304 to 1.055)	0.00243	0.475 (0.243 to 1.717)	0.0102
GM07075P019G19	Gm-c1031-640	0.0469	Metabolism - Protein	4	22086626	S-locus receptor-like kinase RLK11 [Oryza sativa]	0.149 (0.01 to 1.039)	0.0374	0.0629 (0.01 to 0.547)	0.141	0.639 (0.182 to 2.312)	0.458	0.142 (0.01 to 0.409)	0.115	0.049 (0.0146 to 0.164)	0.243	2.616 (1.543 to 11.31)	0.0177
GM07076P019G20	Gm-c1031-665	4.79e-11	Plastid - Chloroplast	3	16930753	small heat shock protein [Retama raetam]	0.143 (0.0899 to 0.203)	1.2e-07	0.0389 (0.01 to 0.142)	3.57e-05	0.0187 (0.01 to 0.309)	3.47e-05	0.0276 (0.01 to 0.132)	0.000131	0.0696 (0.01 to 10.3)	0.0344	0.0116 (0.01 to 0.0167)	4.25e-08
GM07077P019G21	Gm-c1031-692	6.15e-08	Plastid - Chloroplast	9	7441329	heat shock protein 17.6L - soybean	0.344 (0.225 to 1.078)	0.00054	0.147 (0.0969 to 0.345)	8.94e-06	0.0913 (0.0296 to 0.288)	0.000198	0.213 (0.0159 to 1.888)	0.0459	0.0254 (0.01 to 0.0708)	1.25e-05	0.0138 (0.01 to 0.0631)	2.82e-07
GM07078P019G22	Gm-c1031-695	0.00885	Binding	2	20530716	GAGA-binding protein [Glycine max]	2.039 (0.742 to 11.2)	0.0961	2.945 (0.457 to 38.31)	0.126	4.275 (0.786 to 68.6)	0.0481	3.664 (0.982 to 54.5)	0.0245	0.888 (0.421 to 1.36)	0.451	0.681 (0.369 to 1.688)	0.0929
GM07079P019G23	Gm-c1031-697	4.37e-08	Plastid - Chloroplast	9	224545	protein,small heat shock	0.292 (0.145 to 0.745)	0.000181	0.0551 (0.013 to 0.17)	2.58e-05	0.054 (0.0147 to 0.216)	0.000104	0.13 (0.01 to 1.626)	0.0218	0.0278 (0.01 to 3.2)	0.00135	0.0142 (0.01 to 0.033)	2.52e-07
GM07084P019H04	Gm-c1031-772	3.31e-09	No hits BlastX below 10-6	3		No hits BlastX below 10-6	0.153 (0.0206 to 0.406)	0.000838	0.235 (0.01 to 2.148)	0.153	0.0265 (0.01 to 0.316)	0.000196	0.01*	1	0.0138 (0.01 to 0.0292)	2.37e-06	0.182 (0.123 to 0.426)	5.97e-05
GM07087P019H07	Gm-c1031-808	1.8e-07	Plastid - Chloroplast	9	829265	unnamed protein product [Glycine max]	0.281 (0.0972 to 0.558)	0.000511	0.164 (0.0677 to 0.354)	8.83e-05	0.0786 (0.018 to 0.281)	0.000235	0.27 (0.0564 to 1.457)	0.0293	0.0261 (0.01 to 0.0873)	7.16e-06	0.0139 (0.01 to 0.042)	1.04e-06
GM07092P019H12	Gm-c1031-868	0.037	Metabolism	3	18659	hsp22 (181 AA) [Glycine max]	0.0659 (0.01 to 0.351)	0.00209	0.0146 (0.01 to 0.0434)	1.41e-05	0.01*	1	0.242 (0.01 to 5.154)	0.27	0.0306 (0.01 to 5)	0.019	0.0153 (0.01 to 0.0361)	0.0103
GM07094P019H14	Gm-c1031-903	0.0381	Mitochondrion	8	7406712	putative ripening-related P-450 enzyme [Vitis vinifera]	1.897	no replicates	12	no replicates	22.6	no replicates	0.722 (0.541 to 0.964)	0.462	0.0253 (0.0159 to 0.0402)	0.0796	0.215	no replicates
GM07096P019H16	Gm-c1031-911	0.0387	unnamed protein product [Glycine max]	9	18652	unnamed protein product [Glycine max]	0.119 (0.01 to 0.505)	0.00655	0.137 (0.01 to 0.529)	0.00221	0.106 (0.0282 to 0.546)	0.000747	0.401 (0.01 to 8.113)	0.317	0.0322 (0.01 to 0.241)	0.000313	0.0282 (0.0134 to 0.172)	0.000234
GM07100P019H20	Gm-c1031-1061	0.00147	No hits BlastX below 10-6	6		No hits BlastX below 10-6	5.824 (3.157 to 18.02)	6.63e-05	12.74 (4.084 to 53.88)	0.000185	25.76 (7.528 to 102.6)	3.81e-05	14.07 (5.572 to 91.33)	0.000795	7.052 (2.194 to 24.77)	0.000232	3.366 (1.751 to 7.095)	0.00027
GM07106P019I02	Gm-c1031-1206	0.00374	Mitochondrion	12	29837282	gamma-aminobutyrate transaminase subunit precursor isozyme 1 [Lycopersicon esculentum]	1.901	no replicates	15.4	no replicates	1.277	no replicates	1.002 (0.853 to 1.177)	0.991	32.4	no replicates	13.16 (4.579 to 71.1)	0.00497
GM07108P019I04	Gm-c1031-1263	0.0162	Metabolism	4	22530882	small heat shock protein [Lycopersicon esculentum]	0.034 (0.01 to 0.0849)	0.00252	0.0598 (0.01 to 0.624)	0.148	0.681 (0.157 to 11.06)	0.712	5.346 (0.237 to 132.7)	0.174	1.381 (0.331 to 17.3)	0.698	0.962 (0.313 to 7.545)	0.961
GM07113P019I09	Gm-c1031-1297	0.000116	Catalytic Activity	4	50947791	putative 70 kDa peptidylprolyl isomerase [Oryza sativa (japonica cultivar-group)]	0.194 (0.01 to 18.2)	0.315	0.01*	1	0.167	no replicates	4.82 (0.365 to 54.1)	0.17	0.0366	no replicates	0.298 (0.0812 to 1.2)	0.026
GM07122P019I18	Gm-c1031-1568	2.22e-06	Catalytic Activity	5	81875	phenylalanine ammonia-lyase (EC 4.3.1.5) - kidney bean (fragment)	1.193 (0.472 to 4.409)	0.5	1.285 (0.422 to 69.8)	0.684	1.863 (0.649 to 15.94)	0.139	1.509 (0.519 to 4.154)	0.138	0.0616 (0.01 to 0.186)	0.00033	0.172 (0.103 to 0.675)	8.74e-05
GM07132P019J04	Gm-c1031-1726	0.000244	Endomembrane System	3	18661	heat shock protein [Glycine max]	0.189 (0.0597 to 1.272)	0.00127	0.0149 (0.01 to 0.0439)	3.37e-06	0.01*	1	0.0231 (0.01 to 0.126)	0.000847	0.0911 (0.01 to 6.6)	0.0958	0.225 (0.0334 to 2.1)	0.342
GM07134P019J06	Gm-c1031-1777	0.041	unnamed protein product [Glycine max]	3	18652	unnamed protein product [Glycine max]	0.105 (0.01 to 0.356)	0.000592	0.0326 (0.01 to 0.168)	0.00174	0.0182 (0.01 to 0.0696)	1.12e-06	0.568 (0.01 to 106.8)	0.687	0.0377 (0.01 to 3.5)	0.0455	0.0688 (0.0213 to 3.9)	0.0572
GM07136P019J08	Gm-c1031-1796	0.0147	Plastid - Chloroplast	6	4581123	expressed protein [Arabidopsis thaliana]	1.758 (0.436 to 4.974)	0.199	4.148 (1.641 to 15.3)	0.0629	5.81 (1.371 to 48)	0.00446	8.424 (1.57 to 34.13)	0.0254	1.157 (0.922 to 1.621)	0.314	1.962 (0.961 to 3.337)	0.0148
GM07139P019J11	Gm-c1031-1822	0.0124	Plastid - Chloroplast	4	34903626	lysophospholipase - like [Oryza sativa (japonica cultivar-group)]	0.0594 (0.01 to 0.162)	0.0873	0.01*	no replicates	ND	ND	1.091 (0.316 to 3.234)	0.817	0.0242 (0.01 to 0.0568)	0.0177	0.541 (0.0219 to 3.8)	0.622
GM07141P019J13	Gm-c1031-1843	0.014	Metabolism - Protein	6	9652218	putative DNA binding protein [Atriplex hortensis]	1.476 (0.279 to 5.369)	0.419	6.433 (1.597 to 25.1)	0.0163	9.782 (1.979 to 45.6)	0.00211	7.451 (1.829 to 25.1)	0.000798	2.711 (0.79 to 16.73)	0.395	1.105 (0.635 to 5.588)	0.738
GM07144P019J16	Gm-c1031-1915	0.0173	Physiological process - Response to stress	4	5669654	ER6 protein [Lycopersicon esculentum]	0.528 (0.31 to 0.972)	0.195	0.392 (0.357 to 0.418)	0.000103	0.225	no replicates	1.484	no replicates	13.8	no replicates	0.0245 (0.01 to 0.0712)	0.00313
GM07149P019J21	Gm-c1031-2043	0.0307	No hits BlastX below 10-6	11		No hits BlastX below 10-6	1.771 (0.547 to 5.065)	0.127	3.975 (0.656 to 21.8)	0.0321	1.129 (0.0592 to 19.5)	0.887	1.762 (0.314 to 15.6)	0.38	0.642 (0.275 to 3.62)	0.432	0.531 (0.248 to 1.409)	0.0313
GM07151P019J23	Gm-c1031-2103	0.00882	Endomembrane System	9	50845214	prolyl 4-hydroxylase [Dianthus caryophyllus]	0.311 (0.144 to 1.361)	0.00214	0.2 (0.01 to 0.454)	0.00792	0.304 (0.0426 to 1.57)	0.019	0.188 (0.01 to 1.026)	0.0106	0.0761 (0.0305 to 0.155)	1.25e-05	0.166 (0.0621 to 0.37)	7.37e-05
GM07153P019K01	Gm-c1031-2139	0.00872	Cell Growth and Maintenance-Transport	9	8778958	F11A17.8 [Arabidopsis thaliana]	0.654 (0.214 to 3.387)	0.253	0.183 (0.01 to 1.4)	0.0379	0.347 (0.148 to 2.029)	0.0367	0.0647 (0.01 to 0.309)	0.000529	0.0532 (0.01 to 1)	0.00139	0.224 (0.133 to 0.678)	0.000147
GM07171P019K19	Gm-c1032-316	4.58e-06	No hits BlastX below 10-6	3		No hits BlastX below 10-6	0.0851 (0.0116 to 0.661)	0.00111	0.0231 (0.01 to 0.753)	0.00028	0.0162 (0.01 to 0.0729)	1.08e-06	0.0789 (0.01 to 0.408)	0.000411	0.15 (0.0453 to 0.679)	0.000787	0.309 (0.137 to 0.798)	0.000767
GM07178P019L02	Gm-c1032-412	0.00231	Metabolism	7	7417006	harpin inducing protein [Nicotiana tabacum]	2.034 (0.395 to 57.2)	0.396	0.13 (0.01 to 1.34)	0.128	0.889 (0.01 to 51.6)	0.93	0.127 (0.01 to 0.65)	0.0247	0.0178 (0.01 to 0.101)	0.0061	0.843 (0.258 to 4.452)	0.584
GM07184P019L08	Gm-c1032-455	0.00202	Metabolism - Nucleic acid	10	7270733	putative protein [Arabidopsis thaliana]	ND	ND	ND	ND	16.22 (15.2 to 17.3)	0.0148	5.061 (0.6 to 18)	0.27	ND	ND	1.325 (1.202 to 1.46)	0.211
GM07189P019L13	Gm-c1032-513	0.00332	Nucleus	7	40287570	tuber-specific protein [Capsicum annuum]	0.411 (0.01 to 27.7)	0.449	0.0711 (0.01 to 1.038)	0.0314	2.574 (0.01 to 59.2)	0.582	0.0415 (0.01 to 1.4)	0.00504	0.0273 (0.01 to 0.559)	0.0373	1.525 (0.649 to 3.943)	0.0814
GM07203P019M03	Gm-c1032-737	0.00293	Metabolism - Lipid	6	26451688	unknown protein [Arabidopsis thaliana]	ND	ND	15.5	no replicates	22.88 (7.9 to 39.6)	0.00355	20.46 (5.605 to 81.7)	0.00441	5.265	no replicates	0.808 (0.434 to 1.718)	0.649
GM07214P019M14	Gm-c1032-934	0.00436	expressed protein [Solanum demissum]	3	48209904	expressed protein [Solanum demissum]	0.74 (0.0769 to 6.111)	0.694	0.66 (0.0513 to 8.5)	0.897	0.806 (0.227 to 4.441)	0.83	0.538 (0.518 to 0.559)	0.0391	0.93 (0.927 to 0.932)	0.023	1.134 (0.554 to 4)	0.686
GM07215P019M15	Gm-c1032-945	0.0157	unknown protein [Arabidopsis thaliana]	3	22655238	unknown protein [Arabidopsis thaliana]	0.556 (0.01 to 10.45)	0.714	0.01*	no replicates	0.0136 (0.01 to 0.0186)	0.0459	0.362 (0.344 to 0.38)	0.0304	0.0393 (0.01 to 0.155)	0.255	0.131 (0.0934 to 0.241)	0.00234
GM07216P019M16	Gm-c1032-955	0.0184	unknown [Arabidopsis thaliana]	3	21554399	unknown [Arabidopsis thaliana]	0.01*	1	0.01*	no replicates	0.01*	no replicates	0.0973	no replicates	0.01*	no replicates	0.75 (0.284 to 2.292)	0.682
GM07253P019O05	Gm-c1032-1409	0.0041	unknown protein [Oryza sativa (japonica cultivar-group)]	12	57900084	unknown protein [Oryza sativa (japonica cultivar-group)]	ND	ND	ND	ND	22.16 (12.1 to 46.2)	3.52e-06	42.65 (4.009 to 248)	0.00216	89.33 (53 to 118.3)	0.000139	172.7 (25.17 to 947.5)	0.00156
GM07256P019O08	Gm-c1032-1695	0.000535	Metabolism- Catabolism	8	59668642	pyruvate kinase [Glycine max]	1.365 (0.878 to 4.883)	0.189	1.713 (0.352 to 6.277)	0.223	2.142 (1.007 to 5.65)	0.0183	1.684 (0.437 to 5.788)	0.112	0.32 (0.01 to 0.792)	0.162	0.45 (0.206 to 0.983)	0.0013
GM07264P019O16	Gm-c1032-1819	0.0241	Response to stress	Unclassified	6729011	disease resistance gene (RPM1) [Arabidopsis thaliana]	ND	ND	ND	ND	ND	ND	0.866 (0.635 to 1.182)	0.724	ND	ND	15.82 (3.919 to 125)	0.0332
GM07268P019O20	Gm-c1032-1866	2.64e-08	Endomembrane System	6	732905	orf [Pisum sativum]	62.91 (33.3 to 163)	1.55e-05	64.43 (25.5 to 197.9)	5.94e-05	195.5 (130.9 to 238.3)	1.08e-09	118 (22 to 662.4)	1.57e-05	24.4 (3.58 to 60.4)	0.000691	16.74 (11.3 to 21.97)	1.91e-05
GM07272P019O24	Gm-c1032-1899	0.0296	Metabolism Nucleic Acid	8	26452200	putative DnaJ protein [Arabidopsis thaliana]	2.27 (0.445 to 25.32)	0.236	7.857 (1.91 to 37.9)	0.14	4.347 (1.235 to 32.6)	0.286	2.445 (0.457 to 22.9)	0.268	0.27	no replicates	0.281 (0.0872 to 0.574)	0.00637
GM07275P019P03	Gm-c1032-1976	5.78e-05	Metabolism	3	7340684	putative protein [Arabidopsis thaliana]	0.562 (0.306 to 1.585)	0.0156	0.147 (0.01 to 0.618)	0.0346	0.15 (0.01 to 0.894)	0.0188	0.0836 (0.01 to 0.308)	0.00145	0.0225 (0.01 to 0.085)	0.000176	0.353 (0.228 to 1.317)	0.00418
GM07277P019P05	Gm-c1032-1982	0.0251	Plastid - Chloroplast	8		No hits BlastX below 10-6	4.662 (3.039 to 7.154)	0.173	10.54 (7.192 to 14.3)	0.00729	7.552 (1.136 to 37.9)	0.0143	1.495 (0.877 to 2.549)	0.589	0.169 (0.01 to 0.803)	0.335	0.675 (0.299 to 4.183)	0.281
GM07281P019P09	Gm-c1032-2044	0.00674	Metabolism	7	7677046	putative Hs1pro-1 homolog [Pisum sativum]	0.797 (0.0818 to 27)	0.728	0.083 (0.01 to 1.446)	0.143	0.626 (0.01 to 40.5)	0.681	0.137 (0.01 to 2.293)	0.0269	0.0243 (0.01 to 0.348)	0.0248	1.511 (1.017 to 3.567)	0.0223
GM07284P019P12	Gm-c1032-2068	0.0143	Metabolism	12	5762258	Csf-2 [Cucumis sativus]	56.86 (31.2 to 138.3)	0.0124	31.82 (12.1 to 58.1)	0.000222	176.8 (115.8 to 351)	3.72e-08	109.4 (40.3 to 372.8)	1.11e-06	138.2 (64.6 to 223.5)	0.000388	325.8 (50.46 to 738.4)	0.00271
GM07300P020A04	Gm-c1032-2259	0.000574	Metabolism - Carbohydrate Metabolism	4	1244754	xyloglucan endotransglycosylase-related protein	0.0533 (0.01 to 0.285)	0.33	0.01*	1	ND	ND	ND	ND	0.306 (0.288 to 0.326)	0.0339	1.799 (0.923 to 8.679)	0.0768
GM07317P020A21	Gm-c1034-1637	0.00242	Mitochondrion	3	30695744	expressed protein [Arabidopsis thaliana]	0.466 (0.0399 to 3.349)	0.173	0.134 (0.01 to 1.302)	0.14	0.01*	1	0.0276 (0.01 to 0.214)	0.00254	0.0118 (0.01 to 0.0139)	0.0235	0.0843 (0.0127 to 0.416)	0.00078
GM07322P020B02	Gm-c1034-1692	0.00438	Plastid - Chloroplast	12	4959932	cystathionine-gamma-synthase precursor [Glycine max]	0.98 (0.417 to 2.065)	0.915	1.411 (0.577 to 2.221)	0.0939	4.175 (1.513 to 15.29)	0.00265	4.321 (1.358 to 82.1)	0.0185	2.461 (1.225 to 4.843)	0.00125	2.62 (1.015 to 11.69)	0.00662
GM07325P020B05	Gm-c1034-1711	0.00195	Metabolism	9	14581677	Hsp70 interacting protein/thioredoxin chimera [Vitis labrusca]	1.244 (0.374 to 12.82)	0.657	0.146 (0.01 to 1.193)	0.158	0.653 (0.103 to 2.776)	0.349	0.344 (0.0119 to 1.959)	0.173	0.0188 (0.01 to 0.17)	0.00198	0.185 (0.0394 to 0.597)	0.00048
GM07332P020B12	Gm-c1034-1834	0.00214	Metabolism	2	38566510	At5g08040 [Arabidopsis thaliana]	4.767 (0.686 to 37.3)	0.0647	9.718 (3.917 to 23.2)	0.00335	13.54 (3.892 to 41.3)	0.0248	7.661 (2.891 to 60)	0.00804	0.612 (0.36 to 1.143)	0.282	1.073 (0.449 to 3.153)	0.81
GM07343P020B23	Gm-c1034-2070	0.0406	Plastid - Chloroplast	6	8843745	unnamed protein product [Arabidopsis thaliana]	15.59 (3.003 to 48.4)	0.0243	23.9	no replicates	6.482 (1.004 to 18)	0.0235	7.616 (1.103 to 41.3)	0.0215	3.17 (0.849 to 17.6)	0.327	1.3 (0.706 to 3.603)	0.29
GM07345P020C01	Gm-c1034-2163	0.0432	Plastid - Chloroplast	6		No hits BlastX below 10-6	2.448 (0.5 to 16.2)	0.198	4.094 (0.862 to 32.1)	0.0501	7.449 (0.672 to 69.1)	0.0386	3.731 (1.478 to 21.1)	0.0658	0.945 (0.692 to 1.271)	0.692	1.736 (0.391 to 52)	0.563
GM07350P020C06	Gm-c1035-23	0.0102	Transcription	7	18149209	AP2 domain containing protein [Arabidopsis thaliana]	1.3 (0.292 to 35.08)	0.748	0.371 (0.352 to 0.391)	0.0334	1.015 (0.444 to 4.467)	0.98	2.001 (0.5 to 18.4)	0.339	0.205 (0.01 to 1.676)	0.414	1.949 (0.841 to 9.651)	0.068
GM07353P020C09	Gm-c1035-72	0.000857	No hits BlastX below 10-6	6		No hits BlastX below 10-6	18.06 (4.291 to 189.7)	0.000935	21.07 (11.4 to 58.9)	0.000721	52.58 (10.11 to 249.1)	2.08e-05	14.15 (1.791 to 67)	0.00607	6.738	no replicates	2.939 (1.502 to 13.94)	0.0073
GM07355P020C11	Gm-c1035-104	0.0144	Metabolism - Protein - Biosynthesis	6	21592469	30S ribosomal protein S20 [Arabidopsis thaliana]	5.199 (1.422 to 18.8)	0.00698	14.9 (3.8 to 80.3)	0.00344	40.09 (10.21 to 180.3)	1.34e-05	34.79 (4.782 to 272.8)	0.000501	8.297 (1.857 to 63.47)	0.000888	5.261 (1.437 to 103.3)	0.021
GM07362P020C18	Gm-c1035-232	0.000738	Metabolism-Energy pathways	6	32364338	ATP-dependent Clp protease proteolytic subunit [Malus x domestica]	4.686 (0.798 to 21.8)	0.016	18.51 (11.38 to 40.4)	2.8e-06	41.76 (6.014 to 145.7)	3.93e-05	25.06 (3.596 to 135.2)	0.000563	6.556 (1.447 to 33.5)	0.00202	2.961 (1.196 to 11.94)	0.0162
GM07367P020C23	Gm-c1035-364	0.000144	Metabolism - Nucleic acid	6	22328724	chloroplastic RNA-binding protein P67, putative [Arabidopsis thaliana]	12.39 (2.974 to 34.2)	0.000133	18.16 (1.168 to 62.4)	0.0149	33.44 (8.262 to 102.6)	1.23e-05	28.76 (8.563 to 82.8)	0.00011	1.941 (1.338 to 4.281)	0.091	1.522 (0.442 to 19.4)	0.475
GM07371P020D03	Gm-c1035-778	0.00342	No hits BlastX below 10-6	3		No hits BlastX below 10-6	0.51 (0.292 to 0.849)	0.00208	0.196 (0.01 to 0.865)	0.0151	0.0458 (0.01 to 0.718)	0.00115	0.471 (0.074 to 22.58)	0.254	0.0831 (0.01 to 0.477)	0.00208	0.253 (0.0993 to 1.157)	0.00143
GM07380P020D12	Gm-c1035-884	0.0166	Plastid - Chloroplast	2	21554361	unknown [Arabidopsis thaliana]	3.478 (0.754 to 38.7)	0.237	10.74 (8.3 to 13.9)	0.0689	10.54 (3.606 to 28.5)	0.00556	11.77 (1.499 to 47.3)	0.0096	0.693 (0.412 to 1.576)	0.471	2.015 (0.418 to 18.6)	0.341
GM07381P020D13	Gm-c1035-901	0.0233	unknown protein [Arabidopsis thaliana]	8	15293177	unknown protein [Arabidopsis thaliana]	1.586 (0.935 to 7.578)	0.102	1.075 (0.47 to 3.868)	0.794	6.146 (1.07 to 120.9)	0.0249	2.018 (0.635 to 54.91)	0.231	0.215 (0.01 to 0.743)	0.0324	0.885 (0.161 to 3.541)	0.705
GM07382P020D14	Gm-c1035-907	0.0205	Metabolism - Protein	7	22137282	AT5g53140/MFH8_8 [Arabidopsis thaliana]	1.542 (0.277 to 14.3)	0.633	1.575 (0.598 to 4.147)	0.721	12.55 (9.9 to 15.9)	0.0594	0.27 (0.0638 to 0.776)	0.222	0.111 (0.01 to 0.41)	0.21	1.029 (0.472 to 4.439)	0.932
GM07385P020D17	Gm-c1035-1012	0.0221	expressed protein [Arabidopsis thaliana]	3	18396462	expressed protein [Arabidopsis thaliana]	0.196 (0.0406 to 1.278)	0.00223	0.104 (0.0137 to 0.549)	0.00113	0.206 (0.086 to 0.688)	0.000328	0.231 (0.096 to 0.523)	0.000236	0.113 (0.01 to 0.373)	0.00073	0.426 (0.276 to 1.257)	0.00157
GM07388P020D20	Gm-c1035-1056	0.013	Plastid - Chloroplast	12	21618005	unknown [Arabidopsis thaliana]	3.866 (0.769 to 62.4)	0.169	2.824 (0.0108 to 31.2)	0.516	27.71 (3.245 to 75)	2.84e-05	58.79 (1.915 to 487.4)	0.00214	22.01 (2.442 to 201.4)	0.00558	3.398 (1.025 to 19.63)	0.00913
GM07391P020D23	Gm-c1035-1147	0.0435	No hits BlastX below 10-6	8		No hits BlastX below 10-6	2.52 (0.771 to 7.492)	0.0133	1.236 (0.246 to 5.718)	0.628	2.155 (0.404 to 19.67)	0.128	1.601 (0.388 to 8.225)	0.226	0.399 (0.01 to 3.008)	0.168	0.862 (0.498 to 1.678)	0.428
GM07394P020E02	Gm-c1035-1259	0.0195	Metabolism - Nucleic acid	8	19609	unnamed protein product [Medicago sativa]	1.29 (0.67 to 3.647)	0.403	1.201 (0.245 to 33.3)	0.804	3.988 (0.931 to 28.71)	0.0446	1.073 (0.01 to 20.39)	0.939	0.394 (0.209 to 0.736)	0.00583	0.663 (0.3 to 1.763)	0.117
GM07395P020E03	Gm-c1035-1284	0.0228	Metabolism Nucleic Acid	5	21666573	RNA-binding protein AKIP1 [Vicia faba]	1.046 (0.01 to 74)	0.966	2.853 (0.448 to 39.5)	0.387	11.87 (4.255 to 39.5)	0.0241	0.399 (0.01 to 34.9)	0.555	0.0404 (0.01 to 0.179)	0.0614	0.946 (0.606 to 1.822)	0.693
GM07396P020E04	Gm-c1035-1295	0.0125	No hits BlastX below 10-6	12		No hits BlastX below 10-6	ND	ND	ND	ND	ND	ND	12.5	no replicates	9.326 (8.9 to 9.772)	0.0133	38.99 (16.98 to 116.9)	0.000402
GM07398P020E06	Gm-c1035-1307	0.026	No hits BlastX below 10-6	9		No hits BlastX below 10-6	1.032 (0.289 to 2.09)	0.893	0.772 (0.159 to 9.8)	0.617	0.103 (0.0292 to 0.48)	0.00853	0.0462 (0.01 to 0.249)	0.0403	0.088 (0.01 to 6.3)	0.373	0.0872 (0.0118 to 4)	0.164
GM07405P020E13	Gm-c1035-1593	4.13e-05	Plastid - Chloroplast	6		No hits BlastX below 10-6	20.81 (5.815 to 50.7)	0.000225	28.67 (12 to 61.8)	2.46e-05	22.99 (5.61 to 62.6)	0.000153	18.82 (4.939 to 40.7)	0.00227	6.237 (3.635 to 10.7)	0.183	1.131 (0.941 to 1.349)	0.197
GM07410P020E18	Gm-c1035-1730	0.0476	Plastid - Chloroplast	5		No hits BlastX below 10-6	2.104	no replicates	ND	ND	ND	ND	0.802 (0.699 to 0.92)	0.355	ND	ND	0.153 (0.15 to 0.157)	0.00745
GM07428P020F12	Gm-c1035-2399	0.02	Catalytic Activity	7	19911581	syringolide-induced protein B13-1-9 [Glycine max]	1.476 (0.523 to 23.13)	0.375	0.214 (0.01 to 6.415)	0.213	1.9 (0.347 to 12.76)	0.25	0.302 (0.01 to 3.053)	0.0877	0.113 (0.01 to 0.551)	0.0157	1.141 (0.441 to 2.747)	0.517
GM07433P020F17	Gm-c1035-2701	0.034	Metabolism - Biosynthesis - Anabolism	12	57900129	putative transaldolase [Oryza sativa (japonica cultivar-group)]	1.549 (0.784 to 4.134)	0.476	ND	ND	21.19 (9.708 to 38.9)	0.0176	10.98 (2.131 to 42)	0.00822	4.366	no replicates	4.019	no replicates
GM07438P020F22	Gm-c1035-2863	7.84e-05	Metabolism-Secondary	9	54311699	chalcone synthase [Dictamnus albus]	0.935 (0.408 to 10.41)	0.898	0.0802 (0.01 to 2.34)	0.0188	0.216 (0.01 to 0.675)	0.0732	0.258 (0.01 to 1.648)	0.0794	0.0151 (0.01 to 0.0372)	6.87e-05	0.0304 (0.01 to 0.183)	7.39e-05
GM07450P020G10	Gm-c1036-45	0.0251	Metabolism - Nucleic acid-transcription	8	50908241	putative Importin 7<Ran-binding protein 7 [Oryza sativa (japonica cultivar-group)]	4.283 (1.157 to 137.3)	0.0687	1.939 (0.01 to 17.7)	0.65	2.659 (0.706 to 20.1)	0.0872	0.648 (0.191 to 1.433)	0.318	0.23	no replicates	0.465 (0.225 to 0.94)	0.00997
GM07455P020G15	Gm-c1036-76	0.00483	Catalytic Activity	3	38194916	phytochelatin synthetase-like protein [Phaseolus vulgaris]	0.0931 (0.01 to 16.6)	0.0578	0.01*	1	0.0212 (0.01 to 0.0449)	0.123	0.025 (0.01 to 0.115)	0.00808	0.0281 (0.01 to 0.151)	0.00487	0.19 (0.0848 to 0.754)	0.00465
GM07466P020H02	Gm-c1036-195	0.0118	Binding Nucleici acid	1	30683255	expressed protein [Arabidopsis thaliana]	7.445 (3.459 to 11.5)	0.0348	9.2	no replicates	26.97 (20.9 to 34.8)	0.0492	1.045 (1.029 to 1.062)	0.221	1.088	no replicates	2.008 (0.225 to 39.1)	0.695
GM07467P020H03	Gm-c1036-198	0.0322	Metabolism	7	12597828	epsilon-adaptin, putative [Arabidopsis thaliana]	1.454 (0.254 to 11.95)	0.589	0.15 (0.01 to 1.876)	0.112	2.641 (0.347 to 70.5)	0.22	0.0535 (0.01 to 0.127)	0.0732	0.148 (0.01 to 0.704)	0.0744	1.325 (0.818 to 5.316)	0.226
GM07469P020H05	Gm-c1036-206	3.63e-06	Metabolism	3	1076294	ATAF2 protein - Arabidopsis thaliana	0.59 (0.155 to 4.185)	0.172	0.067 (0.01 to 0.614)	0.00466	0.161 (0.01 to 1.041)	0.00882	0.0281 (0.01 to 0.182)	5.58e-05	0.0164 (0.01 to 0.0359)	1.48e-05	0.198 (0.0813 to 0.815)	0.000888
GM07476P020H12	Gm-c1036-339	0.0269	unknown [Arabidopsis thaliana]	11	21553680	unknown [Arabidopsis thaliana]	1.486 (0.102 to 12.52)	0.564	4.89 (0.305 to 16.8)	0.187	1.16 (0.466 to 11.7)	0.77	0.73 (0.01 to 12.5)	0.805	0.486 (0.25 to 0.857)	0.0656	2.211 (1.334 to 4.308)	0.00557
GM07486P020H22	Gm-c1036-420	0.0235	Metabolism - Carbohydrate Metabolism	5	13605686	AT5g61770/mac9_70 [Arabidopsis thaliana]	1.391 (0.449 to 4.065)	0.255	3.072 (0.925 to 13.9)	0.295	2.489 (0.794 to 25.2)	0.157	0.823 (0.333 to 2.705)	0.595	0.145 (0.0992 to 0.212)	0.124	0.205 (0.0934 to 0.628)	0.0406
GM07492P020I04	Gm-c1036-472	0.0261	Catalytic Activity	2	2632106	arginyl-tRNA synthetase [Arabidopsis thaliana]	3.855 (0.223 to 23.7)	0.0904	4.032 (1.534 to 10.6)	0.386	2.089 (0.708 to 8)	0.41	4.001 (0.815 to 22.5)	0.176	1.655 (1.491 to 1.837)	0.13	0.671 (0.578 to 0.762)	0.0384
GM07498P020I10	Gm-c1036-544	0.00119	Endomembrane System	9	46093890	heat shock protein 90 [Nicotiana tabacum]	1.049 (0.288 to 23.67)	0.931	0.194 (0.01 to 4.468)	0.0629	0.834 (0.182 to 4.373)	0.644	0.347 (0.0366 to 3.438)	0.145	0.0557 (0.01 to 0.41)	0.00392	0.1 (0.0479 to 0.296)	2.23e-05
GM07512P020I24	Gm-c1036-782	2.1e-05	Metabolism - Nucleic acid	3	29691676	putative xyloglucan endotransglycosylase [Cucumis sativus]	0.276 (0.0415 to 1.167)	0.00985	0.0992 (0.0253 to 0.75)	0.000448	0.143 (0.01 to 0.745)	0.00346	0.0755 (0.013 to 0.234)	0.000348	0.0334 (0.01 to 0.102)	1.31e-05	0.479 (0.278 to 1.331)	0.00321
GM07522P020J10	Gm-c1036-842	1.97e-08	No hits BlastX below 10-6	9		No hits BlastX below 10-6	0.551 (0.21 to 4.069)	0.102	0.22 (0.047 to 0.595)	0.00235	0.127 (0.0259 to 0.259)	6.7e-05	0.0332 (0.01 to 0.156)	0.000149	0.01*	1	0.01*	1
GM07540P020K04	Gm-c1036-1085	0.0258	Metabolism - Protein	9	53792080	putative eukaryotic translation initiation factor 5 [Oryza sativa (japonica cultivar-group)]	1.88 (0.461 to 91.34)	0.396	0.214 (0.01 to 2.373)	0.0768	0.33 (0.0316 to 1.23)	0.065	0.171 (0.01 to 0.925)	0.015	0.0318 (0.01 to 0.322)	0.00299	0.258 (0.0901 to 0.85)	0.00095
GM07546P020K10	Gm-c1036-1190	0.00181	expressed protein [Arabidopsis thaliana]	9	42564173	expressed protein [Arabidopsis thaliana]	1.735 (0.809 to 9.981)	0.127	3.582 (1.151 to 28.4)	0.344	0.485 (0.01 to 4.294)	0.345	0.0724 (0.01 to 0.789)	0.0319	0.0247 (0.01 to 0.124)	0.00684	0.184 (0.053 to 0.531)	0.0102
GM07551P020K15	Gm-c1036-1335	0.00646	Endomembrane System	7	3759184	phi-1 [Nicotiana tabacum]	3.313 (1.051 to 130.7)	0.109	0.408 (0.01 to 11)	0.496	1.105 (0.01 to 68.5)	0.935	0.219 (0.01 to 3.135)	0.09	0.0398 (0.01 to 0.457)	0.0196	2.324 (1.179 to 8.516)	0.00575
GM07553P020K17	Gm-c1036-1454	0.0466	Photosynthesis	5	295448	NADPH cytochrome P450 [Vigna radiata]	1.637 (0.249 to 6.495)	0.269	1.552 (0.172 to 13.2)	0.576	3.48 (0.597 to 22.5)	0.0483	0.885 (0.01 to 12.45)	0.898	0.0828 (0.01 to 0.466)	0.0455	0.611 (0.266 to 3.696)	0.191
GM07554P020K18	Gm-c1036-1495	0.0168	Metabolism - Electron transport	9	22002462	mitochondrial uncoupling protein [Helicodiceros muscivorus]	0.719 (0.357 to 1.594)	0.243	0.34 (0.157 to 0.738)	0.396	0.597 (0.387 to 0.922)	0.446	0.103 (0.01 to 0.476)	0.0776	0.0905 (0.0835 to 0.0981)	0.0214	0.174 (0.0338 to 1.644)	0.0244
GM07568P020L08	Gm-c1036-1748	0.0463	Mitochondrion	6	30725428	At4g00740 [Arabidopsis thaliana]	3.867 (1.134 to 79.54)	0.0527	0.849 (0.064 to 4.634)	0.766	5.478 (1.309 to 30.77)	0.00329	2.287 (0.719 to 13.02)	0.0631	1.095 (0.437 to 4.828)	0.775	1.417 (0.633 to 3.787)	0.194
GM07570P020L10	Gm-c1036-1773	0.000798	Metabolism Nucleic Acid	5	15218086	U5 small nuclear ribonucleoprotein helicase, putative [Arabidopsis thaliana]	1.69 (0.955 to 3.882)	0.0115	0.527 (0.01 to 3.16)	0.517	1.672 (0.247 to 28.4)	0.401	0.846 (0.161 to 20.85)	0.77	0.198 (0.0472 to 0.405)	0.0126	0.37 (0.139 to 1.111)	0.00729
GM07573P020L13	Gm-c1036-1784	0.0101	No hits BlastX below 10-6	11		No hits BlastX below 10-6	2.239 (0.78 to 5.971)	0.0323	4.164 (0.729 to 34.9)	0.23	1.537 (0.414 to 9.9)	0.498	0.864 (0.812 to 0.919)	0.254	0.613 (0.54 to 0.659)	0.0017	0.906 (0.468 to 3.796)	0.763
GM07581P020L21	Gm-c1036-1930	0.0195	Plastid - Chloroplast	1	17978715	putative protein [Arabidopsis thaliana]	2.234 (0.5 to 32.77)	0.18	0.815 (0.051 to 6.836)	0.724	1.52 (0.677 to 3.513)	0.0843	0.764 (0.01 to 25.1)	0.756	0.837 (0.471 to 1.602)	0.263	2.158 (1.285 to 5.427)	0.00278
GM07582P020L22	Gm-c1036-1941	0.00584	Metabolism	7	15238001	senescence-associated protein-related [Arabidopsis thaliana]	2.491 (0.672 to 14.83)	0.0504	0.248 (0.01 to 1.54)	0.0898	1.436 (0.575 to 12.37)	0.34	0.736 (0.241 to 4.708)	0.491	0.068 (0.01 to 0.459)	0.0106	0.641 (0.294 to 2.335)	0.139
GM07598P020M14	Gm-c1036-2168	0.0414	No hits BlastX below 10-6	1		No hits BlastX below 10-6	6.542 (1.252 to 79.1)	0.0372	1.67 (0.01 to 49.8)	0.695	4.982 (2.278 to 18.6)	0.00336	0.253 (0.165 to 0.389)	0.193	0.266 (0.113 to 0.626)	0.365	2.226 (1.511 to 5.314)	0.0088
GM07603P020M19	Gm-c1036-2247	0.00199	Membrane	1	31088360	peptide transporter 1 [Vicia faba]	8.598 (2.117 to 38)	0.0178	18.34 (12.86 to 27.1)	0.00546	6.405 (1.161 to 54.5)	0.243	1.283 (1.06 to 1.553)	0.417	0.287	no replicates	1.863 (0.725 to 13.8)	0.177
GM07615P020N07	Gm-c1036-5729	1.77e-05	Metabolism - Protein - Biosynthesis	2	10444370	60S ribosomal protein L10A [Phaseolus coccineus]	4.539 (1.546 to 8.992)	0.000308	3.465 (0.273 to 18.71)	0.0419	7.459 (1.332 to 40.86)	0.00214	3.554 (0.772 to 13.07)	0.00609	0.57 (0.286 to 1.596)	0.0864	0.709 (0.319 to 2.188)	0.121
GM07617P020N09	Gm-c1036-6013	0.0467	Binding - Protein	9	34900034	putative zinc finger POZ domain protein [Oryza sativa (japonica cultivar-group)]	0.63 (0.0601 to 54)	0.547	0.171 (0.01 to 1.896)	0.0737	0.172 (0.01 to 0.634)	0.051	0.12 (0.01 to 0.723)	0.00917	0.0337 (0.01 to 0.16)	0.00162	0.288 (0.16 to 0.596)	0.000129
GM07630P020N22	Gm-c1036-8600	0.0495	Catalytic activity	6	34148076	putative spermine/spermidine synthase [Glycine max]	6.492 (1.127 to 34.7)	0.199	10.75 (10.7 to 10.8)	0.00125	5.026 (1.307 to 11.7)	0.141	5.643 (2.151 to 18.5)	0.043	1.569 (1.125 to 2.186)	0.405	3.236 (1.262 to 26.5)	0.0553
GM07632P020N24	Gm-c1036-9032	0.00552	No hits BlastX below 10-6	6		No hits BlastX below 10-6	ND	ND	ND	ND	22.74 (7.283 to 56.4)	0.00175	5.023 (1.252 to 36)	0.252	11.14 (2.137 to 26.1)	0.1	0.415 (0.189 to 1.128)	0.0397
GM07634P020O02	Gm-c1036-9267	0.0363	unknown [Arabidopsis thaliana]	1	21553772	unknown [Arabidopsis thaliana]	5.793 (2.124 to 15.8)	0.33	4.959 (4.632 to 5.309)	0.0271	8.57 (1.622 to 29.4)	0.131	1.694 (0.165 to 27.2)	0.757	1.197 (1.009 to 1.42)	0.484	1.03 (0.165 to 28.2)	0.97
GM07636P020O04	Gm-c1036-9490	0.0189	Binding-Nucleic acid-DNA-transcription factor activity	10	50946605	putative homeobox-leucine zipper protein [Oryza sativa (japonica cultivar-group)]	ND	ND	0.0881	no replicates	12.19 (1.537 to 46.4)	0.0114	2.992 (0.388 to 15.1)	0.178	0.52	no replicates	0.965 (0.45 to 5.607)	0.92
GM07638P020O06	Gm-c1036-9863	1.32e-08	No hits BlastX below 10-6	9		No hits BlastX below 10-6	0.48 (0.266 to 1.206)	0.00324	0.274 (0.135 to 0.597)	0.000101	0.232 (0.0921 to 0.51)	0.000375	0.111 (0.0573 to 0.227)	3.15e-06	0.0178 (0.01 to 0.0499)	2.28e-07	0.159 (0.0378 to 0.673)	0.000331
GM07641P020O09	Gm-c1036-10126	2.78e-05	Mitochondrion	2	5430759	Unknown Protein [Arabidopsis thaliana]	15.56 (2.74 to 66.6)	0.000303	15.97 (4.694 to 38.8)	9.53e-05	15.95 (1.918 to 64.1)	0.000615	8.458 (1.554 to 48.1)	0.00649	0.503 (0.149 to 0.798)	0.19	0.862 (0.405 to 4)	0.675
GM07642P020O10	Gm-c1036-10236	2e-05	Metabolism	2	50929409	OSJNBa0084K01.16 [Oryza sativa (japonica cultivar-group)]	2.34 (0.83 to 8.023)	0.0113	2.201 (0.6 to 13.9)	0.0818	3.138 (0.589 to 41)	0.0565	2.689 (1.147 to 10.03)	0.0142	0.702 (0.439 to 1.162)	0.0449	0.526 (0.452 to 0.66)	6.29e-05
GM07646P020O14	Gm-c1036-10955	0.00407	Intracellular	12	81758	auxin-induced protein aux22 - soybean	ND	ND	ND	ND	ND	ND	0.701 (0.502 to 0.979)	0.48	36.58 (6.381 to 175.8)	0.0168	19.38 (1.549 to 432.7)	0.00474
GM07652P020O20	Gm-c1036-12189	0.00119	Binding	8	15912287	AT5g61020/maf19_20 [Arabidopsis thaliana]	2.659 (1.112 to 8.859)	0.0108	5.705 (2.728 to 28.3)	0.0158	6.048 (1.107 to 55.6)	0.0109	1.582 (0.01 to 26.8)	0.585	0.44 (0.133 to 0.828)	0.0686	0.785 (0.4 to 1.53)	0.287
GM07654P020O22	Gm-c1036-12319	0.00149	Metabolism - Protein - Biosynthesis	6	8809706	50S ribosomal protein L24 [Arabidopsis thaliana]	14.39 (3.007 to 62)	0.000242	19.42 (9.952 to 31.8)	9.6e-07	27.72 (4.416 to 72.8)	0.000134	12.41 (1.895 to 56.7)	0.0031	2.625 (1.235 to 11.5)	0.0722	2.148 (0.723 to 28.07)	0.151
GM07660P020P04	Gm-c1036-12729	0.0413	No hits BlastX below 10-6	12		No hits BlastX below 10-6	ND	ND	13.5	no replicates	ND	ND	11.99 (1.579 to 32.1)	0.00893	63.35 (37.8 to 116.7)	4.69e-05	10.38 (1.975 to 235.1)	0.0459
GM07661P020P05	Gm-c1036-12763	0.00054	Plastid - Chloroplast	2	34898394	EST AU065533(C2174) corresponds to a region of the predicted gene.~Similar to Homo sapiens splicing factor Prp8 mRNA, complete cds.(AF092565) [Oryza sativa (japonica cultivar-group)]	2.644 (1.137 to 10.25)	0.00319	3.433 (0.98 to 57.6)	0.054	3.698 (1.144 to 21.9)	0.00898	4.648 (1.259 to 59.4)	0.0142	0.671 (0.321 to 1.174)	0.067	1.178 (0.656 to 5.03)	0.479
GM07662P020P06	Gm-c1036-12860	0.00129	Metabolism - Protein - Biosynthesis	6	8388627	ribosomal protein S27 [Arabidopsis thaliana]	3.17 (1.12 to 9.42)	0.00125	5.955 (1.572 to 38.56)	0.00721	6.914 (2.066 to 15.94)	0.000227	5.656 (3.042 to 12.69)	2.88e-05	1.977 (0.805 to 18.55)	0.0934	0.84 (0.385 to 3.824)	0.602
GM07664P020P08	Gm-c1036-13220	0.000132	Metabolism	8	1256608	G beta-like protein [Glycine max]	3.251 (1.747 to 18.21)	0.00257	1.234 (0.01 to 22.55)	0.83	7.379 (1.746 to 70.9)	0.00204	3.438 (1.194 to 15.39)	0.0107	0.535 (0.172 to 1.104)	0.138	0.45 (0.185 to 1.628)	0.0233
GM07665P020P09	Gm-c1036-13288	0.015	Plastid - Chloroplast	12	23198250	unknown protein [Arabidopsis thaliana]	0.957 (0.544 to 1.683)	0.95	19.1 (13.27 to 24.3)	0.00392	4.67 (0.195 to 37.7)	0.0817	9.79 (0.84 to 71.6)	0.0787	6.492 (5.543 to 8.279)	0.00432	2.721 (0.655 to 21.07)	0.0231
GM07667P020P11	Gm-c1036-13364	0.00168	No hits BlastX below 10-6	2		No hits BlastX below 10-6	2.82 (1.059 to 7.805)	0.00707	4.034 (0.848 to 63.7)	0.0678	4.161 (0.853 to 64.7)	0.0544	2.55 (0.858 to 54.2)	0.0944	0.785 (0.465 to 1.43)	0.165	0.537 (0.33 to 2.038)	0.0423
GM07671P020P15	Gm-c1036-13793	0.037	Binding	3	2270994	Ca+2-binding EF hand protein [Glycine max]	0.0373 (0.01 to 0.0949)	0.00364	0.0116 (0.01 to 0.0245)	8.01e-07	0.01*	1	0.0283 (0.01 to 0.262)	0.00291	0.0149 (0.01 to 0.108)	0.000129	0.0501 (0.0141 to 0.302)	0.00148
GM07674P020P18	Gm-c1036-14024	7.85e-05	Metabolism - Protein - Biosynthesis	2	7959355	60S ribosomal protein L27a [Panax ginseng]	3.835 (1.356 to 11.78)	0.00205	2.371 (0.235 to 10.89)	0.118	10.53 (2.171 to 25.47)	0.000204	6.19 (2.591 to 21.4)	0.00132	0.947 (0.336 to 2.835)	0.877	0.621 (0.232 to 3.765)	0.156
GM07675P020P19	Gm-c1036-14031	0.0151	Secondary Metabolism	2	15222592	very-long-chain fatty acid condensing enzyme, putative [Arabidopsis thaliana]	1.702 (0.763 to 4.533)	0.0507	1.7 (0.105 to 18.05)	0.337	2.775 (1.186 to 6.212)	0.00168	2.762 (1.104 to 12.34)	0.00864	0.965 (0.562 to 2.778)	0.836	1.204 (0.752 to 3.929)	0.428
GM07677P020P21	Gm-c1036-14158	0.000474	Metabolism - Protein - Biosynthesis	6	21593322	30S ribosomal protein S5 [Arabidopsis thaliana]	14.41 (3.162 to 168.7)	0.000929	17.77 (4.471 to 101.6)	0.000213	31.87 (9.726 to 276.6)	5.15e-05	39.05 (5.88 to 376.3)	0.0002	26.64 (9.615 to 95.38)	2.56e-05	3.833 (2.245 to 15.15)	0.000629
GM07678P020P22	Gm-c1036-14240	0.0411	No hits BlastX below 10-6	8		No hits BlastX below 10-6	1.033 (0.566 to 1.59)	0.789	1.18 (0.763 to 2.409)	0.232	1.707 (0.617 to 8.309)	0.133	1.404 (0.832 to 3.165)	0.0979	0.802 (0.48 to 1.041)	0.041	0.827 (0.552 to 1.719)	0.18
GM07681P021A01	Gm-c1036-14394	1.69e-05	Metabolism - Protein - Biosynthesis	6	13430186	ribosomal protein L33 [Castanea sativa]	5.882 (2.398 to 14.72)	0.000164	9.288 (2.557 to 47.91)	0.000203	15.7 (3.003 to 256)	0.00211	14.99 (4.76 to 139.7)	0.000314	2.812 (1.238 to 8.391)	0.00215	0.985 (0.555 to 3.753)	0.944
GM07688P021A08	Gm-c1037-216	0.000142	Metabolism	3	12006354	putative Hs1pro-1-like receptor [Glycine max]	0.264 (0.01 to 3.232)	0.0593	0.0458 (0.01 to 0.625)	0.00215	0.175 (0.01 to 0.777)	0.0117	0.11 (0.01 to 0.47)	0.00514	0.0265 (0.01 to 0.249)	7.21e-05	0.54 (0.323 to 1.657)	0.011
GM07708P021B04	Gm-c1037-823	0.00402	Metabolism - Nucleic acid	2	7546403	Chain B, Structures Of Adenylosuccinate Synthetase From Triticum Aestivum And Arabidopsis Thaliana	3.146 (1.006 to 33.91)	0.0405	6.798 (0.868 to 23.3)	0.0776	4.712 (0.383 to 24.8)	0.0259	2.552 (0.861 to 19.7)	0.197	0.442 (0.218 to 0.687)	0.0207	0.769 (0.279 to 8.957)	0.566
GM07709P021B05	Gm-c1037-844	0.0171	Mitochondrion	7		No hits BlastX below 10-6	1.958 (0.596 to 18.11)	0.122	0.881 (0.103 to 3.003)	0.755	2.267 (0.833 to 4.107)	0.00446	0.839 (0.198 to 4.158)	0.64	0.422 (0.0649 to 1.372)	0.0501	1.415 (0.799 to 3.21)	0.0752
GM07711P021B07	Gm-c1037-875	0.0416	Plastid - Chloroplast	2	20197688	putative riboflavin synthase alpha chain [Arabidopsis thaliana]	3.854 (0.822 to 27.5)	0.322	1.756 (0.01 to 22.5)	0.708	15.22 (6.449 to 108.7)	0.00141	3.516 (0.153 to 22.5)	0.298	0.45 (0.291 to 0.697)	0.319	2.131 (1.382 to 5.141)	0.00296
GM07719P021B15	Gm-c1037-1137	0.0218	No hits BlastX below 10-6	6		No hits BlastX below 10-6	15.64 (7.6 to 27.4)	0.00306	24.31 (19.3 to 30)	0.0016	25.23 (9.8 to 78.8)	1.63e-05	14.91 (1.849 to 44.8)	0.00389	ND	ND	3.028 (0.763 to 34.64)	0.0468
GM07738P021C10	Gm-c1037-2102	0.0023	Binding Nucleici acid	3	50945991	unknown protein [Oryza sativa (japonica cultivar-group)]	0.169 (0.01 to 40.23)	0.107	0.0524 (0.01 to 0.357)	0.0174	0.0789 (0.01 to 1.125)	0.042	0.0327 (0.01 to 0.145)	0.000219	0.0171 (0.01 to 0.0859)	0.00479	0.298 (0.181 to 0.678)	0.000563
GM07741P021C13	Gm-c1037-2493	0.0387	Metabolism - Nucleic acid	2	27370860	MGC52708 protein [Xenopus laevis]	2.246 (1.417 to 5.094)	0.00777	1.891 (0.233 to 5)	0.182	4.333 (1.115 to 51.4)	0.0677	2.599 (0.766 to 43.9)	0.117	0.718 (0.295 to 1.132)	0.228	1.515 (0.697 to 7.638)	0.167
GM07747P021C19	Gm-c1037-2723	5.99e-05	No hits BlastX below 10-6	2		No hits BlastX below 10-6	5.747 (0.968 to 27.8)	0.0154	21.77 (10.3 to 41.1)	0.000209	18.83 (2.572 to 37.8)	0.000204	16.21 (2.265 to 91.2)	0.00493	1.23 (0.958 to 1.96)	0.469	1.832 (1.084 to 4.855)	0.0799
GM07755P021D03	Gm-c1037-3351	0.0169	Metabolism	1	34365739	At1g45110 [Arabidopsis thaliana]	13.2 (12.9 to 13.5)	0.00561	9.269 (4.545 to 18.9)	0.197	3.674 (0.502 to 12.85)	0.127	0.627	no replicates	ND	ND	1.026 (0.593 to 7.302)	0.94
GM07761P021D09	Gm-c1037-3532	1.98e-05	Endomembrane System	3	21554129	putative thaumatin [Arabidopsis thaliana]	0.206 (0.102 to 0.883)	0.000372	0.0304 (0.01 to 0.202)	0.000146	0.0761 (0.01 to 0.298)	0.0021	0.0164 (0.01 to 0.0592)	1.36e-05	0.0153 (0.01 to 0.0359)	1.06e-07	0.03 (0.01 to 1)	0.00468
GM07763P021D11	Gm-c1037-3699	0.0465	Metabolism - Protein	1	34895306	putative rust resistance kinase Lr10 [Oryza sativa (japonica cultivar-group)]	19	no replicates	ND	ND	10.93 (9.3 to 12.86)	0.043	3.534 (3.142 to 3.976)	0.0592	ND	ND	9.292 (4.455 to 37.4)	0.0853
GM07774P021D22	Gm-c1037-3908	0.0351	Plastid - Chloroplast	12	21618289	30S ribosomal protein S31 [Arabidopsis thaliana]	17.93 (4.083 to 84.5)	0.000386	23.56 (6.222 to 75)	0.00185	90.73 (20.71 to 247.7)	2.04e-06	53.08 (12.58 to 217.2)	9.79e-06	45.04 (16.15 to 107.8)	2.22e-06	11.66 (3.147 to 197.3)	0.00336
GM07780P021E04	Gm-c1037-4050	0.00235	hypothetical protein [Arabidopsis thaliana]	6	62318654	hypothetical protein [Arabidopsis thaliana]	9.458 (2.077 to 28.1)	0.00108	12.97 (5.275 to 25.3)	0.000848	18.9 (2.169 to 39.2)	0.00122	10.53 (2.549 to 43.9)	0.0143	3.825 (1.608 to 9.1)	0.365	0.702 (0.372 to 1.672)	0.232
GM07784P021E08	Gm-c1037-4222	7.35e-06	No hits BlastX below 10-6	9		No hits BlastX below 10-6	0.893 (0.395 to 3.021)	0.662	0.478 (0.0161 to 2.164)	0.213	0.0844 (0.01 to 0.433)	0.017	0.0843 (0.01 to 0.481)	0.00278	0.025 (0.01 to 0.278)	5.1e-05	0.0423 (0.0124 to 0.135)	7.16e-05
GM07793P021E17	Gm-c1038-552	0.045	Metabolism - Protein - Modification	1		No hits BlastX below 10-6	ND	ND	ND	ND	15.69 (15.2 to 16.2)	0.00737	1.12 (0.717 to 1.748)	0.842	ND	ND	3.809 (1.041 to 30.4)	0.0398
GM07801P021F01	Gm-c1038-646	0.011	Metabolism	7	4512263	H+/Ca2+ exchanger 2 [Ipomoea nil]	0.405 (0.01 to 3.776)	0.225	0.196 (0.01 to 1.927)	0.0573	0.647 (0.01 to 2.876)	0.516	0.199 (0.01 to 1.013)	0.0347	0.0644 (0.01 to 0.471)	0.00366	0.848 (0.464 to 2.116)	0.353
GM07814P021F14	Gm-c1038-1272	0.0231	Plastid - Chloroplast	3		No hits BlastX below 10-6	0.0989 (0.01 to 2.358)	0.0903	0.457	no replicates	0.141 (0.124 to 0.16)	0.0413	0.127 (0.01 to 0.671)	0.251	0.108 (0.0116 to 0.669)	0.0974	1.812 (0.829 to 15)	0.233
GM07842P021G18	Gm-c1040-388	0.00255	Metabolism Protein	8	30685439	proteasome family protein [Arabidopsis thaliana]	3.627 (1.836 to 20.02)	0.00375	2.743 (0.01 to 25.9)	0.522	8.799 (2.189 to 28.7)	0.000335	2.723 (0.343 to 30.2)	0.108	0.114 (0.01 to 0.642)	0.12	0.579 (0.248 to 2.778)	0.179
GM07870P021H22	Gm-c1040-869	0.00109	Metabolism - Amino acid	12	50921241	OSJNBb0004G23.10 [Oryza sativa (japonica cultivar-group)]	42.35 (29.38 to 78.6)	2.1e-06	56.97 (14.1 to 156.5)	9.5e-05	363.4 (68.3 to 738)	1.1e-07	77.26 (9.818 to 555.2)	1.74e-05	42.53 (3.712 to 281.9)	0.00152	59.09 (29.26 to 357.7)	0.00658
GM07877P021I05	Gm-c1040-992	0.0004	No hits BlastX below 10-6	2		No hits BlastX below 10-6	10.19 (2.112 to 33)	0.00475	3.541 (1.495 to 12.6)	0.19	10.88 (0.935 to 44.7)	0.00256	6.614 (2.334 to 25.6)	0.0143	0.467	no replicates	0.313 (0.176 to 0.546)	0.0162
GM07888P021I16	Gm-c1040-1219	0.0293	unknown [Arabidopsis thaliana]	11	21554341	unknown [Arabidopsis thaliana]	ND	ND	7.96	no replicates	0.1	no replicates	1.663 (1.648 to 1.677)	0.0111	ND	ND	0.0256 (0.0211 to 0.0311)	0.0337
GM07893P021I21	Gm-c1040-1252	0.00135	Metabolism	2	30678090	heat shock protein, putative [Arabidopsis thaliana]	4.157 (0.675 to 79.2)	0.0623	18.07 (2.798 to 67.2)	0.0943	24.01 (12.27 to 53.4)	0.000286	12.18 (1.264 to 109.7)	0.0255	0.422	no replicates	1.181 (0.403 to 2.901)	0.595
GM07895P021I23	Gm-c1040-1299	5.3e-06	Metabolism - Nucleic acid-transcription	9	54260394	ethylene receptor [Pyrus pyrifolia]	0.758 (0.0194 to 9.459)	0.673	1.615 (0.248 to 32.5)	0.472	0.0739 (0.01 to 0.65)	0.0103	0.101 (0.01 to 0.532)	0.0102	0.0101 (0.01 to 0.0107)	1.24e-12	0.122 (0.0344 to 3.8)	0.0759
GM07899P021J03	Gm-c1040-1388	0.00345	Endomembrane System	7	4584346	expressed protein [Arabidopsis thaliana]	1.948 (0.985 to 8.482)	0.0468	0.789 (0.137 to 2.949)	0.544	2.011 (1.089 to 4.208)	0.00215	0.852 (0.303 to 2.522)	0.567	0.39 (0.117 to 1.306)	0.0219	1.148 (0.595 to 3.068)	0.479
GM07903P021J07	Gm-c1040-1442	0.017	Binding-Nucleic acid-DNA-transcription factor activity	6	30695832	basic helix-loop-helix (bHLH) family protein [Arabidopsis thaliana]	0.534 (0.01 to 10.82)	0.701	2.82	no replicates	8.459 (1.129 to 15.8)	0.0036	3.581 (1.267 to 18.9)	0.13	1.034 (1.016 to 1.052)	0.307	1.394 (0.928 to 6.603)	0.336
GM07912P021J16	Gm-c1040-1680	0.00051	Metabolism - Electron transport	1	758340	76 kDa mitochondrial complex I subunit [Solanum tuberosum]	6.64 (2.464 to 42.4)	0.0614	10.92 (9.7 to 12.3)	0.0316	10.59 (2.989 to 22.9)	0.0137	0.823 (0.493 to 1.221)	0.543	1.289 (1.12 to 1.485)	0.323	0.774 (0.343 to 4.768)	0.592
GM07913P021J17	Gm-c1040-1709	8.71e-05	Endomembrane System	8	27464177	expansin [Glycine max]	1.544 (0.96 to 2.298)	0.0268	2.192 (0.865 to 7.9)	0.0237	3.206 (0.682 to 31.6)	0.0329	2.628 (0.778 to 22.1)	0.0389	0.573 (0.262 to 0.903)	0.011	0.513 (0.353 to 1.61)	0.00685
GM07916P021J20	Gm-c1040-1731	0.016	Putative Protein	5	10334491	putative splicing factor [Cicer arietinum]	1.475 (0.585 to 4.532)	0.183	1.162 (0.386 to 3.133)	0.568	1.172 (0.161 to 20.2)	0.798	0.387 (0.01 to 13.9)	0.333	0.159 (0.0131 to 0.472)	0.0486	0.481 (0.328 to 1.146)	0.00442
GM07921P021K01	Gm-c1040-1764	0.000157	Metabolism - Biosynthesis - Anabolism	4	2708624	acetyl-CoA synthetase [Arabidopsis thaliana]	0.371 (0.01 to 27.8)	0.47	0.01*	1	0.339 (0.0909 to 0.68)	0.242	0.179 (0.153 to 0.208)	0.0567	0.425 (0.354 to 0.511)	0.134	0.297 (0.147 to 0.978)	0.00253
GM07931P021K11	Gm-c1040-1978	0.0238	unknown [Arabidopsis thaliana]	9	21618018	unknown [Arabidopsis thaliana]	2.078 (0.553 to 89.89)	0.293	0.144 (0.01 to 2.387)	0.164	0.22 (0.0115 to 1.528)	0.079	0.107 (0.01 to 0.483)	0.00448	0.0306 (0.01 to 0.215)	0.00726	0.168 (0.0313 to 1.068)	0.0109
GM07948P021L04	Gm-c1040-4521	0.0379	No hits BlastX below 10-6	6		No hits BlastX below 10-6	18.77 (10.19 to 32.1)	0.0012	25.16 (8.8 to 89.5)	0.000177	21.72 (9.4 to 45)	6.32e-06	26.9 (10.4 to 57.3)	0.000272	3.399 (2.013 to 9.9)	0.0467	2.908 (0.653 to 43.7)	0.514
GM07954P021L10	Gm-c1041-155	0.00109	Metabolism - Amino acid	6	540497	cysteine synthase [Citrullus lanatus]	32.74 (16.6 to 65.8)	2.52e-05	39.53 (10.5 to 94.5)	0.00558	30.7 (15.2 to 60.4)	0.000108	6.777 (6.674 to 6.881)	0.00506	4.142 (1.513 to 12.6)	0.147	14.35 (4.198 to 95)	0.0294
GM07958P021L14	Gm-c1041-467	0.028	Cell Death	1	51477387	MRGH12 [Cucumis melo]	ND	ND	13.3	no replicates	15.8	no replicates	1.911 (1.392 to 2.624)	0.29	ND	ND	31.01 (15.58 to 100.5)	0.0283
GM07971P021M03	Gm-c1041-907	0.0052	Cell Death	1	27463527	resistance protein KR4 [Glycine max]	ND	ND	ND	ND	13.28 (11.1 to 15.9)	0.0442	0.811 (0.752 to 0.876)	0.223	ND	ND	9.593 (2.764 to 58.5)	0.0453
GM07975P021M07	Gm-c1041-1091	8.62e-07	unknown protein [Arabidopsis thaliana]	3	21387205	unknown protein [Arabidopsis thaliana]	0.056 (0.01 to 2.692)	0.00667	0.01*	1	0.0487 (0.01 to 0.241)	0.0104	0.0259 (0.01 to 0.262)	0.00188	0.109 (0.01 to 3.1)	0.163	0.222 (0.114 to 0.51)	0.000121
GM07978P021M10	Gm-c1041-1253	1.68e-05	Metabolism - Electron transport	1	17386114	AT3g14620/MIE1_12 [Arabidopsis thaliana]	1.999 (0.505 to 17.4)	0.343	17.11 (12.2 to 25.8)	0.00591	2.85 (1.068 to 12.8)	0.116	1.421 (0.0821 to 29.6)	0.731	0.579 (0.518 to 0.646)	0.127	1.11 (0.377 to 3.851)	0.709
GM07998P021N06	Gm-c1041-2276	0.037	Cell growth/maintenance-Transport	7	30690804	cation efflux family protein / metal tolerance protein, putative (MTPc1) [Arabidopsis thaliana]	0.619 (0.01 to 11.52)	0.525	0.355 (0.01 to 2.93)	0.158	1.546 (0.289 to 7.529)	0.321	0.384 (0.0154 to 2.31)	0.161	0.206 (0.01 to 1.21)	0.0371	1.387 (1.025 to 3.219)	0.041
GM08002P021N10	Gm-c1043-60	0.0354	Catalytic Activity	7	38194917	phytochelatin synthetase-like protein [Phaseolus vulgaris]	2.948 (0.695 to 12.5)	0.591	0.409 (0.01 to 16.7)	0.849	3.697 (0.43 to 31.8)	0.24	0.256 (0.231 to 0.284)	0.0475	ND	ND	1.633 (0.812 to 5.401)	0.0672
GM08004P021N12	Gm-c1043-96	0.00191	Plastid - Chloroplast	6	8953763	unnamed protein product [Arabidopsis thaliana]	16.68 (15.9 to 17.5)	0.0108	13.23 (9.2 to 17)	0.00514	15.4 (3.75 to 26.3)	0.00171	15.54 (3.228 to 57.6)	0.0076	2.864 (0.534 to 8.8)	0.195	2.232 (0.699 to 5.509)	0.0169
GM08009P021N17	Gm-c1043-204	0.00176	Metabolism - Nucleic acid-transcription	6	7269489	putative protein [Arabidopsis thaliana]	13.43 (3.313 to 52.4)	0.00104	24.76 (21.7 to 30.4)	0.00105	24.48 (5.298 to 62.3)	3.59e-05	16.82 (1.867 to 77.6)	0.00721	ND	ND	2.766 (1.731 to 14.22)	0.0276
GM08039P021O23	Gm-c1043-722	0.000989	No hits BlastX below 10-6	2		No hits BlastX below 10-6	4.632 (1.735 to 157.9)	0.0242	5.257 (2.021 to 21.87)	0.0179	10.88 (2.645 to 62.58)	0.000748	6.18 (1.598 to 24.32)	0.000806	1.105 (0.01 to 4.592)	0.909	1.106 (0.644 to 2.778)	0.627
GM08047P021P07	Gm-c1043-964	0.0233	Metabolism - Protein	6	23237804	aspartic proteinase 5 [Glycine max]	27.16 (11.92 to 100.4)	0.00015	34.09 (7.333 to 121.8)	0.0141	52.73 (4.788 to 145.8)	3.99e-05	40.09 (9.134 to 127.7)	0.000558	6.935 (4.172 to 17.9)	0.00221	22.19 (7.082 to 180.5)	4.33e-05
GM08048P021P08	Gm-c1043-1004	0.00543	Plastid - Chloroplast	6	47077008	unnamed protein product [Homo sapiens]	8.638 (2.253 to 25.7)	0.00717	15.58 (10.3 to 25)	0.00869	16.16 (1.482 to 46.3)	0.000657	10.21 (3.491 to 24.9)	0.000916	1.827 (1.176 to 3.682)	0.103	1.788 (0.394 to 27.8)	0.581
GM08054P021P14	Gm-c1043-1036	7.25e-05	Catalytic Activity	3	8778304	F14J16.9 [Arabidopsis thaliana]	0.424 (0.175 to 2.046)	0.0266	0.0814 (0.01 to 0.813)	0.0507	0.0724 (0.01 to 0.474)	0.0358	0.0307 (0.01 to 0.233)	0.0007	0.018 (0.01 to 0.0543)	3e-06	0.241 (0.0584 to 0.966)	0.00939
GM08063P021P23	Gm-c1043-1217	0.00863	Binding Nucleic Acids	1	42571045	transducin family protein / WD-40 repeat family protein [Arabidopsis thaliana]	9.201 (1.737 to 34.7)	0.00109	7.65 (2.823 to 17.6)	0.00334	6.571 (0.57 to 39.5)	0.275	0.867 (0.75 to 1.042)	0.279	0.315 (0.162 to 0.506)	0.0781	3.251 (0.452 to 23.4)	0.657
GM08067P022A03	Gm-c1043-1280	0.000364	Catalytic Activity	9	62526579	ACC oxidase ACCO2 [Manihot esculenta]	1.05 (0.356 to 7.146)	0.882	0.304 (0.0183 to 5.821)	0.12	0.0741 (0.0185 to 0.168)	0.000602	0.0231 (0.01 to 0.171)	0.000332	0.126 (0.01 to 9.2)	0.256	0.0274 (0.01 to 0.106)	0.00922
GM08073P022A09	Gm-c1043-1424	0.00137	No hits BlastX below 10-6	12		No hits BlastX below 10-6	42.4 (25.2 to 79)	0.00784	51.63 (30.2 to 66.4)	9.43e-06	24.01 (15.1 to 45.6)	0.0107	20.74 (5.329 to 71.4)	1.39e-05	40.71 (16.4 to 88.1)	0.017	197 (177.6 to 218.6)	0.0125
GM08074P022A10	Gm-c1043-1465	0.00325	No hits BlastX below 10-6	6		No hits BlastX below 10-6	4.178 (0.963 to 27)	0.0323	7.478 (0.762 to 35.3)	0.011	15.31 (3.333 to 55.8)	0.0011	6.694 (0.849 to 50.3)	0.00594	1.603 (1.093 to 2.155)	0.0516	1.831 (0.773 to 6.356)	0.0631
GM08100P022B12	Gm-c1043-2015	0.0191	No hits BlastX below 10-6	5		No hits BlastX below 10-6	0.668 (0.181 to 2.729)	0.296	0.853 (0.313 to 3.716)	0.733	4.253 (0.629 to 47.6)	0.115	0.523 (0.0211 to 3.85)	0.296	0.11 (0.01 to 0.418)	0.0332	0.195 (0.0504 to 0.569)	0.00194
GM08119P022C07	Gm-c1044-29	0.00177	Metabolism - Electron transport	6	7547401	cytochrome c1 precursor [Solanum tuberosum]	2.974 (1.296 to 17.5)	0.0079	2.213 (0.01 to 29.9)	0.549	12.37 (3.008 to 69.2)	0.00135	11.96 (2.445 to 94.2)	0.0132	1.237 (1.083 to 1.486)	0.0162	1.855 (0.743 to 20.47)	0.192
GM08126P022C14	Gm-c1044-134	0.000324	Endomembrane System	5	16305089	hexokinase [Prunus persica]	2.225 (0.72 to 13.29)	0.0695	1.595 (0.01 to 6.796)	0.604	2.594 (0.769 to 11.7)	0.0302	0.695 (0.0582 to 2.541)	0.419	0.115 (0.01 to 0.353)	0.012	0.25 (0.112 to 1.055)	0.0013
GM08131P022C19	Gm-c1044-230	0.0208	Mitochondrion	4	22165062	unknown protein [Oryza sativa (japonica cultivar-group)]	0.102 (0.01 to 0.822)	0.00749	0.052 (0.01 to 0.312)	0.0168	0.461 (0.0982 to 1.058)	0.0443	0.299 (0.01 to 1.19)	0.0943	0.107 (0.01 to 0.402)	0.0116	0.648 (0.293 to 1.279)	0.0939
GM08133P022C21	Gm-c1044-260	0.0489	No hits BlastX below 10-6	4		No hits BlastX below 10-6	0.51 (0.01 to 42.7)	0.722	ND	ND	0.148 (0.01 to 2.184)	0.607	0.404 (0.313 to 0.521)	0.0253	1.353	no replicates	2.419 (1.094 to 10.67)	0.0189
GM08134P022C22	Gm-c1044-261	0.0204	Cell growth/maintenance-Transport	9	2829927	Unknown protein [Arabidopsis thaliana]	0.234 (0.01 to 92.4)	0.222	0.239 (0.122 to 0.381)	0.0534	0.0473 (0.01 to 0.31)	0.0435	0.0364 (0.01 to 0.5)	0.000445	0.0158 (0.01 to 0.0629)	0.00288	0.123 (0.01 to 0.667)	0.00676
GM08147P022D11	Gm-c1044-497	0.0365	Metabolism - Protein	7	3643085	protein phosphatase-2C; PP2C [Mesembryanthemum crystallinum]	0.288 (0.01 to 4.21)	0.278	0.284	no replicates	0.635 (0.274 to 4.833)	0.551	0.239 (0.01 to 0.806)	0.154	0.0867 (0.0159 to 0.246)	0.026	1.228 (0.627 to 2.99)	0.359
GM08171P022E11	Gm-c1044-898	0.023	Nucleus	6	6016226	Homeobox protein knotted-1 like LET12	39.32 (21.8 to 88.5)	0.0128	19.53 (10 to 29.8)	0.0127	20.17 (15.1 to 27.3)	0.000159	10.13 (9.2 to 11.1)	0.000548	7.151	no replicates	15.64 (4.282 to 85.3)	0.00156
GM08176P022E16	Gm-c1044-1020	0.019	Binding-Nucleic acid-DNA-transcription factor activity	8	21593792	putative lipoamide dehydrogenase [Arabidopsis thaliana]	2.382 (0.393 to 23.5)	0.278	10.74 (7.8 to 14.8)	0.0854	5.387 (1.468 to 28.6)	0.0407	2.8 (0.882 to 17.8)	0.385	0.01*	no replicates	0.93 (0.662 to 3.465)	0.754
GM08181P022E21	Gm-c1044-1071	0.0053	No hits BlastX below 10-6	4		No hits BlastX below 10-6	0.01*	1	ND	ND	ND	ND	0.785 (0.55 to 1.121)	0.62	1.266	no replicates	0.815 (0.252 to 3.237)	0.592
GM08208P022F24	Gm-c1044-1540	0.0258	Metabolism	6	20259233	putative ankyrin protein [Arabidopsis thaliana]	ND	ND	14.1	no replicates	19.09 (17.6 to 21.6)	0.000453	14.81 (2.636 to 38.9)	0.00407	2.748	no replicates	2.336 (0.78 to 7.192)	0.168
GM08210P022G02	Gm-c1044-1559	1.58e-06	Metabolism	9	38454154	At5g13200 [Arabidopsis thaliana]	0.195 (0.01 to 1.069)	0.0168	0.0916 (0.01 to 0.323)	0.00129	0.068 (0.01 to 0.177)	9.31e-05	0.0369 (0.01 to 0.127)	2.37e-05	0.01*	1	0.0441 (0.0166 to 0.229)	4.78e-05
GM08212P022G04	Gm-c1044-1581	0.00113	Metabolism - Protein	11	42566410	protein kinase family protein [Arabidopsis thaliana]	1.477 (0.426 to 23.83)	0.616	11.45 (9.562 to 13.7)	0.0469	0.658 (0.647 to 0.669)	0.0257	0.169 (0.01 to 0.849)	0.336	0.19 (0.01 to 1.096)	0.38	0.89 (0.372 to 5.444)	0.822
GM08216P022G08	Gm-c1044-1625	0.0398	Metabolism	9	62546189	NAC4 protein [Glycine max]	0.316 (0.0926 to 4.518)	0.0364	0.117 (0.01 to 0.914)	0.0252	0.0818 (0.01 to 0.286)	0.000767	0.122 (0.01 to 0.513)	0.00578	0.0249 (0.01 to 0.118)	0.000147	0.0993 (0.0329 to 0.228)	7.55e-06
GM08222P022G14	Gm-c1044-1745	0.00903	Membrane	3	7573373	putative protein [Arabidopsis thaliana]	0.891 (0.382 to 7.937)	0.846	0.01*	1	0.01*	no replicates	0.136 (0.01 to 0.503)	0.265	0.0281 (0.01 to 0.0789)	0.179	0.168 (0.0414 to 1.548)	0.0232
GM08227P022G19	Gm-c1044-1796	0.0303	Catalytic Activity	9	53988148	calcium-dependent protein kinase 1 [Vicia faba]	1.168 (0.459 to 5.071)	0.631	0.27 (0.01 to 2.062)	0.514	1.115 (0.267 to 11.3)	0.816	0.451 (0.0736 to 1.168)	0.174	0.308 (0.282 to 0.336)	0.0471	0.156 (0.01 to 0.622)	0.0279
GM08232P022G24	Gm-c1044-1890	0.0387	hypothetical protein [Arabidopsis thaliana]	6	7268587	hypothetical protein [Arabidopsis thaliana]	12.1	no replicates	22.54 (13.4 to 37.9)	0.105	32.52 (18.3 to 72.1)	0.00127	6.873 (0.682 to 20.2)	0.0895	ND	ND	3.427 (1.428 to 13.8)	0.00596
GM08242P022H10	Gm-c1044-2073	0.0167	Nucleus	3	42415865	heat shock factor protein hsf8-related [Glycine max]	0.384 (0.0795 to 2.612)	0.0488	0.0799 (0.01 to 0.771)	0.00911	0.441 (0.0673 to 1.222)	0.0655	0.148 (0.01 to 1.96)	0.0225	0.0488 (0.01 to 0.199)	0.000414	0.355 (0.194 to 0.713)	0.000379
GM08281P022J01	Gm-c1045-855	0.00611	Catalytic Activity	3	17381168	putative cellulose synthase catalytic subunit [Arabidopsis thaliana]	0.429 (0.0528 to 4.576)	0.15	0.0603 (0.01 to 0.529)	0.0262	0.208 (0.01 to 2.516)	0.0455	0.0368 (0.01 to 0.185)	0.007	0.0367 (0.01 to 0.205)	0.0233	0.657 (0.371 to 1.041)	0.0456
GM08282P022J02	Gm-c1045-861	6.18e-07	Metabolism - Nucleic acid-transcription	9	15131533	ethylene receptor [Fragaria x ananassa]	1.287 (0.294 to 3.775)	0.349	0.672 (0.446 to 1.209)	0.0347	0.585 (0.089 to 9.3)	0.362	0.078 (0.01 to 0.681)	0.00803	0.02 (0.01 to 0.12)	9.91e-06	0.0482 (0.01 to 0.267)	0.00136
GM08283P022J03	Gm-c1045-863	0.0286	Metabolism - Protein	3	50938799	putative eukaryotic peptide chain release factor subunit 1-3 (eRF1-3) [Oryza sativa (japonica cultivar-group)]	0.529 (0.01 to 8.633)	0.364	0.085 (0.01 to 1.98)	0.0909	0.145 (0.01 to 0.776)	0.0663	0.0931 (0.01 to 0.364)	0.0206	0.0375 (0.01 to 0.434)	0.00379	0.511 (0.303 to 1.35)	0.0137
GM08296P022J16	Gm-c1045-1024	0.0047	Catalytic Activity	6	2499710	Phospholipase D alpha 1 precursor (PLD 1) (Choline phosphatase 1) (Phosphatidylcholine-hydrolyzing phospholipase D 1)	4.148 (1.447 to 22.59)	0.00383	2.173 (0.01 to 37.39)	0.475	10.93 (1.568 to 88)	0.00334	2.774 (0.369 to 13.74)	0.0507	0.911 (0.567 to 1.598)	0.709	3.43 (1.215 to 12.69)	0.00455
GM08315P022K11	Gm-c1045-1253	0.0194	Metabolism - Carbohydrate Metabolism	3	1353516	sugar transporter	0.136 (0.0159 to 3.831)	0.0239	0.0438 (0.01 to 0.299)	0.00543	0.0641 (0.01 to 0.294)	0.00604	0.0208 (0.01 to 0.107)	5.38e-05	0.0128 (0.01 to 0.0268)	0.000394	0.069 (0.0127 to 0.377)	0.000583
GM08321P022K17	Gm-c1045-1300	0.0275	Cell growth/maintenance-Transport	1	7339490	putative protein [Arabidopsis thaliana]	5.93 (3.087 to 10.26)	0.0367	11	no replicates	1.848	no replicates	0.767 (0.745 to 0.79)	0.0694	ND	ND	26	no replicates
GM08353P022M01	Gm-c1045-2202	0.028	Metabolism	3	662930	heat shock transcription factor 34 [Glycine max]	1.12 (0.423 to 2.963)	0.926	0.541 (0.478 to 0.613)	0.127	0.217	no replicates	0.209 (0.198 to 0.22)	0.0214	0.427 (0.399 to 0.457)	0.0508	1.281 (0.402 to 18.33)	0.8
GM08369P022M17	Gm-c1045-7059	0.0313	Mitochondrion	6	25371311	hypothetical protein At2g20820 [imported] - Arabidopsis thaliana	5.127 (1.562 to 45.73)	0.0115	6.295 (0.21 to 40.9)	0.116	18.75 (3.64 to 60.4)	0.000374	16.66 (2.298 to 103.4)	0.00817	5.228 (1.201 to 27)	0.0424	2.703 (1.104 to 9.54)	0.00317
GM08375P022M23	Gm-c1046-507	0.00521	Endomembrane System	2	1944575	pectinesterase [Lycopersicon esculentum]	12.14 (3.541 to 48.6)	0.0815	27.5 (24.8 to 30.5)	0.0199	21.11 (16.1 to 25.6)	8.03e-05	3.733 (3.3 to 4.223)	0.0595	4.589	no replicates	0.0178	no replicates
GM08376P022M24	Gm-c1046-518	0.000306	Catalytic Activity	1	47078500	cellulose synthase [Populus tremula x Populus tremuloides]	0.766 (0.01 to 38.4)	0.858	4.006 (0.207 to 19.4)	0.448	11.08 (9.9 to 12.14)	0.000618	0.532 (0.01 to 40.4)	0.576	0.372 (0.01 to 9.237)	0.473	1.396 (0.453 to 2.765)	0.174
GM08396P022N20	Gm-c1046-1006	0.00303	Binding	12		No hits BlastX below 10-6	7.279 (1.918 to 14.79)	0.0969	19.31 (14.5 to 29.9)	2.52e-07	43.28 (20.9 to 111.7)	2.43e-06	26.29 (4.29 to 170.7)	0.000485	41.94 (11.3 to 119.7)	0.00136	143.7 (69.89 to 566.6)	1.44e-05
GM08401P022O01	Gm-c1046-1096	0.000329	unknown protein [Oryza sativa (japonica cultivar-group)]	12	31430554	unknown protein [Oryza sativa (japonica cultivar-group)]	1.511 (1.276 to 1.79)	0.248	13.43 (11.37 to 17.47)	0.00261	6.911 (3.405 to 19.3)	0.000882	9.771 (2.086 to 61.4)	0.00979	10.93 (2.341 to 37.6)	0.000542	3.701 (1.514 to 65.4)	0.144
GM08405P022O05	Gm-c1046-1238	5.45e-12	Plastid - Chloroplast	5	6688818	putative wound-induced protein [Medicago sativa subsp. x varia]	3.036 (1.96 to 6.499)	0.000163	1.719 (0.413 to 5.322)	0.132	0.826 (0.261 to 3.145)	0.619	0.114 (0.01 to 0.669)	0.00838	0.0129 (0.01 to 0.0406)	5.71e-08	0.0405 (0.01 to 0.405)	0.00177
GM08407P022O07	Gm-c1046-1405	0.000988	Metabolism	9	8980432	potassium channel [Lycopersicon esculentum]	0.361 (0.01 to 2.766)	0.177	0.185 (0.01 to 0.85)	0.0622	0.76 (0.357 to 2.562)	0.564	0.167 (0.01 to 0.907)	0.051	0.0219 (0.01 to 0.0434)	0.00108	0.0672 (0.031 to 0.146)	9.46e-05
GM08417P022O17	Gm-c1047-9	0.000857	Cell Growth and Maintenance	8	1705678	Cell division cycle protein 48 homolog (Valosin containing protein homolog) (VCP)	1.622 (1.09 to 2.855)	0.00666	1.549 (0.659 to 3.727)	0.0831	1.805 (0.665 to 4.716)	0.0634	1.464 (0.462 to 6.075)	0.267	0.741 (0.344 to 1.049)	0.051	0.587 (0.341 to 1.846)	0.0189
GM08430P022P06	Gm-c1047-721	0.000788	Metabolism Protein	2	3377794	proteasome IOTA subunit [Glycine max]	2.595 (0.985 to 4.59)	0.00125	3.151 (1.353 to 6.655)	0.0105	5.405 (0.817 to 71.2)	0.0142	5.406 (1.291 to 33.82)	0.00569	0.979 (0.655 to 1.584)	0.896	0.633 (0.184 to 5.548)	0.268
GM08434P022P10	Gm-c1047-2349	0.00118	No hits BlastX below 10-6	6		No hits BlastX below 10-6	8.045 (1.127 to 30.7)	0.029	16.75 (9.1 to 33.1)	0.00188	30.53 (3.785 to 91.8)	0.000134	21.68 (2.977 to 75.3)	0.000726	2.719 (2.176 to 3.389)	0.016	2.471 (0.811 to 22.88)	0.502
GM08438P022P14	Gm-c1047-2446	0.00252	No hits BlastX below 10-6	12		No hits BlastX below 10-6	13.56 (5.568 to 82)	0.00083	16.95 (4.585 to 104.9)	0.000221	131.2 (18.55 to 450.6)	2.11e-05	94.92 (16.88 to 603.8)	3.67e-05	77.66 (28.78 to 207)	1.64e-07	129.9 (45.01 to 400.4)	2.03e-05
GM08442P022P18	Gm-c1047-2668	0.00113	Binding	10	57899764	formin binding protein 3-like [Oryza sativa (japonica cultivar-group)]	1.256 (0.711 to 4.328)	0.436	0.548 (0.0296 to 2.383)	0.49	3.953 (1.597 to 6.94)	0.000332	2.045 (0.455 to 30.1)	0.334	0.394 (0.183 to 0.758)	0.0697	0.731 (0.324 to 3.419)	0.276
GM08460P023A12	Gm-c1048-202	0.00292	No hits BlastX below 10-6	9		No hits BlastX below 10-6	0.652 (0.0955 to 2.5)	0.371	0.746 (0.0894 to 105)	0.725	0.129 (0.01 to 3.9)	0.0386	0.0659 (0.01 to 0.4)	0.00192	0.0371 (0.01 to 0.14)	8e-05	0.232 (0.0765 to 0.538)	0.000314
GM08463P023A15	Gm-c1048-259	0.0348	Membrane	4	7573478	putative protein [Arabidopsis thaliana]	0.14 (0.01 to 0.682)	0.276	0.01*	no replicates	0.0623 (0.01 to 0.388)	0.371	0.162 (0.151 to 0.175)	0.0256	0.0991 (0.0155 to 0.634)	0.431	0.548 (0.404 to 0.662)	0.0124
GM08464P023A16	Gm-c1048-284	3.81e-05	Catalytic Activity	8	2654094	aspartate aminotransferase glyoxysomal isozyme AAT1 precursor [Glycine max]	1.64 (1.033 to 2.907)	0.0088	3.043 (1.13 to 16.4)	0.0224	2.732 (0.741 to 25.11)	0.0578	1.3 (0.44 to 3.812)	0.288	0.334 (0.109 to 0.58)	0.00208	0.566 (0.288 to 1.544)	0.0148
GM08498P023C02	Gm-c1048-2261	0.00534	Metabolism - Electron transport	6	59800276	cytochrome P450 CYPA2 [Picea sitchensis]	2.81 (1.156 to 6.169)	0.00716	3.281 (0.722 to 32.9)	0.133	9.695 (2.109 to 44.6)	0.00217	9.51 (1.855 to 71.3)	0.0028	1.558 (1.034 to 2.206)	0.0107	1.32 (0.711 to 7.806)	0.406
GM08508P023C12	Gm-c1048-3400	0.0216	Endoplasmic Reticulum	9	50582733	putative endoplasmic reticulum oxidoreductin [Oryza sativa (japonica cultivar-group)]	0.277 (0.0324 to 1.472)	0.0118	0.133 (0.01 to 0.458)	0.00618	0.119 (0.01 to 2.447)	0.0147	0.0624 (0.01 to 0.233)	0.00145	0.0257 (0.01 to 0.165)	3.28e-05	0.0698 (0.0147 to 0.313)	0.0012
GM08509P023C13	Gm-c1048-3606	0.000418	Endomembrane System	2	7268959	putative protein [Arabidopsis thaliana]	3.947 (0.988 to 73.7)	0.0214	1.299 (0.01 to 13.55)	0.817	13.12 (3.169 to 43.4)	0.000223	12.5 (2.739 to 62.1)	0.00175	0.381 (0.01 to 1.165)	0.172	1.386 (0.665 to 4.613)	0.178
GM08511P023C15	Gm-c1048-3952	0.016	No hits BlastX below 10-6	3		No hits BlastX below 10-6	0.735 (0.114 to 13.1)	0.618	0.045 (0.01 to 0.389)	0.042	0.0395	no replicates	0.045 (0.01 to 0.337)	0.0402	0.0835 (0.01 to 0.737)	0.0507	1.39 (0.482 to 8.64)	0.37
GM08516P023C20	Gm-c1048-4253	1.77e-05	Plastid - Chloroplast	6	23505829	At5g23040/MYJ24_3 [Arabidopsis thaliana]	3.418 (1.299 to 16.6)	0.0055	11.99 (4.943 to 34.2)	0.000804	18.42 (3.336 to 65.9)	0.000209	14.88 (2.76 to 101)	0.000242	2.547 (1.784 to 4.816)	0.00517	1.275 (0.842 to 2.386)	0.161
GM08518P023C22	Gm-c1048-4460	3.43e-07	Metabolism - Protein - Biosynthesis	2	23397084	putative 60S ribosomal protein [Arabidopsis thaliana]	2.483 (1.459 to 6.162)	0.000909	2.271 (0.534 to 9.675)	0.0473	5.198 (2.3 to 18.08)	0.000984	3.528 (1.852 to 10.88)	0.000422	0.625 (0.347 to 0.94)	0.0042	0.607 (0.365 to 1.919)	0.0372
GM08521P023D01	Gm-c1048-4886	0.0214	Metabolism - Carbohydrate Metabolism	6	42521311	cytosolic malate dehydrogenase [Glycine max]	22.21 (9.817 to 154.1)	0.000635	7.551 (0.01 to 209.9)	0.307	67.02 (14.96 to 392.9)	3.44e-05	67.17 (8.21 to 254.7)	0.000318	7.151 (1.262 to 24.19)	0.00452	10.83 (3.735 to 154.5)	0.00245
GM08524P023D04	Gm-c1048-5482	0.0078	Structural molecule activity	6	336392	ribosomal protein S17	6.811 (2.744 to 22.2)	0.000139	16.14 (3.272 to 102.7)	0.000407	50.09 (9.234 to 399)	7.06e-05	30.28 (3.13 to 513.7)	0.000724	16.9 (5.547 to 48.79)	2.21e-05	4.61 (1.703 to 31.33)	0.0047
GM08525P023D05	Gm-c1048-5507	0.00907	Metabolism	6	515932	E24 ASN [Spinacia oleracea]	8.219 (4.443 to 11.9)	0.0209	2.789	no replicates	21.48 (16.7 to 28.1)	0.000134	5.072 (0.999 to 24)	0.0678	4.324 (2.568 to 8.3)	0.0104	3.675 (0.783 to 75.2)	0.178
GM08528P023D08	Gm-c1048-5794	0.00611	Mitochondrion	3	9294319	unnamed protein product [Arabidopsis thaliana]	0.47 (0.0599 to 5.455)	0.382	0.0151 (0.01 to 0.0342)	0.0094	0.601 (0.161 to 2.151)	0.329	0.298	no replicates	0.165 (0.01 to 0.85)	0.175	0.131 (0.047 to 0.488)	0.000987
GM08529P023D09	Gm-c1048-5799	0.0266	Plastid - Chloroplast (TF)	12	4928751	YABBY2 [Arabidopsis thaliana]	4.237 (0.635 to 20.3)	0.29	32.3 (32 to 32.6)	0.0017	32.72 (12.58 to 70.3)	2.52e-06	22.26 (3.1 to 77.9)	0.000896	9.32 (5.95 to 11.8)	0.00997	20.92 (5.009 to 121)	0.019
GM08534P023D14	Gm-c1048-6092	4.18e-06	Metabolism - Protein - Biosynthesis	2	445612	ribosomal protein S19	3.364 (1.079 to 5.203)	0.000424	8.75 (3.636 to 17.88)	1.08e-05	9.316 (1.723 to 40.17)	0.000779	6.256 (3.056 to 29.75)	0.000224	1.526 (0.589 to 3.099)	0.0558	0.825 (0.495 to 3.791)	0.469
GM08537P023D17	Gm-c1048-6627	0.00103	No hits BlastX below 10-6	2		No hits BlastX below 10-6	5.788 (2.41 to 11.2)	0.00409	9.112 (2.645 to 22)	0.074	9.362 (0.62 to 34.3)	0.011	5.408 (1.3 to 13.3)	0.00608	0.913 (0.903 to 0.924)	0.0799	1.36 (0.458 to 27.1)	0.778
GM08539P023D19	Gm-c1048-6680	8.93e-06	Metabolism	2	1143427	heat shock protein 70 [Cucumis sativus]	0.996 (0.52 to 1.724)	0.981	2.196 (1.233 to 5.829)	0.00216	2.862 (0.881 to 5.368)	0.00278	2.999 (1.204 to 9.11)	0.00443	0.79 (0.47 to 1.108)	0.0851	0.46 (0.256 to 1.454)	0.00463
GM08544P023D24	Gm-c1048-7111	0.0266	Metabolism - Protein - Biosynthesis	7	7670062	epsilon1-COP [Glycine max]	1.571 (0.851 to 3.148)	0.0455	0.383 (0.01 to 7.107)	0.46	1.985 (0.629 to 15.72)	0.2	0.769 (0.0648 to 8.107)	0.653	0.16 (0.01 to 0.62)	0.0217	0.641 (0.195 to 2.371)	0.128
GM08547P023E03	Gm-c1048-7194	0.0469	Metabolism	2	56783671	putative COP9 signalosome complex subunit 2 [Oryza sativa (japonica cultivar-group)]	3.524 (0.81 to 31.21)	0.0715	7.664 (1 to 36.3)	0.196	1.985 (1.008 to 4.073)	0.101	4.177 (1.231 to 18.5)	0.122	1.231 (0.876 to 1.729)	0.651	0.452 (0.282 to 0.801)	0.0369
GM08562P023E18	Gm-c1049-336	0.00557	hypothetical protein [Lotus corniculatus var. japonicus]	6	13359036	hypothetical protein [Lotus corniculatus var. japonicus]	4.773 (2.635 to 13.71)	0.000131	12.38 (0.589 to 177.5)	0.0058	27.41 (4.004 to 232.8)	0.000185	10.08 (2.152 to 70.39)	0.00112	2.595 (0.574 to 14.12)	0.0469	2.625 (1.06 to 6.378)	0.00702
GM08573P023F05	Gm-c1049-636	0.0012	unknown [Schistosoma japonicum]	7	60600824	unknown [Schistosoma japonicum]	0.942 (0.14 to 17.95)	0.93	0.192 (0.01 to 2.08)	0.0585	0.755 (0.01 to 12.93)	0.794	0.0641 (0.01 to 0.327)	0.000586	0.0327 (0.01 to 0.508)	0.0031	0.864 (0.302 to 5.903)	0.664
GM08585P023F17	Gm-c1049-856	0.0205	expressed protein [Arabidopsis thaliana]	5	30682618	expressed protein [Arabidopsis thaliana]	1.591 (0.546 to 6.272)	0.141	1.555 (0.01 to 25.5)	0.817	4.724 (1.485 to 16.8)	0.0129	0.54 (0.2 to 1.015)	0.184	0.0557 (0.01 to 0.31)	0.342	0.232 (0.0928 to 0.488)	0.00903
GM08587P023F19	Gm-c1049-884	0.0159	hypothetical protein [Cicer arietinum]	12	24817264	hypothetical protein [Cicer arietinum]	0.682 (0.0252 to 11.3)	0.656	2.359 (1.424 to 3.411)	0.0815	8.757 (1.724 to 29.7)	0.00367	10.79 (3.088 to 131.1)	0.000696	10.92 (3.113 to 29.33)	0.000126	5.048 (2.404 to 26.19)	0.000423
GM08588P023F20	Gm-c1049-902	0.00136	No hits BlastX below 10-6	7		No hits BlastX below 10-6	ND	ND	ND	ND	1.159	no replicates	0.626 (0.545 to 0.718)	0.181	0.421	no replicates	4.029 (1.753 to 15.83)	0.00609
GM08595P023G03	Gm-c1049-1168	0.00102	Metabolism	1	25090156	At1g78070/F28K19_28 [Arabidopsis thaliana]	12.89 (7.1 to 29.3)	0.000416	11.35 (9.9 to 12.2)	0.00079	1.602	no replicates	2.214 (1.971 to 2.486)	0.0923	ND	ND	2.826 (0.6 to 47.5)	0.239
GM08598P023G06	Gm-c1049-1198	8.44e-05	Metabolism - Nucleic acid-transcription	6	42570975	inorganic phosphate transporter, putative [Arabidopsis thaliana]	2.395 (0.417 to 7.54)	0.146	15.48 (14.1 to 17)	0.0217	5.3 (1.753 to 20.85)	0.00067	6.868 (0.727 to 82.2)	0.0199	1.352 (0.426 to 2.515)	0.518	2.152 (0.764 to 5.417)	0.0187
GM08619P023H03	Gm-c1049-1717	0.00699	No hits BlastX below 10-6	8		No hits BlastX below 10-6	1.356 (0.738 to 3.324)	0.136	1.808 (0.767 to 4.519)	0.0557	4.283 (0.673 to 38.7)	0.0215	1.85 (0.137 to 12)	0.251	0.588 (0.328 to 1.596)	0.0331	0.798 (0.389 to 3.736)	0.402
GM08642P023I02	Gm-c1049-2128	0.00698	Endomembrane System	1	30725568	At5g25265 [Arabidopsis thaliana]	8.228 (3.163 to 21.4)	0.271	15.31 (12.4 to 18.9)	0.0491	12.34 (2.988 to 31.3)	0.0733	0.695 (0.69 to 0.7)	0.012	1.009	no replicates	4.562 (1.682 to 34.5)	0.0226
GM08647P023I07	Gm-c1049-2282	0.043	No hits BlastX below 10-6	6		No hits BlastX below 10-6	5.223 (0.818 to 47.8)	0.0799	7.384 (1.106 to 22.6)	0.171	12.01 (1.274 to 28.7)	0.00147	4.577 (1.678 to 14.2)	0.0697	1.625 (1.154 to 2.16)	0.118	1.605 (0.928 to 4.409)	0.0265
GM08662P023I22	Gm-c1049-5024	0.002	unknown protein [Oryza sativa (japonica cultivar-group)]	7	57900281	unknown protein [Oryza sativa (japonica cultivar-group)]	0.589 (0.117 to 8.232)	0.287	0.389 (0.0257 to 5.581)	0.194	1.254 (0.244 to 2.732)	0.508	0.23 (0.01 to 1.977)	0.0353	0.193 (0.0302 to 0.412)	0.00136	1.057 (0.724 to 1.872)	0.612
GM08665P023J01	Gm-c1049-5132	6.05e-07	Metabolism	9	1326163	stress related protein PvSRP	0.478 (0.212 to 0.803)	0.00125	0.311 (0.142 to 0.579)	0.000685	0.243 (0.0751 to 0.615)	0.00179	0.201 (0.095 to 0.416)	7.73e-05	0.0459 (0.0147 to 0.0797)	9.06e-07	0.0994 (0.0467 to 0.4)	2.5e-05
GM08666P023J02	Gm-c1049-5183	0.000318	No hits BlastX below 10-6	7		No hits BlastX below 10-6	0.572 (0.179 to 2.185)	0.0585	0.871 (0.219 to 3.578)	0.683	0.647 (0.232 to 2.015)	0.199	0.488 (0.145 to 2)	0.0524	0.521 (0.21 to 1.672)	0.0379	2.537 (1.287 to 6.552)	0.00128
GM08671P023J07	Gm-c1049-5353	0.0396	Plastid - Chloroplast	2	28394075	putative DAG protein [Arabidopsis thaliana]	7.711 (1.375 to 21.41)	0.0123	10.65 (8.3 to 15.1)	0.00573	11.23 (2.285 to 21.43)	0.00436	7.231 (1.913 to 21.5)	0.0197	0.381 (0.0957 to 1.518)	0.612	0.79 (0.338 to 7.421)	0.635
GM08673P023J09	Gm-c1049-5713	0.000666	Metabolism Nucleic Acid ribosomal	2	16930761	ribosomal S15 protein [Retama raetam]	2.557 (1.055 to 8.013)	0.0117	2.548 (0.842 to 11)	0.0238	7.103 (1.362 to 74.5)	0.00533	3.118 (1.341 to 15.08)	0.0107	0.795 (0.349 to 1.74)	0.311	0.663 (0.272 to 2.139)	0.163
GM08676P023J12	Gm-c1049-6245	0.0148	Catalytic Activity	6	62867349	Ser/Thr protein kinase [Lotus corniculatus var. japonicus]	6.627 (0.821 to 48.8)	0.0368	21.07 (6.765 to 60.9)	0.0408	21.64 (7.019 to 58.2)	0.00115	15.89 (4.659 to 52.6)	0.00026	4.394 (1.147 to 21.6)	0.0614	3.145 (1.606 to 8.34)	0.00178
GM08688P023J24	Gm-c1049-7810	0.0418	Plastid - Chloroplast	12	9757952	unnamed protein product [Arabidopsis thaliana]	27.1	no replicates	11.07 (9.8 to 12.5)	0.0322	22.9 (18.6 to 28.2)	0.0422	26.46 (2.773 to 79.2)	0.0014	31.91 (28.6 to 35.6)	0.0201	41.74 (22.44 to 72.2)	0.00817
GM08689P023K01	Gm-c1049-7845	0.0246	Metabolism - Electron transport	12	26450389	unknown protein [Arabidopsis thaliana]	1.312 (0.708 to 2.273)	0.354	3.045 (0.747 to 15.17)	0.042	9.962 (0.838 to 92.3)	0.0104	7.16 (2.188 to 46.4)	0.0143	5.273 (2.086 to 14)	0.00118	1.993 (0.747 to 21.98)	0.219
GM08695P023K07	Gm-c1049-8496	0.000216	No hits BlastX below 10-6	2		No hits BlastX below 10-6	12.2	no replicates	ND	ND	14.58 (6.34 to 28.2)	0.00047	17.51 (9.085 to 54.3)	0.000729	ND	ND	0.992 (0.848 to 1.16)	0.967
GM08698P023K10	Gm-c1049-8691	0.00844	No hits BlastX below 10-6	2		No hits BlastX below 10-6	15.5 (2.78 to 78.2)	0.0084	23.59 (18.7 to 30.7)	7.66e-05	6.553 (1.69 to 31)	0.0303	8.274 (2.088 to 37)	0.00684	1.266	no replicates	1.508 (0.495 to 21.4)	0.491
GM08704P023K16	Gm-c1050-78	0.0166	Metabolism	6	15277532	HCF106 [Pisum sativum]	ND	ND	22.7	no replicates	23.63 (9.292 to 43.9)	7.2e-07	18.26 (4.078 to 62.9)	0.000723	6.99 (5.402 to 9.9)	0.00852	5.476 (1.376 to 38.1)	0.114
GM08706P023K18	Gm-c1050-101	0.0138	No hits BlastX below 10-6	6		No hits BlastX below 10-6	2.504 (0.896 to 5.125)	0.224	15.09 (6.9 to 28.1)	0.00297	24.75 (10.42 to 53.6)	0.000477	25.48 (7.369 to 82.5)	0.000469	4.116 (2.322 to 12)	0.00755	3.606 (0.589 to 36.5)	0.127
GM08743P023M07	Gm-c1050-1139	0.00144	Plastid - Chloroplast	2	7578881	plastid-specific ribosomal protein 2 precursor [Spinacia oleracea]	7.39 (0.733 to 37.1)	0.0452	20.2	no replicates	10.89 (2.91 to 24)	0.00552	10.06 (1.64 to 50.4)	0.0119	ND	ND	0.656 (0.353 to 2.808)	0.173
GM08775P023N15	Gm-c1052-30	0.0135	hypothetical protein [Nicotiana tabacum]	9	56806629	hypothetical protein [Nicotiana tabacum]	0.229 (0.01 to 35.5)	0.16	0.635 (0.01 to 8)	0.716	0.415 (0.0103 to 2.614)	0.536	0.143 (0.01 to 0.758)	0.0691	0.0207 (0.01 to 0.132)	0.00157	0.396 (0.251 to 0.892)	0.0011
GM08782P023N22	Gm-c1052-612	0.0336	Metabolism	7	15706274	HMG I/Y like protein [Glycine max]	1.285 (0.691 to 7.091)	0.373	0.794 (0.4 to 1.956)	0.205	0.883 (0.324 to 2.447)	0.591	0.552 (0.2 to 1.167)	0.0279	0.154 (0.01 to 0.382)	0.00825	0.735 (0.465 to 3.124)	0.192
GM08798P023O14	Gm-c1052-1834	9.62e-05	Binding	1	30681308	sporulation protein-related [Arabidopsis thaliana]	10.72 (2.096 to 29.1)	0.102	33.99 (21.8 to 49.8)	0.00462	28.45 (10.85 to 101.4)	0.00185	0.537 (0.459 to 0.628)	0.157	0.519	no replicates	4.85 (1.459 to 42.06)	0.00865
GM08810P023P02	Gm-c1052-2200	0.0404	No hits BlastX below 10-6	2		No hits BlastX below 10-6	1.957 (0.467 to 7.345)	0.138	5.557 (1.863 to 33.4)	0.0203	4.912 (0.136 to 29.5)	0.172	2.895 (0.316 to 18.3)	0.183	0.476 (0.192 to 1.296)	0.165	0.72 (0.391 to 3.657)	0.471
GM08812P023P04	Gm-c1052-2279	0.000942	Chloroplast	6	30684018	chloroplast membrane protein (ALBINO3) [Arabidopsis thaliana]	8.285 (1.658 to 60.92)	0.0731	23.02 (12.7 to 31.4)	0.00888	18.15 (5.04 to 66.3)	0.00623	10.91 (0.892 to 133.1)	0.042	2.002 (1.887 to 2.123)	0.054	3.087 (1.026 to 15.4)	0.0145
GM08815P023P07	Gm-c1052-2744	0.0035	Metabolism	6	4097573	GMFP7 [Glycine max]	1.777 (0.299 to 19)	0.29	13.24 (7.597 to 30.6)	0.000854	19.31 (2.467 to 101.2)	0.000803	13.53 (3.848 to 106.2)	0.00023	4.784 (2.624 to 22.3)	0.000585	2.691 (0.934 to 9.04)	0.0124
GM08823P023P15	Gm-c1052-4774	0.0324	Metabolism - Nucleic acid	9	19609	unnamed protein product [Medicago sativa]	0.553 (0.01 to 6.125)	0.462	0.103 (0.01 to 0.574)	0.0174	0.803 (0.275 to 2.67)	0.496	0.77 (0.01 to 13)	0.766	0.0402 (0.01 to 0.245)	0.0297	0.22 (0.0366 to 0.96)	0.00344
GM08831P023P23	Gm-c1052-6659	0.00365	No hits BlastX below 10-6	1		No hits BlastX below 10-6	3.281 (0.995 to 13.3)	0.0298	12.97 (7.245 to 24.3)	0.0182	7.355 (0.81 to 35.1)	0.0104	1.867 (0.55 to 14.3)	0.604	0.87 (0.526 to 1.315)	0.517	2.308 (0.777 to 49.06)	0.168
GM08832P023P24	Gm-c1052-6674	0.00529	Mitochondrion	1	18394994	exostosin family protein [Arabidopsis thaliana]	18.54 (8.6 to 38.2)	0.0211	ND	ND	4.397	no replicates	0.737 (0.599 to 0.907)	0.38	0.632	no replicates	1.948 (0.492 to 13.73)	0.151
GM08834P024A02	Gm-c1053-14	0.00081	No hits BlastX below 10-6	6		No hits BlastX below 10-6	27.48 (14.16 to 58.3)	0.000123	94 (78.8 to 107)	0.000404	54 (15 to 252.9)	0.00169	12.9 (1.681 to 77.1)	0.0384	ND	ND	3.232 (1.06 to 20.24)	0.082
GM08835P024A03	Gm-c1053-85	0.00692	Endomembrane System	6	9758185	unnamed protein product [Arabidopsis thaliana]	3.059 (1.664 to 8.448)	0.00136	10.48 (1.194 to 40.4)	0.00422	9.443 (1.524 to 51.8)	0.00485	7.596 (1.641 to 57.8)	0.00534	1.786 (1.471 to 2.499)	0.0153	2.023 (1.308 to 4.928)	0.00613
GM08857P024B01	Gm-c1053-986	0.00447	Binding	7	23308305	At1g72820/F3N23_2 [Arabidopsis thaliana]	0.712 (0.01 to 43)	0.826	ND	ND	4.8	no replicates	0.01*	1	0.01*	no replicates	0.231 (0.0486 to 4)	0.0838
GM08874P024B18	Gm-c1053-1838	0.00228	Catalytic Activity	6	7839365	S-adenosyl-L-methionine Mg-protoporphyrin IX methyltranserase [Nicotiana tabacum]	43.5	no replicates	13.54 (11.6 to 15.8)	0.0377	16.96 (5.078 to 66.9)	0.000443	22.3 (1.226 to 133.9)	0.0113	4.686 (1.494 to 14.7)	0.406	0.995 (0.538 to 3.057)	0.979
GM08879P024B23	Gm-c1053-3634	0.00174	Metabolism - Nucleic acid	8	2558962	histone H2B1 [Gossypium hirsutum]	0.758 (0.329 to 2.055)	0.364	1.244 (0.311 to 15.8)	0.633	2.409 (0.552 to 11.86)	0.0479	2.586 (1.125 to 5.926)	0.0109	0.799 (0.632 to 1.148)	0.119	0.557 (0.312 to 1.186)	0.00289
GM08893P024C13	Gm-c1054-560	1.48e-05	Intracellular	4	8885590	unnamed protein product [Arabidopsis thaliana]	1.149 (0.389 to 19.2)	0.855	0.01*	1	1.07 (0.203 to 12.5)	0.962	0.927 (0.266 to 9.2)	0.953	0.366 (0.01 to 2.836)	0.478	1.813 (0.906 to 7.364)	0.0659
GM08905P024D01	Gm-c1054-1064	0.0131	Binding-Nucleic acid-DNA-transcription factor activity	1	13173164	APETAL2-like protein [Pisum sativum]	ND	ND	11	no replicates	17.62 (16.7 to 18.6)	0.012	0.843 (0.648 to 1.096)	0.633	4.824	no replicates	6.436 (2.084 to 102.9)	0.069
GM08912P024D08	Gm-c1054-1699	0.00386	Plastid - Chloroplast	2	21592395	unknown [Arabidopsis thaliana]	5.713 (1.347 to 20.3)	0.0882	12.73 (10.5 to 16.1)	0.00241	13.69 (1.676 to 67.1)	0.053	6.026 (0.47 to 39.9)	0.0474	0.449	no replicates	0.957 (0.36 to 4.972)	0.907
GM08915P024D11	Gm-c1054-1925	0.00394	Metabolism - Protein - Biosynthesis	6	7578929	plastid ribosomal protein S10 precursor [Mesembryanthemum crystallinum]	5.898 (3.25 to 15.14)	5.27e-05	30.13 (8.538 to 88)	0.00781	29.22 (2.919 to 131.6)	0.000275	12.03 (1 to 153.6)	0.00899	3.849 (0.181 to 33.27)	0.0689	2.41 (0.996 to 5.905)	0.01
GM08917P024D13	Gm-c1054-2441	0.032	unknown protein [Oryza sativa (japonica cultivar-group)]	6	53749228	unknown protein [Oryza sativa (japonica cultivar-group)]	15.12 (2.082 to 30.8)	0.00555	31.54 (8.6 to 73.1)	0.00105	35.66 (9.4 to 89.2)	9.55e-05	30.22 (4.882 to 74.1)	0.000158	8.807 (0.933 to 54.5)	0.0309	2.818 (1.331 to 63.74)	0.0977
GM08918P024D14	Gm-c1054-2486	0.00532	Plastid - Chloroplast	6	26450279	unknown protein [Arabidopsis thaliana]	5.935 (0.668 to 40.7)	0.0648	15.49 (6.112 to 30.7)	6.58e-05	16.24 (1.483 to 64.3)	0.000593	16.4 (4.729 to 50.6)	0.000177	2.532 (1.031 to 10.3)	0.0433	2.286 (1.128 to 23.87)	0.145
GM08920P024D16	Gm-c1054-2886	0.00527	Plastid - Chloroplast	1	15215897	AT4g08280/T12G13_120 [Arabidopsis thaliana]	13.25 (13.2 to 13.3)	0.00093	37.4	no replicates	9.32 (9.143 to 9.5)	0.00546	2.303 (2.211 to 2.4)	0.0313	ND	ND	2.468 (0.247 to 24.7)	0.762
GM08923P024D19	Gm-c1054-4021	0.034	Plastid - Chloroplast	6	17933353	putative receptor-interacting protein [Arabidopsis thaliana]	ND	ND	ND	ND	15.48 (13.9 to 19.5)	5.03e-05	10.92 (1.362 to 45.3)	0.00858	1.542 (1.207 to 1.969)	0.327	4.408 (0.475 to 40.9)	0.626
GM08938P024E10	Gm-c1054-6536	0.00125	No hits BlastX below 10-6	2		No hits BlastX below 10-6	6.465 (1.387 to 31.3)	0.0129	9.762 (2.586 to 25.9)	0.00316	10.55 (1.667 to 32.9)	0.00237	11.63 (2.359 to 45.7)	0.0144	0.495 (0.318 to 0.771)	0.358	0.105 (0.0272 to 0.279)	0.021
GM08959P024F07	Gm-c1062-357	0.0058	Plastid - Chloroplast	11	6561970	U1 snRNP 70K protein [Arabidopsis thaliana]	1.262 (0.01 to 61.3)	0.886	13.95 (12.8 to 15.2)	0.0207	1.985 (1.657 to 2.377)	0.164	0.0463 (0.01 to 0.215)	0.295	0.823	no replicates	0.743 (0.227 to 3.327)	0.489
GM08960P024F08	Gm-c1062-371	0.000581	Putative Protein	1	7671427	putative protein [Arabidopsis thaliana]	53.2	no replicates	4.682 (0.324 to 25.5)	0.371	31.27 (17.7 to 55.36)	0.000927	0.216 (0.212 to 0.221)	0.00899	0.108 (0.01 to 1.165)	0.521	2.119 (0.505 to 14.3)	0.0948
GM08966P024F14	Gm-c1062-516	0.00596	Mitochondrion	3	3242715	hypothetical protein [Arabidopsis thaliana]	3.749 (1.021 to 15.3)	0.234	0.01*	1	0.0774 (0.01 to 0.598)	0.429	0.0994 (0.01 to 0.988)	0.498	0.574	no replicates	0.816 (0.41 to 2.75)	0.519
GM08971P024F19	Gm-c1062-636	0.00474	Catalytic activity	1	18417557	expressed protein [Arabidopsis thaliana]	3.758 (0.638 to 30.4)	0.0794	12.41 (10 to 15.4)	0.0544	4.438 (0.907 to 10.36)	0.201	0.68 (0.529 to 0.876)	0.369	0.374 (0.272 to 0.515)	0.201	1.029 (0.328 to 6.742)	0.941
GM08994P024G18	Gm-c1062-1281	0.00205	Nucleus	1	30678519	auxin transport protein (BIG) [Arabidopsis thaliana]	2.708 (1.11 to 46.4)	0.091	22.68 (17.5 to 29.4)	0.0528	8.69 (1.87 to 15.3)	0.0244	0.334 (0.01 to 2.297)	0.299	0.152 (0.01 to 0.601)	0.3	0.766 (0.255 to 3.102)	0.516
GM08997P024G21	Gm-c1062-1302	1.33e-05	hypothetical protein [Arabidopsis thaliana]	5	51970254	hypothetical protein [Arabidopsis thaliana]	2.571 (0.923 to 11.96)	0.0237	1.692 (0.01 to 29.2)	0.695	2.116 (0.73 to 5.154)	0.0385	1.253 (0.615 to 4.84)	0.51	0.238 (0.218 to 0.26)	0.0393	0.272 (0.0225 to 3.084)	0.102
GM09031P024I07	Gm-c1062-2064	0.0298	Binding-Nucleic acid-DNA-transcription factor activity	1	26452377	unknown protein [Arabidopsis thaliana]	ND	ND	ND	ND	ND	ND	0.806 (0.741 to 0.876)	0.236	1.329	no replicates	2.844 (1.041 to 10.93)	0.0543
GM09047P024I23	Gm-c1062-4128	0.00617	Catalytic Activity	6	1486472	oxoglutarate malate translocator [Solanum tuberosum]	7.384 (2.664 to 30)	0.00032	17.38 (1.97 to 208.3)	0.00196	15.24 (3.972 to 276.1)	0.00126	11.81 (1.532 to 387)	0.00921	3.387 (1.38 to 15.68)	0.00697	2.069 (0.89 to 7.766)	0.0194
GM09048P024I24	Gm-c1062-4204	0.026	Nucleus	6	27765062	At2g03870 [Arabidopsis thaliana]	4.159 (0.399 to 25.4)	0.366	ND	ND	20.28 (13.7 to 25.7)	0.00428	6.729 (1.57 to 24.8)	0.0283	1.889 (1.284 to 2.779)	0.347	2.118 (0.8 to 23.33)	0.215
GM09051P024J03	Gm-c1062-4785	8.91e-08	Endomembrane System	6	2632171	lipid transfer protein [Cicer arietinum]	14.66 (7.302 to 44.21)	6.91e-06	17.86 (7.875 to 34.35)	9.13e-07	20.49 (4.948 to 45.5)	2.25e-05	16.72 (5.878 to 56.47)	9.62e-06	8.177 (3.528 to 99.2)	0.000799	0.647 (0.304 to 2.989)	0.13
GM09056P024J08	Gm-c1062-5189	0.0416	Cell growth/maintenance-Transport	8	21553748	unknown [Arabidopsis thaliana]	2.998 (0.824 to 21.94)	0.0607	0.871 (0.01 to 13.3)	0.88	4.875 (1.113 to 19)	0.00273	2.59 (0.391 to 23.8)	0.16	0.157 (0.01 to 0.595)	0.141	0.859 (0.233 to 12.07)	0.76
GM09066P024J18	Gm-c1062-7032	0.00537	Metabolism	6	9828626	F1N21.14 [Arabidopsis thaliana]	3.009 (0.702 to 14.7)	0.0388	8.333 (4.194 to 18.3)	0.0385	11.14 (1.106 to 30)	0.00408	4.863 (1.338 to 19.2)	0.0436	1.273 (0.978 to 1.515)	0.0871	1.647 (0.781 to 9.057)	0.196
GM09068P024J20	Gm-c1062-7274	0.0221	unknown protein [Oryza sativa (japonica cultivar-group)]	6	51090885	unknown protein [Oryza sativa (japonica cultivar-group)]	4.08 (0.751 to 37.7)	0.048	11.5 (5.344 to 17.8)	0.00265	23.11 (2.864 to 56.9)	0.000174	11.58 (2.625 to 73.7)	0.0092	2.299 (0.897 to 5.709)	0.173	2.256 (0.653 to 51.1)	0.186
GM09069P024J21	Gm-c1062-7313	1.98e-05	Response to stress	6	42571737	light stress-responsive one-helix protein (OHP2) [Arabidopsis thaliana]	20.4	no replicates	18.7	no replicates	93.06 (90.3 to 95.9)	0.00422	9.283 (0.65 to 47.4)	0.0246	7.525 (1.627 to 23)	0.0501	3.592 (2.165 to 9.256)	0.00173
GM09077P024K05	Gm-c1062-8699	2.77e-06	Metabolism Nucleic Acid ribosomal	2	454848	ribosomal protein S11 [Glycine max]	4.675 (2.014 to 6.468)	1.59e-05	6.1 (2.096 to 24.63)	0.000433	9.768 (2.575 to 33.28)	0.000261	7.482 (2.49 to 29.5)	0.000344	1.38 (0.934 to 2.596)	0.0433	0.764 (0.259 to 4.287)	0.387
GM09082P024K10	Gm-c1062-9313	0.0398	Plastid - Chloroplast	12	62734221	GUN4, putative [Oryza sativa (japonica cultivar-group)]	11.82 (9.5 to 14.7)	0.0561	17.3	no replicates	41.55 (26.7 to 62.5)	2.81e-09	59.33 (9.962 to 426.7)	0.000103	43.18 (6.889 to 221.5)	0.00058	6.279 (1.293 to 59)	0.252
GM09083P024K11	Gm-c1062-9328	0.00397	Metabolism	7	11762186	AT4g27960 [Arabidopsis thaliana]	1.321 (0.799 to 4.859)	0.212	0.947 (0.378 to 2.758)	0.813	1.984 (0.632 to 21.86)	0.179	0.906 (0.376 to 2.46)	0.641	0.504 (0.234 to 0.705)	0.00102	1.127 (0.787 to 3.11)	0.459
GM09089P024K17	Gm-c1063-1604	0.000654	Plastid - Chloroplast	8	21554204	putative 10kd chaperonin [Arabidopsis thaliana]	2.392 (0.739 to 8.583)	0.0999	2.32 (0.525 to 17.7)	0.294	2.612 (0.606 to 19.6)	0.147	4.093 (0.607 to 25.4)	0.0498	0.122 (0.0814 to 0.223)	0.0207	0.195 (0.0166 to 2.208)	0.091
GM09100P024L04	Gm-c1063-3619	7.18e-05	Cytoskeleton	2	312989	beta-tubulin [Glycine max]	4.766 (1.986 to 12.35)	0.000127	3.74 (0.162 to 44.23)	0.104	7.307 (1.35 to 22.13)	0.00157	3.505 (0.673 to 52.5)	0.0272	0.702 (0.325 to 1.56)	0.174	0.989 (0.62 to 5.163)	0.968
GM09104P024L08	Gm-c1063-3759	0.00389	Metabolism - Electron transport	6	28140231	protein disulphide isomerase [Elaeis guineensis]	20.8	no replicates	12.62 (11.3 to 14.1)	0.0278	18.1 (12.9 to 32.7)	3.27e-07	12.1 (4.986 to 45)	0.000474	1.127 (0.88 to 1.444)	0.713	3.482 (1.536 to 14.8)	0.0887
GM09105P024L09	Gm-c1063-3805	0.0143	No hits BlastX below 10-6	6		No hits BlastX below 10-6	20.8 (18.9 to 22.9)	0.0201	10.28 (5.214 to 22.9)	0.0326	16.69 (2.998 to 42.2)	0.00377	8.973 (1.873 to 35.3)	0.0254	3.747 (2.125 to 8.294)	0.0199	4.16 (0.873 to 27.6)	0.0632
GM09109P024L13	Gm-c1063-4550	1.41e-05	Metabolism - Nucleic acid	8	5541665	dUTP pyrophosphatase-like protein [Arabidopsis thaliana]	ND	ND	ND	ND	18.64 (13.3 to 29.2)	4.29e-05	1.637 (1.506 to 1.78)	0.107	0.206	no replicates	0.461 (0.087 to 10.64)	0.299
GM09110P024L14	Gm-c1063-4580	0.00311	Metabolism Protein	2	3608485	proteasome beta subunit [Petunia x hybrida]	1.917 (0.625 to 3.568)	0.0192	6.823 (1.143 to 55.9)	0.0119	11.62 (1.14 to 68.8)	0.0023	4.704 (1.301 to 32.1)	0.00691	1.25 (0.76 to 2.354)	0.208	0.923 (0.275 to 9.111)	0.85
GM09113P024L17	Gm-c1063-5261	0.00168	Endomembrane System	4	310570	a Lea protein with hydrophobic domain, high pI value (11.6); 15kD protein; putative	0.01*	1	0.01*	1	2.7	no replicates	0.365 (0.01 to 3.812)	0.484	0.144 (0.01 to 0.865)	0.0732	0.478 (0.141 to 2.168)	0.177
GM09116P024L20	Gm-c1064-120	0.00453	Catalytic Activity	5	11385437	glutathione S-transferase GST 11 [Glycine max]	0.688 (0.246 to 1.629)	0.305	0.285 (0.0108 to 1.271)	0.0915	1.048 (0.242 to 4.419)	0.929	1.61 (0.254 to 18.7)	0.536	0.119 (0.01 to 0.451)	0.00684	0.108 (0.0477 to 0.483)	0.000178
GM09117P024L21	Gm-c1064-144	0.00291	unnamed protein product [Arabidopsis thaliana]	9	10176993	unnamed protein product [Arabidopsis thaliana]	1.348 (0.581 to 14.3)	0.5	0.153 (0.01 to 2.573)	0.105	0.851 (0.272 to 2.273)	0.568	0.168 (0.01 to 1.505)	0.033	0.0499 (0.01 to 1.2)	0.0269	0.199 (0.0954 to 0.433)	0.000602
GM09120P024L24	Gm-c1064-278	0.0145	No hits BlastX below 10-6	9		No hits BlastX below 10-6	1.252 (0.309 to 98.5)	0.74	0.306 (0.01 to 3.394)	0.57	0.654 (0.166 to 14.9)	0.629	0.0811 (0.01 to 0.497)	0.0152	0.0173 (0.01 to 0.0901)	0.00514	0.3 (0.147 to 0.901)	0.00983
GM09145P024N01	Gm-c1064-1330	0.0164	Mitochondrion	10	23308277	At4g00750/F15P23_1 [Arabidopsis thaliana]	2.258 (0.619 to 19.55)	0.356	0.492	no replicates	1.224 (1.167 to 1.282)	0.145	0.765 (0.736 to 0.795)	0.0909	1.013 (0.931 to 1.102)	0.906	2.218 (1.341 to 9.756)	0.0449
GM09153P024N09	Gm-c1064-1619	0.000634	Metabolism - Protein	3	7269298	putative protein kinase [Arabidopsis thaliana]	0.292 (0.0925 to 2.833)	0.0128	0.0101 (0.01 to 0.0106)	5.7e-08	0.0151 (0.01 to 0.142)	3.05e-05	0.0139 (0.01 to 0.0729)	4.96e-05	0.0832 (0.01 to 7.7)	0.211	0.176 (0.0172 to 2.1)	0.338
GM09165P024N21	Gm-c1064-2164	0.00109	No hits BlastX below 10-6	7		No hits BlastX below 10-6	0.584 (0.01 to 4.183)	0.418	0.836 (0.386 to 2.051)	0.38	1.443 (0.585 to 3.378)	0.185	0.505 (0.0787 to 1.72)	0.118	0.164 (0.0292 to 0.417)	0.000403	0.895 (0.527 to 1.995)	0.515
GM09172P024O04	Gm-c1064-2295	0.00716	Endomembrane System	4	42566272	leucine-rich repeat transmembrane protein kinase, putative [Arabidopsis thaliana]	0.0237 (0.01 to 0.315)	0.0226	0.01*	1	0.0471 (0.01 to 0.222)	0.299	0.12 (0.01 to 0.705)	0.111	0.0479 (0.01 to 0.152)	0.0645	0.374 (0.148 to 1.845)	0.051
GM09176P024O08	Gm-c1064-4573	0.000163	Binding	6	42569958	transcription regulatory protein SNF2, putative [Arabidopsis thaliana]	3.024 (0.455 to 46.9)	0.513	13.31 (11.5 to 15.3)	0.00101	3.76 (1.991 to 7.1)	0.285	4.004 (1.52 to 23.8)	0.26	1.307 (1.295 to 1.318)	0.0211	2.181 (0.821 to 20.7)	0.155
GM09179P024O11	Gm-c1065-108	0.00118	Plastid - Chloroplast	5	4678943	putative protein [Arabidopsis thaliana]	3.811 (1.109 to 16.69)	0.00888	0.732 (0.01 to 14.03)	0.79	3.076 (0.569 to 34.1)	0.0818	1.079 (0.0244 to 43)	0.921	0.0869 (0.01 to 0.373)	0.0249	0.309 (0.0802 to 1.197)	0.00929
GM09194P024P02	Gm-c1065-793	0.00533	Metabolism - Protein	3	62857012	Ser/Thr protein kinase [Lotus corniculatus var. japonicus]	0.337 (0.01 to 3.92)	0.115	0.181 (0.01 to 1.329)	0.129	0.423 (0.01 to 3.459)	0.271	0.0373 (0.01 to 0.182)	0.000546	0.0381 (0.01 to 0.333)	0.000718	0.517 (0.0585 to 2.377)	0.128
GM09200P024P08	Gm-c1065-862	6.46e-05	Metabolism - Protein	3	62857018	Ser/Thr protein kinase [Lotus corniculatus var. japonicus]	0.249 (0.0275 to 65.5)	0.219	0.0162 (0.01 to 0.112)	0.00103	0.0802 (0.01 to 21.7)	0.0647	0.0279 (0.01 to 0.128)	3.96e-05	0.0213 (0.01 to 0.177)	0.00232	0.411 (0.237 to 0.843)	0.00314
GM09227P025A11	Gm-c1065-5607	0.0169	Metabolism - Nucleic acid	8	21617908	histone H2B [Arabidopsis thaliana]	0.658 (0.163 to 3.762)	0.23	1.197 (0.491 to 11.2)	0.624	2.732 (0.95 to 15.88)	0.0236	1.68 (0.584 to 5.889)	0.129	0.668 (0.393 to 1.058)	0.0243	0.787 (0.479 to 2.369)	0.227
GM09229P025A13	Gm-c1065-6416	0.0117	Plastid - Chloroplast	9	7413580	DNAJ protein-like [Arabidopsis thaliana]	0.356 (0.01 to 1.07)	0.0934	0.569 (0.269 to 1.611)	0.0563	0.786 (0.148 to 7.7)	0.592	0.383 (0.0154 to 2.175)	0.161	0.178 (0.0648 to 0.274)	1.38e-05	0.198 (0.0477 to 0.872)	0.00367
GM09238P025A22	Gm-c1065-8978	0.047	Metabolism-Secondary	5	51039622	chalcone isomerase 1A [Glycine max]	2.04 (0.532 to 46.7)	0.247	2.29 (0.709 to 8.7)	0.373	2.468 (0.803 to 6.221)	0.163	0.587 (0.01 to 24.2)	0.594	0.179 (0.01 to 0.642)	0.0866	0.354 (0.125 to 1.535)	0.0132
GM09240P025A24	Gm-c1065-9456	9.21e-05	Catalytic Activity	6	747968	glutamate 1-semialdehyde aminotransferase	15.09 (1.867 to 194.1)	0.00867	37.99 (5.212 to 115.2)	0.0674	82.76 (46.4 to 287.1)	2.08e-05	9.419 (0.564 to 279)	0.0225	9.573 (3.641 to 19.26)	0.00113	1.969 (1.098 to 3.728)	0.0283
GM09243P025B03	Gm-c1066-931	0.000137	No hits BlastX below 10-6	3		No hits BlastX below 10-6	0.475 (0.187 to 0.943)	0.00431	0.199 (0.0535 to 1.684)	0.00945	0.145 (0.01 to 0.489)	0.012	0.0543 (0.01 to 0.209)	0.000275	0.0494 (0.01 to 0.0942)	4.52e-05	0.234 (0.125 to 0.931)	0.000242
GM09245P025B05	Gm-c1066-1075	0.0101	Plastid - Chloroplast	10	21593887	unknown [Arabidopsis thaliana]	2.456 (1.113 to 11.03)	0.0074	1.062 (0.01 to 5.248)	0.962	12.64 (2.743 to 71.5)	0.000684	3.876 (1.242 to 63.2)	0.0426	0.652 (0.135 to 1.759)	0.332	1.974 (0.376 to 7.592)	0.0521
GM09253P025B13	Gm-c1066-2926	0.0129	hypothetical protein [Cicer arietinum]	12	3860323	hypothetical protein [Cicer arietinum]	2.314 (0.789 to 11.1)	0.0261	1.174 (0.01 to 20.5)	0.85	3.055 (0.986 to 10.22)	0.0095	2.476 (0.958 to 8.4)	0.0195	1.144 (0.645 to 2.126)	0.439	3.345 (2.099 to 11.05)	0.000285
GM09261P025B21	Gm-c1067-77	0.00536	Metabolism - Electron transport	6	3860333	basic blue copper protein [Cicer arietinum]	1.995 (0.171 to 14.75)	0.178	1.904 (0.471 to 6.417)	0.0862	5.045 (2.601 to 9.989)	2.26e-05	4.192 (0.797 to 53.69)	0.038	1.303 (0.228 to 3.766)	0.411	1.821 (0.903 to 3.709)	0.0145
GM09263P025B23	Gm-c1067-217	0.00225	unknown protein, contains Krr1 , PF05178' [Oryza sativa (japonica cultivar-group)] (1)	11	50511370	'unknown protein, contains Krr1 , PF05178' [Oryza sativa (japonica cultivar-group)]	0.936 (0.01 to 33.08)	0.956	11.98 (7.923 to 18.1)	0.0091	0.282 (0.0349 to 1.113)	0.356	1.234 (0.232 to 16.8)	0.725	0.413 (0.176 to 0.974)	0.49	0.257 (0.136 to 0.69)	0.00936
GM09266P025C02	Gm-c1067-456	0.0152	No hits BlastX below 10-6	6		No hits BlastX below 10-6	3.656 (0.605 to 16.82)	0.0332	14.65 (2.5 to 99)	0.00616	8.905 (0.949 to 48.1)	0.00575	8.053 (0.859 to 41)	0.00975	2.807 (0.944 to 10.14)	0.0356	0.849 (0.273 to 2.03)	0.697
[truncated: 2,195 more rows]
